# Supplementary material for: Tris(cyclo­hexyl­ammonium) cis-di­chlorido­bis­(oxalato-κ2 O 1,O 2)stann­ate(IV) chloride monohydrate
Source: Acta Crystallogr Sect E Struct Rep Online. 2013 Oct 5;69(Pt 11):m581–2. doi: 10.1107/S1600536813026901 (PMC3884246; doi:10.1107/S1600536813026901)
Supplement: Supplementary file 1 [file e-69-0m581-sup1.cif]

##############################################################################
#                                                                            #
# This CIF contains the data in a paper accepted for publication in          #
# Acta Crystallographica Section E. It conforms to the requirements of       #
# Notes for Authors for Acta Crystallographica Section E, and has been       #
# peer reviewed under the auspices of the IUCr Commission on Journals.       #
#                                                                            #
# Full details of the Crystallographic Information File format               #
# are given in the paper "The Crystallographic Information File (CIF):       #
# a New Standard Archive File for Crystallography" by S. R. Hall, F. H.      #
# Allen and I. D. Brown [Acta Cryst. (1991), A47, 655-685].                  #
#                                                                            #
# The current version of the core CIF dictionary is obtainable from          #
# ftp://ftp.iucr.org/pub/cif_core.dic.                                       #
#                                                                            #
# Software is freely available for graphical display of the structure(s)     #
# in this CIF. For information consult the CIF software page                 #
# http://www.iucr.org/resources/cif/software.                                #
#                                                                            #
# This file may be used for bona fide research purposes within the           #
# scientific community so long as proper attribution is given to the journal # 
# article from which it was obtained.                                        #
#                                                                            #
##############################################################################
data_global
_audit_creation_method     'wingx routine cif_update'
_audit_conform_dict_name     cif_core.dic
_audit_conform_dict_version     2.2
_journal_date_recd_electronic     2013-09-13
_journal_date_accepted     2013-09-30
_journal_name_full     'Acta Crystallographica, Section E'
_journal_year     2013
_journal_volume     69
_journal_issue     11
_journal_page_first     m581
_journal_page_last     m582
_journal_paper_category     QM
_journal_paper_doi     10.1107/S1600536813026901
_journal_coeditor_code     WM2771
_publ_contact_author_name     'Cattey, H\'el\`ene'
_publ_contact_author_address
;
ICMUB UMR 6302
Universit\'e de Bourgogne
Facult\'e des Sciences
9 Avenue Alain Savary
21000 DIJON
France
;
_publ_contact_author_email     'diallo_waly@yahoo.fr, hcattey@u-bourgogne.fr'
_publ_contact_author_fax     '+33-0380393835'
_publ_contact_author_phone     '+33-0380393665'
_publ_section_title
;
Tris(cyclohexylammonium)
<i>cis</i>-dichloridobis(oxalato-\k^2^<i>O</i>^1^,<i>O</i>^2^)stannate(IV)
chloride monohydrate
;
loop_
    _publ_author_name
    _publ_author_address
    'Sarr, Modou'
;
Laboratoire de Chimie Min\'erale et Analytique (LACHIMIA)
D\'epartement de Chimie
Facult\'e des Sciences et Techniques
Universit\'e Cheikh Anta Diop
Dakar
Senegal
;
    'Diallo, Waly'
;
Laboratoire de Chimie Min\'erale et Analytique (LACHIMIA)
D\'epartement de Chimie
Facult\'e des Sciences et Techniques
Universit\'e Cheikh Anta Diop
Dakar
Senegal
;
    'Diasse-Sarr, Aminata'
;
Laboratoire de Chimie Min\'erale et Analytique (LACHIMIA)
D\'epartement de Chimie
Facult\'e des Sciences et Techniques
Universit\'e Cheikh Anta Diop
Dakar
Senegal
;
    'Plasseraud, Laurent'
;
ICMUB UMR 6302
Universit\'e de Bourgogne
Facult\'e des Sciences
9 avenue Alain Savary
21000 DIJON
France
;
    'Cattey, H\'el\`ene'
;
ICMUB UMR 6302
Universit\'e de Bourgogne
Facult\'e des Sciences
9 avenue Alain Savary
21000 DIJON
France
;
_publ_section_synopsis     .
data_I
_audit_creation_method     SHELXL-97
_database_code_depnum_ccdc_archive     'CCDC 963857'
_chemical_name_systematic
;
Tris(cyclohexylammonium)
<i>cis</i>-dichloridobis(oxalato-\k^2^<i>O</i>^1^,<i>O</i>^2^)stannate(IV)
chloride monohydrate
;
_chemical_name_common     ?
_chemical_formula_moiety     '3(C6 H14 N +), C4 Cl2 O8 Sn 2-, Cl -, H2 O'
_chemical_formula_sum     'C22 H44 Cl3 N3 O9 Sn'
_chemical_formula_iupac     '(C6 H14 N)3 [Sn (C2 O4)2 Cl2] Cl, H2 O'
_chemical_formula_weight     719.64
_chemical_melting_point     ?
_symmetry_cell_setting     monoclinic
_symmetry_space_group_name_H-M     'C 2/c'
_symmetry_space_group_name_hall     '-C 2yc'
loop_
    _symmetry_equiv_pos_as_xyz
    'x, y, z'
    '-x, y, -z+1/2'
    'x+1/2, y+1/2, z'
    '-x+1/2, y+1/2, -z+1/2'
    '-x, -y, -z'
    'x, -y, z-1/2'
    '-x+1/2, -y+1/2, -z'
    'x+1/2, -y+1/2, z-1/2'
_cell_length_a     27.9894(10)
_cell_length_b     12.3088(5)
_cell_length_c     19.3457(7)
_cell_angle_alpha     90.00
_cell_angle_beta     105.5420(10)
_cell_angle_gamma     90.00
_cell_volume     6421.2(4)
_cell_formula_units_Z     8
_cell_measurement_reflns_used     59056
_cell_measurement_theta_min     0.998
_cell_measurement_theta_max     27.485
_cell_measurement_temperature     115(2)
_exptl_crystal_description     prism
_exptl_crystal_colour     colourless
_exptl_crystal_size_max     0.17
_exptl_crystal_size_mid     0.08
_exptl_crystal_size_min     0.03
_exptl_crystal_density_diffrn     1.489
_exptl_crystal_density_meas     ?
_exptl_crystal_density_method     'not measured'
_exptl_crystal_F_000     2960
_exptl_absorpt_coefficient_mu     1.093
_exptl_absorpt_correction_type     none
_exptl_absorpt_process_details     ?
_exptl_absorpt_correction_T_min     ?
_exptl_absorpt_correction_T_max     ?
_exptl_special_details     ?
_diffrn_ambient_temperature     115(2)
_diffrn_radiation_type     MoK\a
_diffrn_radiation_wavelength     0.71073
_diffrn_radiation_source     'fine-focus sealed tube'
_diffrn_radiation_monochromator     graphite
_diffrn_measurement_device_type     'Nonius KappaCCD'
_diffrn_measurement_method     '\f scans (\k = 0) + additional \w scans'
_diffrn_detector_area_resol_mean     ?
_diffrn_reflns_number     10624
_diffrn_reflns_av_R_equivalents     0.0283
_diffrn_reflns_av_sigmaI/netI     0.0379
_diffrn_reflns_theta_min     2.97
_diffrn_reflns_theta_max     27.48
_diffrn_reflns_theta_full     27.48
_diffrn_measured_fraction_theta_max     0.988
_diffrn_measured_fraction_theta_full     0.988
_diffrn_reflns_limit_h_min     -36
_diffrn_reflns_limit_h_max     36
_diffrn_reflns_limit_k_min     -15
_diffrn_reflns_limit_k_max     10
_diffrn_reflns_limit_l_min     -25
_diffrn_reflns_limit_l_max     25
_diffrn_standards_number     0
_diffrn_standards_interval_count     ?
_diffrn_standards_interval_time     ?
_diffrn_standards_decay_%     ?
_refine_special_details
;
Intensities at low angles are poorly measured and three reflections with
Error/e.s.d. greater than 4 have been omitted for convenience (respectively,
4.86, 4.84 and 4.24).
;
_reflns_number_total     7264
_reflns_number_gt     6028
_reflns_threshold_expression     I>2sigma(I)
_refine_ls_structure_factor_coef     Fsqd
_refine_ls_matrix_type     full
_refine_ls_R_factor_all     0.0674
_refine_ls_R_factor_gt     0.0490
_refine_ls_wR_factor_gt     0.0865
_refine_ls_wR_factor_ref     0.0947
_refine_ls_goodness_of_fit_ref     1.223
_refine_ls_restrained_S_all     1.223
_refine_ls_number_reflns     7264
_refine_ls_number_parameters     346
_refine_ls_number_restraints     0
_refine_ls_hydrogen_treatment     constr
_refine_ls_weighting_scheme     calc
_refine_ls_weighting_details
                          'w=1/[\s^2^(Fo^2^)+39.7649P] where P=(Fo^2^+2Fc^2^)/3'
_atom_sites_solution_hydrogens     geom
_atom_sites_solution_primary     direct
_atom_sites_solution_secondary     difmap
_refine_ls_shift/su_max     0.003
_refine_ls_shift/su_mean     0.000
_refine_diff_density_max     0.658
_refine_diff_density_min     -0.696
_refine_ls_extinction_method     none
_refine_ls_extinction_coef     ?
loop_
    _atom_type_symbol
    _atom_type_description
    _atom_type_scat_dispersion_real
    _atom_type_scat_dispersion_imag
    _atom_type_scat_source
    'C' 'C' 0.0033 0.0016
                         'International Tables Vol C Tables 4.2.6.8 and 6.1.1.4'
    'H' 'H' 0.0000 0.0000
                         'International Tables Vol C Tables 4.2.6.8 and 6.1.1.4'
    'Cl' 'Cl' 0.1484 0.1585
                         'International Tables Vol C Tables 4.2.6.8 and 6.1.1.4'
    'N' 'N' 0.0061 0.0033
                         'International Tables Vol C Tables 4.2.6.8 and 6.1.1.4'
    'O' 'O' 0.0106 0.0060
                         'International Tables Vol C Tables 4.2.6.8 and 6.1.1.4'
    'Sn' 'Sn' -0.6537 1.4246
                         'International Tables Vol C Tables 4.2.6.8 and 6.1.1.4'
_computing_data_collection     '<i>COLLECT</i> (Nonius, 1998)'
_computing_cell_refinement     'DENZO-SMN (Otwinowski & Minor, 1997)'
_computing_data_reduction     'DENZO-SMN (Otwinowski & Minor, 1997)'
_computing_structure_solution     'SIR92 (Altomare <i>et al.</i>, 1993)'
_computing_structure_refinement     'SHELXL97 (Sheldrick, 2008)'
_computing_molecular_graphics
             'ORTEP-3 (Farrugia, 2012) and Mercury (Macrae <i>et al.</i>, 2008)'
_computing_publication_material     'WinGX (Farrugia, 2012)'
loop_
    _atom_site_type_symbol
    _atom_site_label
    _atom_site_fract_x
    _atom_site_fract_y
    _atom_site_fract_z
    _atom_site_U_iso_or_equiv
    _atom_site_adp_type
    _atom_site_calc_flag
    _atom_site_occupancy
    _atom_site_disorder_assembly
    _atom_site_disorder_group
    Sn Sn 0.84481(2) -0.01264(2) 0.08670(2) 0.02266(7) Uani d 1 . .
    O O1 0.82137(11) -0.1343(2) 0.00914(14) 0.0275(6) Uani d 1 . .
    O O2 0.81693(10) -0.1304(2) 0.14399(14) 0.0247(6) Uani d 1 . .
    O O3 0.79899(11) -0.3092(2) -0.00137(15) 0.0313(6) Uani d 1 . .
    O O4 0.79534(11) -0.3041(2) 0.14046(14) 0.0307(6) Uani d 1 . .
    O O5 0.84818(10) 0.0972(2) 0.16821(14) 0.0277(6) Uani d 1 . .
    O O6 0.77157(10) 0.0445(2) 0.05761(14) 0.0273(6) Uani d 1 . .
    O O8 0.72353(11) 0.1682(3) 0.08902(16) 0.0366(7) Uani d 1 . .
    O O7 0.80129(12) 0.2174(2) 0.20695(15) 0.0332(7) Uani d 1 . .
    Cl Cl1 0.92508(4) -0.08025(10) 0.13280(7) 0.0418(3) Uani d 1 . .
    Cl Cl2 0.86238(5) 0.10594(10) 0.00174(6) 0.0429(3) Uani d 1 . .
    C C3 0.80701(16) 0.1493(3) 0.1644(2) 0.0265(8) Uani d 1 . .
    C C4 0.76247(15) 0.1196(3) 0.0982(2) 0.0256(8) Uani d 1 . .
    C C1 0.80865(15) -0.2263(3) 0.0328(2) 0.0244(8) Uani d 1 . .
    C C2 0.80675(15) -0.2225(3) 0.1126(2) 0.0240(8) Uani d 1 . .
    N N1 0.69051(13) 0.2526(3) 0.20683(17) 0.0297(8) Uani d 1 . .
    H H1A 0.6955 0.2190 0.2489 0.045 Uiso calc 1 . .
    H H1B 0.6989 0.3222 0.2140 0.045 Uiso calc 1 . .
    H H1C 0.7090 0.2214 0.1815 0.045 Uiso calc 1 . .
    C C5 0.63681(15) 0.2442(3) 0.1665(2) 0.0273(8) Uani d 1 . .
    H H5 0.6318 0.2849 0.1215 0.033 Uiso calc 1 . .
    C C6 0.62238(16) 0.1271(3) 0.1480(2) 0.0331(9) Uani d 1 . .
    H H6A 0.6292 0.0841 0.1916 0.040 Uiso calc 1 . .
    H H6B 0.6419 0.0980 0.1178 0.040 Uiso calc 1 . .
    C C7 0.56753(18) 0.1192(4) 0.1089(3) 0.0451(12) Uani d 1 . .
    H H7A 0.5616 0.1548 0.0627 0.054 Uiso calc 1 . .
    H H7B 0.5584 0.0433 0.1005 0.054 Uiso calc 1 . .
    C C8 0.53516(18) 0.1710(5) 0.1512(3) 0.0493(13) Uani d 1 . .
    H H8A 0.5008 0.1685 0.1232 0.059 Uiso calc 1 . .
    H H8B 0.5380 0.1303 0.1951 0.059 Uiso calc 1 . .
    C C9 0.55019(18) 0.2879(4) 0.1696(3) 0.0478(13) Uani d 1 . .
    H H9A 0.5303 0.3179 0.1991 0.057 Uiso calc 1 . .
    H H9B 0.5440 0.3303 0.1258 0.057 Uiso calc 1 . .
    C C10 0.60496(16) 0.2953(4) 0.2098(2) 0.0346(10) Uani d 1 . .
    H H10A 0.6142 0.3709 0.2190 0.042 Uiso calc 1 . .
    H H10B 0.6106 0.2584 0.2555 0.042 Uiso calc 1 . .
    N N2 0.78665(12) 0.4798(3) 0.08874(16) 0.0258(7) Uani d 1 . .
    H H2A 0.7910 0.5514 0.0931 0.039 Uiso calc 1 . .
    H H2B 0.7694 0.4571 0.1185 0.039 Uiso calc 1 . .
    H H2C 0.7702 0.4638 0.0438 0.039 Uiso calc 1 . .
    C C11 0.83594(14) 0.4248(3) 0.10692(19) 0.0241(8) Uani d 1 . .
    H H11 0.8307 0.3469 0.0971 0.029 Uiso calc 1 . .
    C C12 0.86113(15) 0.4396(3) 0.1867(2) 0.0279(9) Uani d 1 . .
    H H12A 0.8647 0.5166 0.1977 0.034 Uiso calc 1 . .
    H H12B 0.8406 0.4080 0.2146 0.034 Uiso calc 1 . .
    C C13 0.91179(16) 0.3863(4) 0.2071(2) 0.0383(11) Uani d 1 . .
    H H13A 0.9277 0.3997 0.2574 0.046 Uiso calc 1 . .
    H H13B 0.9080 0.3083 0.2002 0.046 Uiso calc 1 . .
    C C14 0.94433(17) 0.4298(5) 0.1621(2) 0.0453(12) Uani d 1 . .
    H H14A 0.9758 0.3915 0.1743 0.054 Uiso calc 1 . .
    H H14B 0.9510 0.5062 0.1726 0.054 Uiso calc 1 . .
    C C15 0.91917(16) 0.4157(4) 0.0819(2) 0.0394(11) Uani d 1 . .
    H H15A 0.9397 0.4481 0.0543 0.047 Uiso calc 1 . .
    H H15B 0.9159 0.3389 0.0705 0.047 Uiso calc 1 . .
    C C16 0.86792(15) 0.4688(4) 0.0610(2) 0.0314(9) Uani d 1 . .
    H H16A 0.8714 0.5469 0.0673 0.038 Uiso calc 1 . .
    H H16B 0.8520 0.4544 0.0108 0.038 Uiso calc 1 . .
    N N3 0.83237(12) 0.1870(3) 0.36505(17) 0.0275(7) Uani d 1 . .
    H H3A 0.8182 0.1415 0.3298 0.041 Uiso calc 1 . .
    H H3B 0.8172 0.2511 0.3573 0.041 Uiso calc 1 . .
    H H3C 0.8299 0.1601 0.4067 0.041 Uiso calc 1 . .
    C C17 0.88578(15) 0.2008(3) 0.3675(2) 0.0291(9) Uani d 1 . .
    H H17 0.8875 0.2434 0.3255 0.035 Uiso calc 1 . .
    C C18 0.91144(17) 0.2645(4) 0.4336(2) 0.0428(12) Uani d 1 . .
    H H18A 0.9080 0.2269 0.4760 0.051 Uiso calc 1 . .
    H H18B 0.8961 0.3355 0.4321 0.051 Uiso calc 1 . .
    C C19 0.96627(18) 0.2780(5) 0.4377(3) 0.0557(15) Uani d 1 . .
    H H19A 0.9697 0.3220 0.3978 0.067 Uiso calc 1 . .
    H H19B 0.9827 0.3155 0.4818 0.067 Uiso calc 1 . .
    C C20 0.9907(2) 0.1698(6) 0.4358(4) 0.081(2) Uani d 1 . .
    H H20A 0.9896 0.1276 0.4777 0.097 Uiso calc 1 . .
    H H20B 1.0252 0.1805 0.4367 0.097 Uiso calc 1 . .
    C C21 0.9641(2) 0.1080(5) 0.3677(5) 0.085(2) Uani d 1 . .
    H H21A 0.9674 0.1479 0.3259 0.103 Uiso calc 1 . .
    H H21B 0.9796 0.0375 0.3676 0.103 Uiso calc 1 . .
    C C22 0.90922(19) 0.0926(4) 0.3630(4) 0.0556(15) Uani d 1 . .
    H H22A 0.8927 0.0574 0.3181 0.067 Uiso calc 1 . .
    H H22B 0.9057 0.0464 0.4020 0.067 Uiso calc 1 . .
    Cl Cl3 0.76656(4) -0.00855(8) 0.28368(5) 0.0305(2) Uani d 1 . .
    O O9 0.80156(11) 0.3999(2) 0.35850(16) 0.0352(7) Uani d 1 . .
    H H1O 0.7804 0.4291 0.3195 0.042 Uiso d 1 . .
    H H2O 0.7911 0.4075 0.3965 0.042 Uiso d 1 . .
loop_
    _atom_site_aniso_label
    _atom_site_aniso_U_11
    _atom_site_aniso_U_22
    _atom_site_aniso_U_33
    _atom_site_aniso_U_12
    _atom_site_aniso_U_13
    _atom_site_aniso_U_23
    Sn 0.02068(13) 0.02730(13) 0.01990(12) -0.00111(11) 0.00525(9) 0.00308(11)
    O1 0.0342(16) 0.0295(14) 0.0206(13) -0.0004(12) 0.0103(12) 0.0007(11)
    O2 0.0285(15) 0.0254(13) 0.0212(13) -0.0018(11) 0.0086(11) 0.0002(11)
    O3 0.0387(18) 0.0303(15) 0.0258(15) 0.0031(13) 0.0102(13) -0.0038(12)
    O4 0.0421(18) 0.0279(14) 0.0241(14) -0.0028(13) 0.0124(13) 0.0019(12)
    O5 0.0299(16) 0.0276(14) 0.0259(14) 0.0022(12) 0.0082(12) 0.0016(11)
    O6 0.0253(15) 0.0298(14) 0.0228(13) 0.0025(11) -0.0007(11) -0.0039(11)
    O8 0.0314(17) 0.0458(18) 0.0323(16) 0.0102(14) 0.0080(13) -0.0029(14)
    O7 0.0456(19) 0.0305(15) 0.0239(14) -0.0047(13) 0.0102(13) -0.0057(12)
    Cl1 0.0225(5) 0.0539(7) 0.0497(7) 0.0053(5) 0.0107(5) 0.0141(5)
    Cl2 0.0541(7) 0.0439(6) 0.0339(6) -0.0059(5) 0.0175(5) 0.0134(5)
    C3 0.031(2) 0.0275(19) 0.0209(19) -0.0055(16) 0.0071(17) 0.0012(16)
    C4 0.026(2) 0.0270(19) 0.026(2) 0.0059(16) 0.0112(17) 0.0080(16)
    C1 0.023(2) 0.0279(19) 0.0219(19) 0.0056(16) 0.0062(16) 0.0025(15)
    C2 0.026(2) 0.0256(19) 0.0221(19) 0.0021(15) 0.0086(16) 0.0042(15)
    N1 0.034(2) 0.0362(19) 0.0209(16) 0.0000(15) 0.0105(15) -0.0005(14)
    C5 0.027(2) 0.034(2) 0.0196(19) 0.0017(17) 0.0045(16) 0.0037(16)
    C6 0.035(2) 0.033(2) 0.032(2) -0.0027(18) 0.0093(19) -0.0007(18)
    C7 0.040(3) 0.051(3) 0.041(3) -0.007(2) 0.004(2) -0.006(2)
    C8 0.026(2) 0.079(4) 0.039(3) -0.012(2) 0.002(2) -0.003(3)
    C9 0.033(3) 0.063(3) 0.046(3) 0.008(2) 0.006(2) -0.006(2)
    C10 0.032(2) 0.037(2) 0.033(2) 0.0022(19) 0.0059(19) -0.0068(19)
    N2 0.0258(17) 0.0314(17) 0.0195(15) -0.0007(14) 0.0048(13) -0.0006(14)
    C11 0.023(2) 0.0265(19) 0.0206(18) 0.0025(15) 0.0024(15) 0.0011(15)
    C12 0.029(2) 0.036(2) 0.0187(18) -0.0034(17) 0.0055(16) 0.0026(16)
    C13 0.029(2) 0.057(3) 0.026(2) 0.002(2) 0.0027(18) 0.009(2)
    C14 0.028(2) 0.070(3) 0.035(2) 0.002(2) 0.003(2) -0.001(2)
    C15 0.025(2) 0.059(3) 0.037(2) 0.008(2) 0.0132(19) -0.001(2)
    C16 0.031(2) 0.041(2) 0.0231(19) -0.0006(19) 0.0096(17) 0.0002(17)
    N3 0.0274(18) 0.0340(18) 0.0207(16) -0.0031(14) 0.0057(14) -0.0012(14)
    C17 0.024(2) 0.035(2) 0.029(2) -0.0061(17) 0.0088(17) 0.0016(17)
    C18 0.033(3) 0.060(3) 0.034(2) -0.012(2) 0.005(2) 0.000(2)
    C19 0.030(3) 0.072(4) 0.057(3) -0.020(3) -0.001(2) 0.006(3)
    C20 0.023(3) 0.084(5) 0.124(6) -0.001(3) 0.002(3) 0.039(5)
    C21 0.042(4) 0.057(4) 0.169(8) 0.011(3) 0.049(5) 0.002(5)
    C22 0.036(3) 0.049(3) 0.085(4) 0.003(2) 0.023(3) -0.004(3)
    Cl3 0.0300(5) 0.0338(5) 0.0303(5) -0.0063(4) 0.0126(4) -0.0057(4)
    O9 0.0339(17) 0.0423(17) 0.0297(15) 0.0034(14) 0.0091(13) 0.0073(13)
_geom_special_details
;
All e.s.d.'s (except the e.s.d. in the dihedral angle between two l.s. planes)
are estimated using the full covariance matrix. The cell e.s.d.'s are taken
into account individually in the estimation of e.s.d.'s in distances, angles
and torsion angles; correlations between e.s.d.'s in cell parameters are only
used when they are defined by crystal symmetry. An approximate (isotropic)
treatment of cell e.s.d.'s is used for estimating e.s.d.'s involving l.s.
planes.
;
loop_
    _geom_bond_atom_site_label_1
    _geom_bond_atom_site_label_2
    _geom_bond_site_symmetry_2
    _geom_bond_distance
    _geom_bond_publ_flag
    Sn O5 . 2.060(3) ?
    Sn O6 . 2.097(3) ?
    Sn O1 . 2.097(3) ?
    Sn O2 . 2.098(3) ?
    Sn Cl1 . 2.3370(11) ?
    Sn Cl2 . 2.3466(10) ?
    O1 C1 . 1.306(5) ?
    O2 C2 . 1.281(5) ?
    O3 C1 . 1.206(5) ?
    O4 C2 . 1.222(4) ?
    O5 C3 . 1.303(5) ?
    O6 C4 . 1.282(5) ?
    O8 C4 . 1.214(5) ?
    O7 C3 . 1.215(5) ?
    C3 C4 . 1.572(6) ?
    C1 C2 . 1.561(5) ?
    N1 C5 . 1.500(5) ?
    N1 H1A . 0.8900 ?
    N1 H1B . 0.8900 ?
    N1 H1C . 0.8900 ?
    C5 C6 . 1.513(6) ?
    C5 C10 . 1.514(6) ?
    C5 H5 . 0.9800 ?
    C6 C7 . 1.522(6) ?
    C6 H6A . 0.9700 ?
    C6 H6B . 0.9700 ?
    C7 C8 . 1.514(7) ?
    C7 H7A . 0.9700 ?
    C7 H7B . 0.9700 ?
    C8 C9 . 1.514(7) ?
    C8 H8A . 0.9700 ?
    C8 H8B . 0.9700 ?
    C9 C10 . 1.525(6) ?
    C9 H9A . 0.9700 ?
    C9 H9B . 0.9700 ?
    C10 H10A . 0.9700 ?
    C10 H10B . 0.9700 ?
    N2 C11 . 1.492(5) ?
    N2 H2A . 0.8900 ?
    N2 H2B . 0.8900 ?
    N2 H2C . 0.8900 ?
    C11 C16 . 1.520(5) ?
    C11 C12 . 1.526(5) ?
    C11 H11 . 0.9800 ?
    C12 C13 . 1.516(6) ?
    C12 H12A . 0.9700 ?
    C12 H12B . 0.9700 ?
    C13 C14 . 1.516(6) ?
    C13 H13A . 0.9700 ?
    C13 H13B . 0.9700 ?
    C14 C15 . 1.531(6) ?
    C14 H14A . 0.9700 ?
    C14 H14B . 0.9700 ?
    C15 C16 . 1.529(6) ?
    C15 H15A . 0.9700 ?
    C15 H15B . 0.9700 ?
    C16 H16A . 0.9700 ?
    C16 H16B . 0.9700 ?
    N3 C17 . 1.493(5) ?
    N3 H3A . 0.8900 ?
    N3 H3B . 0.8900 ?
    N3 H3C . 0.8900 ?
    C17 C22 . 1.498(6) ?
    C17 C18 . 1.508(6) ?
    C17 H17 . 0.9800 ?
    C18 C19 . 1.524(7) ?
    C18 H18A . 0.9700 ?
    C18 H18B . 0.9700 ?
    C19 C20 . 1.503(9) ?
    C19 H19A . 0.9700 ?
    C19 H19B . 0.9700 ?
    C20 C21 . 1.530(10) ?
    C20 H20A . 0.9700 ?
    C20 H20B . 0.9700 ?
    C21 C22 . 1.526(7) ?
    C21 H21A . 0.9700 ?
    C21 H21B . 0.9700 ?
    C22 H22A . 0.9700 ?
    C22 H22B . 0.9700 ?
    O9 H1O . 0.8992 ?
    O9 H2O . 0.8667 ?
loop_
    _geom_angle_atom_site_label_1
    _geom_angle_atom_site_label_2
    _geom_angle_atom_site_label_3
    _geom_angle_site_symmetry_1
    _geom_angle_site_symmetry_3
    _geom_angle
    _geom_angle_publ_flag
    O5 Sn O6 . . 79.99(10) ?
    O5 Sn O1 . . 163.31(11) ?
    O6 Sn O1 . . 87.22(10) ?
    O5 Sn O2 . . 89.79(10) ?
    O6 Sn O2 . . 84.16(11) ?
    O1 Sn O2 . . 78.19(10) ?
    O5 Sn Cl1 . . 95.71(8) ?
    O6 Sn Cl1 . . 173.10(8) ?
    O1 Sn Cl1 . . 95.93(8) ?
    O2 Sn Cl1 . . 90.46(8) ?
    O5 Sn Cl2 . . 98.78(8) ?
    O6 Sn Cl2 . . 88.65(8) ?
    O1 Sn Cl2 . . 91.55(8) ?
    O2 Sn Cl2 . . 167.72(8) ?
    Cl1 Sn Cl2 . . 97.37(4) ?
    C1 O1 Sn . . 115.6(2) ?
    C2 O2 Sn . . 115.3(2) ?
    C3 O5 Sn . . 114.9(2) ?
    C4 O6 Sn . . 114.7(2) ?
    O7 C3 O5 . . 125.1(4) ?
    O7 C3 C4 . . 119.5(4) ?
    O5 C3 C4 . . 115.4(3) ?
    O8 C4 O6 . . 125.7(4) ?
    O8 C4 C3 . . 119.3(4) ?
    O6 C4 C3 . . 115.0(3) ?
    O3 C1 O1 . . 125.8(4) ?
    O3 C1 C2 . . 120.4(3) ?
    O1 C1 C2 . . 113.9(3) ?
    O4 C2 O2 . . 124.7(3) ?
    O4 C2 C1 . . 119.6(3) ?
    O2 C2 C1 . . 115.7(3) ?
    C5 N1 H1A . . 109.5 ?
    C5 N1 H1B . . 109.5 ?
    H1A N1 H1B . . 109.5 ?
    C5 N1 H1C . . 109.5 ?
    H1A N1 H1C . . 109.5 ?
    H1B N1 H1C . . 109.5 ?
    N1 C5 C6 . . 110.8(3) ?
    N1 C5 C10 . . 109.8(3) ?
    C6 C5 C10 . . 111.5(4) ?
    N1 C5 H5 . . 108.2 ?
    C6 C5 H5 . . 108.2 ?
    C10 C5 H5 . . 108.2 ?
    C5 C6 C7 . . 110.4(4) ?
    C5 C6 H6A . . 109.6 ?
    C7 C6 H6A . . 109.6 ?
    C5 C6 H6B . . 109.6 ?
    C7 C6 H6B . . 109.6 ?
    H6A C6 H6B . . 108.1 ?
    C8 C7 C6 . . 112.0(4) ?
    C8 C7 H7A . . 109.2 ?
    C6 C7 H7A . . 109.2 ?
    C8 C7 H7B . . 109.2 ?
    C6 C7 H7B . . 109.2 ?
    H7A C7 H7B . . 107.9 ?
    C9 C8 C7 . . 111.0(4) ?
    C9 C8 H8A . . 109.4 ?
    C7 C8 H8A . . 109.4 ?
    C9 C8 H8B . . 109.4 ?
    C7 C8 H8B . . 109.4 ?
    H8A C8 H8B . . 108.0 ?
    C8 C9 C10 . . 110.8(4) ?
    C8 C9 H9A . . 109.5 ?
    C10 C9 H9A . . 109.5 ?
    C8 C9 H9B . . 109.5 ?
    C10 C9 H9B . . 109.5 ?
    H9A C9 H9B . . 108.1 ?
    C5 C10 C9 . . 110.7(4) ?
    C5 C10 H10A . . 109.5 ?
    C9 C10 H10A . . 109.5 ?
    C5 C10 H10B . . 109.5 ?
    C9 C10 H10B . . 109.5 ?
    H10A C10 H10B . . 108.1 ?
    C11 N2 H2A . . 109.5 ?
    C11 N2 H2B . . 109.5 ?
    H2A N2 H2B . . 109.5 ?
    C11 N2 H2C . . 109.5 ?
    H2A N2 H2C . . 109.5 ?
    H2B N2 H2C . . 109.5 ?
    N2 C11 C16 . . 110.6(3) ?
    N2 C11 C12 . . 109.4(3) ?
    C16 C11 C12 . . 111.3(3) ?
    N2 C11 H11 . . 108.5 ?
    C16 C11 H11 . . 108.5 ?
    C12 C11 H11 . . 108.5 ?
    C13 C12 C11 . . 111.0(3) ?
    C13 C12 H12A . . 109.4 ?
    C11 C12 H12A . . 109.4 ?
    C13 C12 H12B . . 109.4 ?
    C11 C12 H12B . . 109.4 ?
    H12A C12 H12B . . 108.0 ?
    C14 C13 C12 . . 111.2(4) ?
    C14 C13 H13A . . 109.4 ?
    C12 C13 H13A . . 109.4 ?
    C14 C13 H13B . . 109.4 ?
    C12 C13 H13B . . 109.4 ?
    H13A C13 H13B . . 108.0 ?
    C13 C14 C15 . . 110.9(4) ?
    C13 C14 H14A . . 109.5 ?
    C15 C14 H14A . . 109.5 ?
    C13 C14 H14B . . 109.5 ?
    C15 C14 H14B . . 109.5 ?
    H14A C14 H14B . . 108.0 ?
    C16 C15 C14 . . 111.4(4) ?
    C16 C15 H15A . . 109.4 ?
    C14 C15 H15A . . 109.4 ?
    C16 C15 H15B . . 109.4 ?
    C14 C15 H15B . . 109.4 ?
    H15A C15 H15B . . 108.0 ?
    C11 C16 C15 . . 110.5(3) ?
    C11 C16 H16A . . 109.6 ?
    C15 C16 H16A . . 109.6 ?
    C11 C16 H16B . . 109.6 ?
    C15 C16 H16B . . 109.6 ?
    H16A C16 H16B . . 108.1 ?
    C17 N3 H3A . . 109.5 ?
    C17 N3 H3B . . 109.5 ?
    H3A N3 H3B . . 109.5 ?
    C17 N3 H3C . . 109.5 ?
    H3A N3 H3C . . 109.5 ?
    H3B N3 H3C . . 109.5 ?
    N3 C17 C22 . . 110.3(3) ?
    N3 C17 C18 . . 109.4(3) ?
    C22 C17 C18 . . 113.3(4) ?
    N3 C17 H17 . . 107.9 ?
    C22 C17 H17 . . 107.9 ?
    C18 C17 H17 . . 107.9 ?
    C17 C18 C19 . . 110.2(4) ?
    C17 C18 H18A . . 109.6 ?
    C19 C18 H18A . . 109.6 ?
    C17 C18 H18B . . 109.6 ?
    C19 C18 H18B . . 109.6 ?
    H18A C18 H18B . . 108.1 ?
    C20 C19 C18 . . 111.1(5) ?
    C20 C19 H19A . . 109.4 ?
    C18 C19 H19A . . 109.4 ?
    C20 C19 H19B . . 109.4 ?
    C18 C19 H19B . . 109.4 ?
    H19A C19 H19B . . 108.0 ?
    C19 C20 C21 . . 110.1(5) ?
    C19 C20 H20A . . 109.6 ?
    C21 C20 H20A . . 109.6 ?
    C19 C20 H20B . . 109.6 ?
    C21 C20 H20B . . 109.6 ?
    H20A C20 H20B . . 108.2 ?
    C22 C21 C20 . . 111.2(6) ?
    C22 C21 H21A . . 109.4 ?
    C20 C21 H21A . . 109.4 ?
    C22 C21 H21B . . 109.4 ?
    C20 C21 H21B . . 109.4 ?
    H21A C21 H21B . . 108.0 ?
    C17 C22 C21 . . 109.6(4) ?
    C17 C22 H22A . . 109.8 ?
    C21 C22 H22A . . 109.8 ?
    C17 C22 H22B . . 109.8 ?
    C21 C22 H22B . . 109.8 ?
    H22A C22 H22B . . 108.2 ?
    H1O O9 H2O . . 111.9 ?
loop_
    _geom_hbond_atom_site_label_D
    _geom_hbond_atom_site_label_H
    _geom_hbond_atom_site_label_A
    _geom_hbond_site_symmetry_A
    _geom_hbond_distance_DH
    _geom_hbond_distance_HA
    _geom_hbond_distance_DA
    _geom_hbond_angle_DHA
    N1 H1A O4 4_655 0.89 2.11 2.957(4) 159.9
    N1 H1B Cl3 4_655 0.89 2.29 3.163(4) 166.1
    N1 H1C O8 . 0.89 2.05 2.873(4) 154.3
    N1 H1C O7 . 0.89 2.50 3.130(5) 128.6
    N2 H2A O4 1_565 0.89 1.99 2.829(4) 156.7
    N2 H2A O3 1_565 0.89 2.56 3.197(4) 129.2
    N2 H2B Cl3 4_655 0.89 2.41 3.209(3) 150.1
    N2 H2C O6 7_655 0.89 2.00 2.879(4) 169.5
    N3 H3A Cl3 . 0.89 2.37 3.180(3) 151.8
    N3 H3A O7 . 0.89 2.48 2.971(4) 115.4
    N3 H3B O9 . 0.89 1.88 2.751(5) 164.0
    N3 H3C O1 6_556 0.89 2.08 2.957(4) 166.8
    O9 H1O Cl3 4_655 0.90 2.21 3.108(3) 173.4
    O9 H2O O3 6_556 0.87 2.28 2.950(4) 134.7
_shelx_hkl_checksum     31586
_shelx_hkl_file
;
   0   0   2   -1.40    0.50   1
   0   0   3    2.10    0.80   1
   0   0   4 7721.20   90.30   1
   0   0   5   -1.90    1.10   1
   0   0   6   51.80    1.50   1
   0   0   7    0.50    2.20   1
   0   0   8    8.50    1.50   1
   0   0   9    3.50    1.90   1
   0   0  10 1232.80   20.40   1
   0   0  11   -2.40    1.90   1
   0   0  12  904.90   15.30   1
   0   0  13   -2.40    2.00   1
   0   0  14 1652.80   27.00   1
   0   0  15    7.80    2.10   1
   0   0  16  283.00    6.00   1
   0   0  17    1.70    2.10   1
   0   0  18  148.10    4.20   1
   0   0  19   -1.00    2.20   1
   0   0  20   33.90    2.80   1
   0   0  21    7.40    3.30   1
   0   0  22  278.00    9.40   1
   0   0  23    6.10    4.40   1
   0   0  24  217.60   10.10   1
   0   2   0 1360.40   42.60   1
   0  -2   0 1346.40   42.20   1
   0   2   1    9.70    1.10   1
   0  -2  -1   12.40    0.80   1
   0   2   2  444.70    6.60   1
   0  -2  -2  426.40    6.30   1
   0   2   3   63.60    2.00   1
   0  -2  -3   62.10    1.30   1
   0   2   4  696.40    9.60   1
   0  -2  -4  702.60    8.10   1
   0   2   5  139.40    2.40   1
   0  -2  -5  140.70    2.10   1
   0   2   6 3324.50   46.70   1
   0  -2  -6 3365.40   47.30   1
   0   2   7    6.60    1.30   1
   0  -2  -7    7.60    1.20   1
   0   2   8  258.60    5.00   1
   0  -2  -8  261.40    4.10   1
   0   2   9   16.10    1.80   1
   0  -2  -9   17.40    1.90   1
   0   2  10  631.60   10.90   1
   0  -2 -10  646.70   10.10   1
   0   2  11   60.50    2.40   1
   0  -2 -11   52.60    2.50   1
   0   2  12  881.90   14.80   1
   0  -2 -12  891.20   15.10   1
   0   2  13   23.40    2.20   1
   0  -2 -13   18.50    2.30   1
   0   2  14   56.50    2.60   1
   0  -2 -14   60.00    2.70   1
   0   2  15   30.60    2.50   1
   0  -2 -15   15.50    2.40   1
   0   2  16  356.40    8.60   1
   0  -2 -16  321.00    6.80   1
   0   2  17   46.00    2.70   1
   0  -2 -17   44.20    3.30   1
   0   2  18  200.40    5.10   1
   0  -2 -18  212.90    5.50   1
   0   2  19   13.50    3.60   1
   0  -2 -19   -3.10    2.60   1
   0   2  20   17.10    3.40   1
   0  -2 -20    9.10    3.80   1
   0   2  21   33.70    4.90   1
   0  -2 -21   10.40    2.90   1
   0   2  22  227.40    8.70   1
   0  -2 -22  251.20    7.60   1
   0   2  23    1.20    3.90   1
   0  -2 -23   11.10    4.20   1
   0   2  24   81.20    6.60   1
   0  -2 -24   66.30    6.20   1
   0   4   0  427.10   14.40   1
   0  -4   0  426.30   14.20   1
   0   4   1 1554.00   49.50   1
   0  -4  -1 1576.70   25.10   1
   0  -4  -2    8.70    1.20   1
   0   4   3  787.00   18.50   1
   0  -4  -3  782.60   10.50   1
   0   4   4    6.80    1.90   1
   0  -4  -4   10.70    0.90   1
   0   4   5  331.90    6.90   1
   0  -4  -5  319.30    4.70   1
   0   4   6 4327.80   95.40   1
   0  -4  -6 4373.30   55.80   1
   0   4   7  324.40   12.40   1
   0  -4  -7  304.20    4.60   1
   0   4   8 2170.10   48.70   1
   0  -4  -8 2022.30   28.80   1
   0   4   9    1.90    1.30   1
   0  -4  -9    4.10    1.10   1
   0   4  10  399.90    8.40   1
   0  -4 -10  401.40    6.60   1
   0   4  11    7.00    1.60   1
   0  -4 -11    7.00    1.20   1
   0   4  12   70.80    2.60   1
   0  -4 -12   73.50    2.30   1
   0   4  13   11.40    1.90   1
   0  -4 -13    9.30    1.40   1
   0   4  14    4.40    2.00   1
   0  -4 -14   -4.50    3.00   1
   0   4  15  202.80    5.20   1
   0  -4 -15  210.70    5.10   1
   0   4  16  482.00   10.90   1
   0  -4 -16  483.30    9.50   1
   0   4  17   57.90    5.00   1
   0  -4 -17   66.60    3.40   1
   0   4  18  194.70    7.80   1
   0  -4 -18  218.30    5.30   1
   0   4  19  108.10    6.50   1
   0  -4 -19  106.30    4.10   1
   0   4  20   79.40    7.60   1
   0  -4 -20   87.50    3.60   1
   0   4  21   81.20    5.60   1
   0  -4 -21   70.70    4.20   1
   0   4  22   27.20    4.90   1
   0  -4 -22   21.90    3.20   1
   0   4  23   10.90    4.70   1
   0  -4 -23   -4.90    3.40   1
   0  -6   0  200.50    7.60   1
   0  -6  -1  245.30    4.20   1
   0  -6  -2  216.40    3.80   1
   0  -6  -3  513.40    7.80   1
   0  -6  -4   34.10    1.50   1
   0  -6  -5  113.10    2.40   1
   0  -6  -6 1787.90   23.40   1
   0  -6  -7   55.30    1.30   1
   0  -6  -8  165.30    2.70   1
   0  -6  -9  514.60    9.30   1
   0   6  10  334.00   13.40   1
   0  -6 -10  330.10    6.60   1
   0   6  11    3.30    4.60   1
   0  -6 -11   10.30    2.60   1
   0   6  12  509.80   18.70   1
   0  -6 -12  431.50    8.20   1
   0   6  13  346.40   14.40   1
   0  -6 -13  333.90    6.90   1
   0   6  14   83.90    7.30   1
   0  -6 -14   78.80    3.40   1
   0   6  15   45.70    6.60   1
   0  -6 -15   71.70    5.10   1
   0   6  16  502.10   14.80   1
   0  -6 -16  478.30    9.60   1
   0   6  17    8.40    6.80   1
   0  -6 -17   31.60    2.80   1
   0   6  18  184.80    7.90   1
   0  -6 -18  203.10    5.40   1
   0  -6 -19    1.30    3.00   1
   0   6  20    4.70    4.50   1
   0  -6 -20    6.70    3.10   1
   0   6  21   30.70    5.10   1
   0  -6 -21   11.00    3.40   1
   0   6  22  120.70    7.40   1
   0  -6 -22  109.00    5.40   1
   0  -8   0  942.40   22.20   1
   0  -8  -1   29.30    1.60   1
   0  -8  -2   34.00    1.70   1
   0  -8  -3   20.00    1.40   1
   0  -8  -4    2.30    1.50   1
   0  -8  -5   43.00    1.70   1
   0  -8  -6  384.60    6.20   1
   0  -8  -7   44.60    1.30   1
   0  -8  -8   46.30    1.60   1
   0  -8  -9  300.10    6.10   1
   0  -8 -10  449.70    8.80   1
   0  -8 -11   12.90    2.70   1
   0  -8 -12  315.80    6.70   1
   0  -8 -13   52.40    3.10   1
   0  -8 -14   40.90    3.10   1
   0  -8 -15  148.30    4.70   1
   0  -8 -16  309.30    7.10   1
   0  -8 -17    2.40    3.40   1
   0  -8 -18   22.20    3.10   1
   0  -8 -19   40.40    4.40   1
   0  -8 -20   -0.40    7.40   1
   0 -10   0 1119.90   18.90   1
   0 -10  -1  105.30    2.90   1
   0 -10  -2   18.00    1.60   1
   0 -10  -3  287.70    5.20   1
   0 -10  -4   66.00    2.20   1
   0 -10  -5  166.10    4.10   1
   0 -10  -6   75.50    2.20   1
   0 -10  -7   33.50    2.40   1
   0 -10  -8   92.10    3.30   1
   0 -10  -9  209.10    5.20   1
   0 -10 -10  218.20    5.40   1
   0 -10 -11   39.50    3.70   1
   0 -10 -12   45.10    4.20   1
   0 -10 -13   22.80    3.70   1
   0 -10 -14  123.70    5.30   1
   0 -10 -15  184.10    6.50   1
   0 -10 -16   54.00    5.30   1
   0 -10 -17    9.10    4.90   1
   0 -10 -18   38.10    5.50   1
   0 -12   0  105.60    3.60   1
   0 -12  -1   32.30    1.90   1
   0 -12  -2   -4.70    1.80   1
   0 -12  -3   52.10    2.90   1
   0 -12  -4   50.10    3.40   1
   0 -12  -5  112.50    4.90   1
   0 -12  -6  117.30    4.70   1
   0 -12  -7   55.80    3.80   1
   0 -12  -8    7.50    3.30   1
   0 -12  -9  350.80    9.10   1
   0 -12 -10   52.20    3.90   1
   0 -12 -11   11.00    3.60   1
   0 -12 -12   56.90    4.20   1
   0 -12 -14    4.80    6.80   1
   0 -12 -15  125.60    7.30   1
   0 -14   0   32.00    4.50   1
   0 -14  -1   92.30    3.20   1
   0 -14  -2   16.60    2.40   1
   0 -14  -3  276.20    6.00   1
   0 -14  -4   22.60    2.90   1
   0 -14  -5   42.40    3.80   1
   0 -14  -6   70.30    4.40   1
   0 -14  -7  117.20    5.40   1
   0 -14  -8    5.90    4.30   1
   0 -14  -9   49.30    5.90   1
   0 -14 -10    4.10    5.00   1
   0 -14 -11   -7.70    4.10   1
   1   1 -24   29.40    4.50   1
  -1  -1  24   27.50    5.50   1
   1   1 -23    8.80    4.40   1
  -1  -1  23    2.40    4.70   1
   1   1 -22  143.20    6.50   1
  -1  -1  22  148.90    5.40   1
   1   1 -21   12.00    3.90   1
  -1  -1  21   10.10    3.30   1
   1   1 -20  197.10    6.80   1
  -1  -1  20  178.20    5.00   1
   1   1 -19  174.20    4.90   1
  -1  -1  19  169.50    4.90   1
   1   1 -18   41.00    3.30   1
  -1  -1  18   38.10    3.30   1
   1   1 -17    9.30    2.30   1
  -1  -1  17   11.60    2.70   1
   1   1 -16  293.50    6.20   1
  -1  -1  16  298.70    6.30   1
   1   1 -15   98.10    3.30   1
  -1  -1  15  102.50    3.30   1
   1   1 -14  148.50    4.30   1
  -1  -1  14  174.70    4.20   1
   1   1 -13   22.60    2.20   1
  -1  -1  13   24.60    2.30   1
   1   1 -12   72.60    2.60   1
  -1  -1  12   74.00    2.70   1
   1   1 -11  175.60    3.80   1
  -1  -1  11  161.50    3.80   1
   1   1 -10 1460.40   23.60   1
  -1  -1  10 1424.10   23.00   1
   1   1  -9   69.00    2.30   1
  -1  -1   9   69.10    1.90   1
   1   1  -8  286.40    4.80   1
  -1  -1   8  278.20    4.30   1
   1   1  -7 1174.20   17.10   1
  -1  -1   7 1173.70   15.50   1
   1   1  -6  398.70    5.30   1
  -1  -1   6  401.80    5.30   1
   1   1  -5 1766.40   19.90   1
  -1  -1   5 1795.00   20.30   1
   1   1  -4 3399.80   37.60   1
  -1  -1   4 3396.00   37.40   1
   1   1  -3   18.00    0.80   1
  -1  -1   3   16.20    0.60   1
   1   1  -2    0.70    0.90   1
  -1  -1   2   -0.10    0.70   1
   1   1  -1   -0.10    0.70   1
  -1  -1   1    0.40    0.60   1
  -1  -1   0   -0.40    0.40   1
   1   1   1   -0.50    0.50   1
  -1  -1  -1   -1.60    0.40   1
   1   1   2 3750.00   82.20   1
  -1  -1  -2 3583.00   64.10   1
   1   1   3  936.70   11.40   1
  -1  -1  -3  919.90   10.60   1
   1   1   4  770.60    9.10   1
  -1  -1  -4  764.10    9.40   1
   1   1   5   24.50    1.00   1
  -1  -1  -5   25.50    1.10   1
   1   1   6  978.20   13.00   1
  -1  -1  -6  962.10   13.10   1
   1   1   7 1809.90   25.90   1
  -1  -1  -7 1767.20   23.20   1
   1   1   8   84.30    2.20   1
  -1  -1  -8   86.40    2.00   1
   1   1   9   34.40    2.00   1
  -1  -1  -9   32.60    2.00   1
   1   1  10  218.00    4.50   1
  -1  -1 -10  216.70    4.50   1
   1   1  11  485.50    8.60   1
  -1  -1 -11  471.00    8.60   1
   1   1  12  350.60    6.70   1
  -1  -1 -12  357.80    6.80   1
   1   1  13   -6.30    2.30   1
  -1  -1 -13   -5.10    2.40   1
   1   1  14 1070.00   17.90   1
  -1  -1 -14 1079.60   18.00   1
   1   1  15   17.20    2.20   1
  -1  -1 -15   17.10    2.50   1
   1   1  16   51.10    2.90   1
  -1  -1 -16   49.30    2.90   1
   1   1  17   -2.00    2.00   1
  -1  -1 -17    2.70    2.50   1
   1   1  18  161.80    5.30   1
  -1  -1 -18  151.60    4.40   1
   1   1  19   68.80    3.60   1
  -1  -1 -19   55.80    3.50   1
   1   1  20  290.20    8.60   1
  -1  -1 -20  298.90    7.00   1
   1   1  21   42.00    4.20   1
  -1  -1 -21   19.30    3.60   1
   1   1  22   81.90    5.40   1
  -1  -1 -22   72.20    4.10   1
   1   1  23    9.00    3.80   1
  -1  -1 -23  -11.60    4.90   1
   1   3 -23    9.10    4.20   1
  -1  -3  23   23.00    3.60   1
   1   3 -22  107.50    5.50   1
  -1  -3  22  112.90    4.80   1
   1   3 -21   19.30    3.80   1
  -1  -3  21   39.90    3.40   1
   1   3 -20  369.60    9.70   1
  -1  -3  20  364.10    8.40   1
   1   3 -19   93.10    5.00   1
  -1  -3  19  104.20    4.10   1
   1   3 -18   96.60    4.10   1
  -1  -3  18  100.80    4.40   1
   1   3 -17   41.10    3.70   1
  -1  -3  17   25.90    4.70   1
   1   3 -16  539.40   10.20   1
  -1  -3  16  545.60   10.30   1
   1   3 -15   17.60    2.10   1
  -1  -3  15   17.30    2.50   1
   1   3 -14   22.00    1.90   1
  -1  -3  14   24.10    2.40   1
   1   3 -13   37.30    2.20   1
  -1  -3  13   41.10    2.60   1
   1   3 -12  174.20    4.40   1
  -1  -3  12  173.60    3.60   1
   1   3 -11   23.90    2.00   1
  -1  -3  11   26.60    1.50   1
   1   3 -10  965.50   16.10   1
  -1  -3  10  942.30   14.00   1
   1   3  -9   26.20    1.50   1
  -1  -3   9   26.50    1.40   1
   1   3  -8   53.40    1.80   1
  -1  -3   8   51.50    1.50   1
   1   3  -7  378.50    6.80   1
  -1  -3   7  362.50    5.40   1
   1   3  -6  130.50    2.50   1
  -1  -3   6  129.30    2.30   1
   1   3  -5   13.70    1.70   1
  -1  -3   5   12.40    0.70   1
   1   3  -4 2292.90   41.70   1
  -1  -3   4 2277.70   23.80   1
   1   3  -3   21.40    1.20   1
  -1  -3   3   22.50    1.00   1
   1   3  -2   10.90    1.50   1
  -1  -3   2   12.50    1.00   1
   1   3  -1 1623.60   35.90   1
  -1  -3   1 1642.00   25.70   1
   1   3   0   85.00    4.00   1
  -1  -3   0   80.50    2.60   1
   1   3   1  112.40    5.10   1
  -1  -3  -1  116.80    2.40   1
   1   3   2  187.30    3.50   1
  -1  -3  -2  178.40    3.10   1
   1   3   3 1321.00   21.10   1
  -1  -3  -3 1300.80   15.60   1
   1   3   4  199.70    4.40   1
  -1  -3  -4  196.30    3.10   1
   1   3   5   82.20    1.90   1
  -1  -3  -5   87.90    1.90   1
   1   3   6 2177.40   31.00   1
  -1  -3  -6 2176.70   28.30   1
   1   3   7  115.90    3.60   1
  -1  -3  -7  108.00    2.30   1
   1   3   8  467.60    9.40   1
  -1  -3  -8  460.60    7.30   1
   1   3   9   33.20    3.20   1
  -1  -3  -9   24.10    1.60   1
   1   3  10  127.70    3.50   1
  -1  -3 -10  124.50    3.30   1
   1   3  11   61.10    2.60   1
  -1  -3 -11   63.90    2.70   1
   1   3  12  257.40    5.10   1
  -1  -3 -12  270.10    5.50   1
   1   3  13   83.30    3.00   1
  -1  -3 -13   88.00    3.10   1
   1   3  14  109.60    3.40   1
  -1  -3 -14  125.80    3.70   1
   1   3  15   -7.10    3.90   1
  -1  -3 -15    1.10    2.60   1
   1   3  16    6.50    2.20   1
  -1  -3 -16   10.10    2.80   1
   1   3  17  358.20    9.00   1
  -1  -3 -17  382.80    7.70   1
   1   3  18  120.00    4.90   1
  -1  -3 -18  133.00    4.40   1
   1   3  19   15.10    3.40   1
  -1  -3 -19   12.80    3.00   1
   1   3  20  313.00    8.70   1
  -1  -3 -20  313.80    7.60   1
   1   3  21   19.90    3.80   1
  -1  -3 -21    3.30    3.10   1
   1   3  22    3.70    6.40   1
  -1  -3 -22    0.30    3.30   1
   1   3  23    3.70    3.90   1
  -1  -3 -23    1.10    4.80   1
   1   5 -23    7.60    6.80   1
  -1  -5  23   11.30    4.10   1
   1   5 -22   43.10    6.20   1
  -1  -5  22   34.80    4.00   1
   1   5 -21   27.80    4.80   1
  -1  -5  21   22.40    3.10   1
   1   5 -20   50.00    5.80   1
  -1  -5  20   68.50    3.60   1
   1   5 -19   94.30    6.00   1
  -1  -5  19   84.10    4.70   1
   1   5 -18   34.20    6.10   1
  -1  -5  18   52.20    3.30   1
   1   5 -17   17.00    4.50   1
  -1  -5  17   13.60    2.90   1
   1   5 -16  343.70   10.00   1
  -1  -5  16  335.40    7.20   1
   1   5 -15    7.40    3.20   1
  -1  -5  15    6.00    2.60   1
   1   5 -14  356.60   15.10   1
  -1  -5  14  378.60    7.50   1
   1   5 -13   57.20    4.20   1
  -1  -5  13   56.70    3.00   1
   1   5 -12  128.10    7.50   1
  -1  -5  12  137.80    3.80   1
   1   5 -11  160.70    5.80   1
  -1  -5  11  163.90    4.10   1
   1   5 -10 1816.10   59.90   1
  -1  -5  10 1742.30   28.20   1
   1   5  -9    1.10    4.10   1
  -1  -5   9   12.40    1.90   1
   1   5  -8  145.90    7.30   1
  -1  -5   8  122.90    3.10   1
   1   5  -7   70.50    5.30   1
  -1  -5   7   58.60    2.80   1
   1   5  -6 1317.50   42.40   1
  -1  -5   6 1315.80   17.30   1
  -1  -5   5  641.20    8.20   1
   1   5  -4 2678.20   84.50   1
  -1  -5   4 2815.40   39.70   1
  -1  -5   3    9.30    1.20   1
  -1  -5   2   59.00    1.50   1
   1   5  -1   19.90    2.40   1
  -1  -5   1   21.40    1.70   1
   1   5   0  196.20    7.30   1
  -1  -5   0  198.40    5.20   1
  -1  -5  -1   -0.50    1.20   1
  -1  -5  -2   58.00    1.80   1
  -1  -5  -3    3.60    1.20   1
   1   5   4  765.70   24.80   1
  -1  -5  -4  769.70   11.60   1
  -1  -5  -5  684.00   10.10   1
   1   5   6  513.50   17.70   1
  -1  -5  -6  510.00    7.80   1
  -1  -5  -7    7.50    1.30   1
   1   5   8 2190.80   70.70   1
  -1  -5  -8 2080.90   29.50   1
   1   5   9   12.10    4.40   1
  -1  -5  -9   19.00    1.30   1
   1   5  10  223.20    6.90   1
  -1  -5 -10  203.80    3.90   1
   1   5  11   59.40    4.60   1
  -1  -5 -11   53.40    1.90   1
   1   5  12  525.80   10.80   1
  -1  -5 -12  505.90    8.20   1
   1   5  13    7.90    1.70   1
  -1  -5 -13    3.10    2.30   1
   1   5  14  125.80    5.70   1
  -1  -5 -14  140.60    3.90   1
   1   5  15  179.60    9.60   1
  -1  -5 -15  169.30    4.30   1
   1   5  16  138.70    6.50   1
  -1  -5 -16  135.50    4.20   1
   1   5  17  103.50    8.20   1
  -1  -5 -17   79.30    3.80   1
   1   5  18  194.70   10.80   1
  -1  -5 -18  222.40    5.60   1
   1   5  19   49.50    8.10   1
  -1  -5 -19    9.20    3.30   1
   1   5  20  154.70    8.00   1
  -1  -5 -20  152.10    5.30   1
   1   5  21   44.80    4.80   1
  -1  -5 -21   42.40    3.70   1
   1   5  22   -0.80    4.60   1
  -1  -5 -22   14.70    3.70   1
  -1  -7  21    3.60    3.70   1
   1   7 -20  130.20   10.50   1
  -1  -7  20  139.50    5.10   1
   1   7 -19    8.00    7.00   1
  -1  -7  19    2.70    3.40   1
   1   7 -18   24.20    7.50   1
  -1  -7  18    9.30    3.00   1
   1   7 -17    6.60    5.80   1
  -1  -7  17    1.00    3.10   1
   1   7 -16  333.90   14.10   1
  -1  -7  16  285.40    6.70   1
  -1  -7  15  104.80    3.70   1
   1   7 -14  303.70   13.00   1
  -1  -7  14  310.40    6.70   1
   1   7 -13  249.30   11.90   1
  -1  -7  13  231.30    5.40   1
  -1  -7  12   88.50    3.80   1
  -1  -7  11  182.60    5.60   1
  -1  -7  10  758.10   13.40   1
  -1  -7   9    0.80    2.00   1
  -1  -7   8   -1.50    2.00   1
  -1  -7   7    1.00    0.70   1
  -1  -7   6    4.40    1.00   1
  -1  -7   5   10.30    1.70   1
  -1  -7   4  408.50    6.60   1
  -1  -7   3   34.70    1.70   1
  -1  -7   2  115.30    2.50   1
  -1  -7   1  299.10    5.70   1
  -1  -7   0   97.20    3.10   1
  -1  -7  -1   41.80    1.70   1
  -1  -7  -2 1270.00   18.40   1
  -1  -7  -3   21.00    1.50   1
  -1  -7  -4  332.20    5.50   1
  -1  -7  -5    7.40    1.30   1
  -1  -7  -6 1145.60   15.20   1
  -1  -7  -7   39.10    1.20   1
  -1  -7  -8  278.30    4.20   1
  -1  -7  -9  320.30    4.80   1
  -1  -7 -10   52.20    2.80   1
  -1  -7 -11  486.80    9.10   1
  -1  -7 -12  639.80   11.30   1
  -1  -7 -13   25.80    2.60   1
  -1  -7 -14  353.70    7.60   1
  -1  -7 -15   70.90    3.80   1
  -1  -7 -16   -1.40    2.90   1
  -1  -7 -17   11.30    2.70   1
  -1  -7 -18   39.40    3.20   1
  -1  -7 -19    9.70    2.90   1
  -1  -7 -20  153.10    6.20   1
  -1  -7 -21   30.90    5.50   1
  -1  -9  20   57.30    8.00   1
  -1  -9  19   55.20    5.90   1
  -1  -9  18    7.40    4.90   1
  -1  -9  17   45.60    4.50   1
  -1  -9  16   67.90    4.60   1
  -1  -9  15   -0.10    2.90   1
  -1  -9  14   57.80    3.40   1
  -1  -9  13  181.20    5.00   1
  -1  -9  12   -3.50    2.60   1
  -1  -9  11  175.30    4.80   1
  -1  -9  10  423.60    8.50   1
  -1  -9   9   54.90    2.90   1
  -1  -9   8   34.90    2.20   1
  -1  -9   7  211.50    4.00   1
  -1  -9   6   43.20    2.00   1
  -1  -9   5   45.70    1.80   1
  -1  -9   4  264.50    4.70   1
  -1  -9   3  278.20    4.90   1
  -1  -9   2  186.50    3.60   1
  -1  -9   1  127.70    3.00   1
  -1  -9   0  349.60    5.30   1
  -1  -9  -1   11.60    1.50   1
  -1  -9  -2  638.70   10.00   1
  -1  -9  -3    4.50    1.90   1
  -1  -9  -4  122.70    2.80   1
  -1  -9  -5   96.20    2.50   1
  -1  -9  -6  136.50    3.20   1
  -1  -9  -7   42.40    1.70   1
  -1  -9  -8   18.70    2.20   1
  -1  -9  -9   74.80    3.00   1
  -1  -9 -10    6.60    2.40   1
  -1  -9 -11  384.60    7.90   1
  -1  -9 -12  400.30    8.10   1
  -1  -9 -13    2.50    2.30   1
  -1  -9 -14  100.50    5.00   1
  -1  -9 -15  159.90    5.70   1
  -1  -9 -16    0.60    3.70   1
  -1  -9 -17    1.10    4.00   1
  -1  -9 -18   20.60    4.90   1
  -1  -9 -19   22.40    7.40   1
  -1 -11  17   63.40    5.60   1
  -1 -11  16    7.00    4.40   1
  -1 -11  15   -2.30    3.70   1
  -1 -11  14   27.60    3.70   1
  -1 -11  13  148.90    5.60   1
  -1 -11  12    1.30    3.30   1
  -1 -11  11   54.40    4.90   1
  -1 -11  10  226.30    6.50   1
  -1 -11   9  179.50    5.80   1
  -1 -11   8   44.00    3.80   1
  -1 -11   7   62.30    3.90   1
  -1 -11   6   -2.30    2.40   1
  -1 -11   5   98.70    3.30   1
  -1 -11   4  264.70    5.10   1
  -1 -11   3    9.20    1.70   1
  -1 -11   2    4.90    1.50   1
  -1 -11   1  167.90    3.00   1
  -1 -11   0  119.90    2.40   1
  -1 -11  -1   41.50    1.70   1
  -1 -11  -2   23.90    1.80   1
  -1 -11  -3  145.70    3.40   1
  -1 -11  -4    5.10    3.00   1
  -1 -11  -5  375.10    9.10   1
  -1 -11  -6  126.00    4.80   1
  -1 -11  -7   -7.20    3.70   1
  -1 -11  -8   50.50    4.70   1
  -1 -11  -9   40.00    3.60   1
  -1 -11 -10  108.10    4.40   1
  -1 -11 -11  106.10    4.80   1
  -1 -11 -12   80.70    4.70   1
  -1 -11 -13    5.00    3.70   1
  -1 -11 -14   78.60    4.90   1
  -1 -11 -15   61.20    5.80   1
  -1 -11 -16   -4.00    4.30   1
  -1 -11 -17   21.20    5.20   1
  -1 -13  14   -5.20    4.30   1
  -1 -13  13   13.10    4.90   1
  -1 -13  12    5.30    4.30   1
  -1 -13  11   50.20    5.60   1
  -1 -13  10   24.80    3.90   1
  -1 -13   9   70.60    4.90   1
  -1 -13   8    2.00    3.00   1
  -1 -13   7  130.90    5.30   1
  -1 -13   6    2.30    3.20   1
  -1 -13   5   53.90    4.10   1
  -1 -13   4   78.70    3.40   1
  -1 -13   3   17.60    2.70   1
  -1 -13   2   58.60    2.80   1
  -1 -13   1   54.10    2.30   1
  -1 -13   0   18.70    2.20   1
  -1 -13  -1    4.50    2.70   1
  -1 -13  -2   60.60    3.30   1
  -1 -13  -3   63.20    3.20   1
  -1 -13  -4    3.10    3.50   1
  -1 -13  -5  277.90    7.80   1
  -1 -13  -6   79.40    4.30   1
  -1 -13  -7   15.70    4.00   1
  -1 -13  -8   -4.20    3.50   1
  -1 -13  -9   26.30    4.20   1
  -1 -13 -10   11.30    3.70   1
  -1 -13 -11   26.70    5.00   1
  -1 -13 -12   -1.10    4.70   1
  -1 -13 -13    1.60    4.10   1
  -1 -15   8    0.30    4.10   1
  -1 -15   7   64.70    5.40   1
  -1 -15   6    8.40    4.00   1
  -1 -15   5   54.50    3.90   1
  -1 -15   4   44.00    3.70   1
  -1 -15   3   64.30    4.30   1
  -1 -15   2    7.20    3.20   1
  -1 -15   1  128.60    5.60   1
  -1 -15   0    8.30    3.00   1
  -1 -15  -1   21.30    3.00   1
  -1 -15  -2  -17.80    5.30   1
  -1 -15  -3    2.60    6.00   1
  -1 -15  -4    2.40    3.30   1
  -1 -15  -5  144.60    7.10   1
  -1 -15  -6   28.40    5.90   1
  -1 -15  -7   16.90    5.80   1
  -1 -15  -8   13.30    4.50   1
   2   0 -24  141.60    6.60   1
   2   0 -23    3.50    5.30   1
   2   0 -22   -4.10    4.70   1
   2   0 -21    9.40    4.00   1
   2   0 -20  138.10    4.30   1
   2   0 -19    6.90    4.10   1
   2   0 -18   53.10    3.30   1
   2   0 -17    1.00    3.40   1
   2   0 -16    1.40    2.30   1
   2   0 -15    0.40    2.10   1
   2   0 -14 1723.40   28.10   1
   2   0 -13   10.60    2.20   1
   2   0 -12  662.00   12.90   1
   2   0 -11   -0.60    1.80   1
   2   0 -10   12.80    2.10   1
   2   0  -9    0.20    1.60   1
   2   0  -8  770.00   13.00   1
   2   0  -7    0.70    1.30   1
   2   0  -6  168.60    2.60   1
   2   0  -5    2.60    1.10   1
   2   0  -4 3322.60   36.70   1
   2   0  -3    0.90    0.60   1
   2   0  -1    2.70    0.80   1
   2   0   0   -0.30    0.30   1
   2   0   1   -1.80    0.40   1
   2   0   2 1875.50   29.70   1
   2   0   3    5.70    0.90   1
   2   0   4 1453.30   16.40   1
   2   0   5    3.60    1.00   1
   2   0   6  320.30    4.90   1
   2   0   7    2.70    1.90   1
   2   0   8 1120.00   18.40   1
   2   0   9    4.70    2.50   1
   2   0  10 3060.10   48.50   1
   2   0  11   -0.50    2.10   1
   2   0  12   35.70    2.50   1
   2   0  13   -2.90    2.20   1
   2   0  14  167.60    4.20   1
   2   0  15   -3.00    2.50   1
   2   0  16  844.70   15.00   1
   2   0  17   -2.00    2.80   1
   2   0  18   -3.50    2.70   1
   2   0  19    6.00    3.00   1
   2   0  20  363.20    8.00   1
   2   0  21   -0.90    3.00   1
   2   0  22  165.90    7.70   1
   2   0  23    8.00    3.80   1
   2   2 -24  100.40    5.80   1
  -2  -2  24  110.50    7.10   1
   2   2 -23   -9.60    3.80   1
  -2  -2  23   14.10    3.50   1
   2   2 -22   -4.20    4.10   1
  -2  -2  22    7.90    3.20   1
   2   2 -21  -11.70    3.50   1
  -2  -2  21    4.60    3.10   1
   2   2 -20  340.30   11.20   1
  -2  -2  20  303.40    7.30   1
   2   2 -19   86.90    5.40   1
  -2  -2  19   59.80    3.40   1
   2   2 -18   16.70    2.40   1
  -2  -2  18   16.60    2.60   1
   2   2 -17  147.40    4.00   1
  -2  -2  17  159.60    4.60   1
   2   2 -16   31.00    2.50   1
  -2  -2  16   22.10    3.20   1
   2   2 -15    3.20    2.50   1
  -2  -2  15    4.70    2.30   1
   2   2 -14  755.10   15.40   1
  -2  -2  14  749.10   12.90   1
   2   2 -13   22.20    2.20   1
  -2  -2  13   30.50    2.50   1
   2   2 -12  188.00    4.00   1
  -2  -2  12  195.70    4.30   1
   2   2 -11  204.60    5.00   1
  -2  -2  11  193.30    4.20   1
   2   2 -10  889.40   14.80   1
  -2  -2  10  887.90   13.20   1
   2   2  -9   50.70    2.00   1
  -2  -2   9   47.80    1.50   1
   2   2  -8 3032.90   43.00   1
  -2  -2   8 3034.60   43.00   1
   2   2  -7   -1.60    1.60   1
  -2  -2   7    3.10    1.10   1
   2   2  -6 1445.50   20.50   1
  -2  -2   6 1436.40   17.30   1
   2   2  -5 1439.20   17.50   1
  -2  -2   5 1441.40   18.90   1
   2   2  -4 1302.40   17.00   1
  -2  -2   4 1309.70   15.80   1
   2   2  -3 1598.00   25.40   1
  -2  -2   3 1615.20   19.40   1
   2   2  -2 7926.40  242.90   1
  -2  -2   2 8047.80  123.50   1
   2   2  -1 1218.30   26.80   1
  -2  -2   1 1208.90   26.90   1
   2   2   0  613.50   14.10   1
  -2  -2   0  604.80    9.60   1
   2   2   1  466.60    8.80   1
  -2  -2  -1  477.10    7.70   1
   2   2   2 5084.00   78.10   1
  -2  -2  -2 5057.20   63.70   1
   2   2   3 1180.60   15.40   1
  -2  -2  -3 1147.80   16.50   1
   2   2   4 1082.50   13.30   1
  -2  -2  -4 1069.60   12.30   1
   2   2   5 1523.30   21.90   1
  -2  -2  -5 1539.20   22.10   1
   2   2   6  955.30   12.80   1
  -2  -2  -6  947.10   12.60   1
   2   2   7   18.00    1.50   1
  -2  -2  -7   19.70    1.30   1
   2   2   8   59.00    2.50   1
  -2  -2  -8   50.90    2.00   1
   2   2   9  102.80    2.90   1
  -2  -2  -9   93.10    2.90   1
   2   2  10 1607.00   25.90   1
  -2  -2 -10 1573.40   25.50   1
   2   2  11   27.80    1.90   1
  -2  -2 -11   20.80    2.50   1
   2   2  12   64.60    2.50   1
  -2  -2 -12   61.00    2.70   1
   2   2  13   22.90    2.30   1
  -2  -2 -13   20.60    2.80   1
   2   2  14  241.70    5.20   1
  -2  -2 -14  257.20    6.10   1
   2   2  15    9.90    2.00   1
  -2  -2 -15    2.70    3.00   1
   2   2  16  576.50   10.90   1
  -2  -2 -16  547.30   11.70   1
   2   2  17   79.20    3.60   1
  -2  -2 -17   77.20    3.40   1
   2   2  18    8.00    2.60   1
  -2  -2 -18   15.00    3.30   1
   2   2  19  112.60    7.70   1
  -2  -2 -19  101.20    4.00   1
   2   2  20  135.50    7.10   1
  -2  -2 -20  151.20    4.90   1
   2   2  21   -2.60    4.00   1
  -2  -2 -21    4.00    3.30   1
   2   2  22  176.60    7.20   1
  -2  -2 -22  141.10    5.40   1
   2   2  23    4.40    4.80   1
  -2  -2 -23    6.50    4.70   1
   2   4 -23   -4.60    4.70   1
  -2  -4  23   14.80    3.60   1
   2   4 -22   20.90    7.40   1
  -2  -4  22    3.10    3.00   1
   2   4 -21    1.40    3.70   1
  -2  -4  21    8.10    3.00   1
   2   4 -20  538.20   13.20   1
  -2  -4  20  557.10   11.30   1
   2   4 -19    0.50    3.10   1
  -2  -4  19   -2.90    2.80   1
   2   4 -18  201.30    6.00   1
  -2  -4  18  201.20    5.40   1
   2   4 -17   49.00    3.70   1
  -2  -4  17   65.00    3.30   1
   2   4 -16   -9.70    3.40   1
  -2  -4  16   -3.50    3.60   1
   2   4 -15   32.60    3.00   1
  -2  -4  15   32.90    2.70   1
   2   4 -14  640.50   11.40   1
  -2  -4  14  600.20   11.10   1
   2   4 -13    3.70    3.00   1
  -2  -4  13    3.30    2.20   1
   2   4 -12    2.50    3.00   1
  -2  -4  12    7.90    2.10   1
   2   4 -11    9.60    1.30   1
  -2  -4  11   13.00    2.20   1
   2   4 -10   22.30    1.30   1
  -2  -4  10   23.00    2.30   1
   2   4  -9  168.70    5.20   1
  -2  -4   9  166.20    3.80   1
   2   4  -8 1891.10   42.90   1
  -2  -4   8 1805.70   26.00   1
   2   4  -7   72.70    5.10   1
  -2  -4   7   81.90    2.40   1
   2   4  -6 1617.20   52.20   1
  -2  -4   6 1557.50   22.60   1
   2   4  -5   55.40    2.30   1
  -2  -4   5   50.70    1.70   1
   2   4  -4 1945.90   36.40   1
  -2  -4   4 1946.40   25.20   1
   2   4  -3  312.10   10.90   1
  -2  -4   3  327.40    4.70   1
   2   4  -2  189.70    6.70   1
  -2  -4   2  181.70    3.10   1
   2   4  -1   28.20    2.50   1
  -2  -4   1   29.50    1.60   1
   2   4   0 1366.00   43.00   1
  -2  -4   0 1343.40   21.40   1
   2   4   1 1232.70   39.60   1
  -2  -4  -1 1240.40   19.90   1
   2   4   2 1298.80   30.30   1
  -2  -4  -2 1288.70   20.80   1
   2   4   3  274.80    6.80   1
  -2  -4  -3  266.80    4.40   1
   2   4   4 1993.90   44.30   1
  -2  -4  -4 1969.10   25.40   1
   2   4   5  237.70    8.50   1
  -2  -4  -5  236.30    3.70   1
   2   4   6  136.00    5.60   1
  -2  -4  -6  149.10    3.00   1
   2   4   7  636.50   15.80   1
  -2  -4  -7  631.00    9.50   1
   2   4   8  550.30   10.80   1
  -2  -4  -8  538.10    8.30   1
   2   4   9   53.60    2.10   1
  -2  -4  -9   55.70    1.80   1
   2   4  10 1136.30   21.30   1
  -2  -4 -10 1120.20   16.70   1
   2   4  11   84.50    2.90   1
  -2  -4 -11   83.50    2.60   1
   2   4  12  142.60    4.10   1
  -2  -4 -12  148.40    3.80   1
   2   4  13   23.00    1.90   1
  -2  -4 -13   28.20    2.40   1
   2   4  14  107.10    3.50   1
  -2  -4 -14  106.90    3.50   1
   2   4  15   55.30    2.90   1
  -2  -4 -15   54.40    2.80   1
   2   4  16  408.60   11.60   1
  -2  -4 -16  414.10    8.40   1
   2   4  17   43.80    5.00   1
  -2  -4 -17   50.50    3.30   1
   2   4  18   25.00    4.40   1
  -2  -4 -18   14.60    3.00   1
   2   4  19   45.10    5.30   1
  -2  -4 -19   69.90    3.70   1
   2   4  20  250.10   14.20   1
  -2  -4 -20  233.50    6.40   1
   2   4  21   11.80    5.60   1
  -2  -4 -21    3.00    3.00   1
   2   4  22   35.10    8.00   1
  -2  -4 -22   25.20    3.90   1
  -2  -4 -23   -2.50    3.50   1
   2   6 -22   20.00    3.80   1
  -2  -6  22   22.40    4.50   1
   2   6 -21   46.10    5.60   1
  -2  -6  21   47.50    3.30   1
   2   6 -20  160.20    7.30   1
  -2  -6  20  183.50    5.80   1
   2   6 -19   31.20    4.70   1
  -2  -6  19   33.70    3.00   1
   2   6 -18  100.10    5.60   1
  -2  -6  18   84.00    3.90   1
   2   6 -17    8.50    5.60   1
  -2  -6  17    6.30    2.50   1
   2   6 -16    7.50    5.90   1
  -2  -6  16    2.70    2.70   1
   2   6 -15   52.70    6.00   1
  -2  -6  15   44.80    2.90   1
   2   6 -14  988.90   35.10   1
  -2  -6  14  941.30   16.50   1
   2   6 -13   -1.70    5.50   1
  -2  -6  13    4.90    2.70   1
   2   6 -12  151.60    8.40   1
  -2  -6  12  150.00    4.00   1
   2   6 -11  136.30    7.20   1
  -2  -6  11  119.60    3.50   1
   2   6 -10  176.60    7.60   1
  -2  -6  10  152.90    3.70   1
   2   6  -9  141.20    7.20   1
  -2  -6   9  152.30    4.00   1
   2   6  -8  392.80   13.90   1
  -2  -6   8  369.20    6.90   1
   2   6  -7   18.30    3.60   1
  -2  -6   7   18.60    2.00   1
  -2  -6   6  198.20    3.10   1
  -2  -6   5  638.90    9.60   1
  -2  -6   4  270.40    4.50   1
  -2  -6   3   22.80    1.60   1
   2   6  -2  358.00   12.40   1
  -2  -6   2  384.20    5.60   1
  -2  -6   1  448.20    7.70   1
  -2  -6   0  825.40   13.70   1
  -2  -6  -1  113.90    2.50   1
  -2  -6  -2  204.40    3.50   1
  -2  -6  -3   34.80    1.50   1
  -2  -6  -4 1161.50   17.00   1
   2   6   5   45.20    2.60   1
  -2  -6  -5   45.40    1.50   1
   2   6   6  236.50    9.30   1
  -2  -6  -6  241.20    4.80   1
  -2  -6  -7  146.20    2.90   1
  -2  -6  -8  440.90    7.00   1
  -2  -6  -9  148.70    3.10   1
  -2  -6 -10  892.40   13.60   1
  -2  -6 -11  414.90    7.90   1
  -2  -6 -12   17.80    2.60   1
  -2  -6 -13  297.00    6.40   1
   2   6  14   99.20    7.60   1
  -2  -6 -14   89.40    3.60   1
   2   6  15   -8.30    5.40   1
  -2  -6 -15    1.60    2.90   1
   2   6  16  315.80   13.60   1
  -2  -6 -16  317.50    7.10   1
   2   6  17   36.20    7.00   1
  -2  -6 -17   19.50    2.90   1
  -2  -6 -18   17.90    3.30   1
   2   6  19   44.10    8.10   1
  -2  -6 -19   84.80    4.40   1
   2   6  20   30.40    7.50   1
  -2  -6 -20   33.30    3.60   1
   2   6  21  -14.10    6.40   1
  -2  -6 -21   -2.70    4.00   1
  -2  -6 -22  111.50    5.60   1
  -2  -8  21   70.80    6.50   1
  -2  -8  20  105.50    6.70   1
  -2  -8  19    2.50    3.70   1
  -2  -8  18   29.50    3.40   1
  -2  -8  17   69.60    3.80   1
  -2  -8  16    1.60    2.70   1
  -2  -8  15   33.30    3.40   1
  -2  -8  14  457.30    9.00   1
  -2  -8  13  314.40    6.90   1
  -2  -8  12  112.40    3.50   1
  -2  -8  11  420.30    8.40   1
  -2  -8  10   -7.20    2.20   1
  -2  -8   9  102.50    3.20   1
  -2  -8   8  355.80    6.90   1
  -2  -8   7   80.20    1.80   1
  -2  -8   6   64.70    2.00   1
  -2  -8   5   17.70    1.40   1
  -2  -8   4  298.90    5.10   1
  -2  -8   3   38.20    1.80   1
  -2  -8   2   58.90    2.00   1
  -2  -8   1   65.50    2.20   1
  -2  -8   0  385.20    6.20   1
  -2  -8  -1  940.80   13.90   1
  -2  -8  -2  308.80    5.10   1
  -2  -8  -3   58.70    1.90   1
  -2  -8  -4  539.60    8.30   1
  -2  -8  -5   -0.70    1.60   1
  -2  -8  -6   23.80    1.20   1
  -2  -8  -7  168.60    3.00   1
  -2  -8  -8  173.70    3.50   1
  -2  -8  -9   56.40    2.60   1
  -2  -8 -10  233.50    5.30   1
  -2  -8 -11  313.70    6.50   1
  -2  -8 -12   29.20    3.50   1
  -2  -8 -13  211.50    5.40   1
  -2  -8 -14   95.60    3.80   1
  -2  -8 -15   92.80    3.90   1
  -2  -8 -16  483.70   11.80   1
  -2  -8 -17   33.00    4.80   1
  -2  -8 -18    2.10    6.90   1
  -2  -8 -19    4.90    5.00   1
  -2  -8 -20   81.70    6.70   1
  -2 -10  19   10.90    5.20   1
  -2 -10  18   39.80    5.50   1
  -2 -10  16   -0.70    3.80   1
  -2 -10  15  151.90    6.00   1
  -2 -10  14  336.30    9.20   1
  -2 -10  13   47.50    2.90   1
  -2 -10  12   78.20    3.20   1
  -2 -10  11  113.10    4.00   1
  -2 -10  10   36.80    2.50   1
  -2 -10   9   11.40    2.40   1
  -2 -10   8  142.00    4.10   1
  -2 -10   7    7.60    2.80   1
  -2 -10   6   37.20    2.30   1
  -2 -10   5  143.20    3.30   1
  -2 -10   4  113.40    2.90   1
  -2 -10   3   34.70    1.90   1
  -2 -10   2  114.40    2.70   1
  -2 -10   1   20.10    1.80   1
  -2 -10   0   88.60    2.20   1
  -2 -10  -1  404.20    6.70   1
  -2 -10  -2  158.50    3.40   1
  -2 -10  -3  163.80    3.40   1
  -2 -10  -4  116.40    2.80   1
  -2 -10  -5  168.60    3.50   1
  -2 -10  -6    7.20    1.40   1
  -2 -10  -7  237.50    6.70   1
  -2 -10  -8  281.60    7.40   1
  -2 -10  -9    3.30    3.40   1
  -2 -10 -10  281.10    7.60   1
  -2 -10 -11  125.70    4.90   1
  -2 -10 -12    9.30    4.00   1
  -2 -10 -13  105.80    5.80   1
  -2 -10 -14   30.70    4.10   1
  -2 -10 -15    8.30    4.80   1
  -2 -10 -16   94.40    6.40   1
  -2 -10 -17   41.60    5.20   1
  -2 -10 -18    4.30    4.60   1
  -2 -12  16   22.70    4.80   1
  -2 -12  15   73.60    6.30   1
  -2 -12  14   34.20    4.90   1
  -2 -12  13   10.80    3.80   1
  -2 -12  12   18.20    3.90   1
  -2 -12  11   57.00    4.20   1
  -2 -12  10   -0.70    3.40   1
  -2 -12   9   17.80    3.60   1
  -2 -12   8  159.60    7.60   1
  -2 -12   7  235.20    6.80   1
  -2 -12   6  167.40    7.00   1
  -2 -12   5  469.50   10.80   1
  -2 -12   4   81.30    3.80   1
  -2 -12   3   43.20    2.10   1
  -2 -12   2   19.40    1.70   1
  -2 -12   1   13.00    2.10   1
  -2 -12   0   -0.30    1.60   1
  -2 -12  -1  126.50    3.20   1
  -2 -12  -2  179.10    5.30   1
  -2 -12  -3   -0.20    2.10   1
  -2 -12  -4   10.40    3.70   1
  -2 -12  -5  230.40    6.50   1
  -2 -12  -6   11.30    2.70   1
  -2 -12  -7  341.30    8.80   1
  -2 -12  -8   23.40    3.50   1
  -2 -12  -9   76.20    5.10   1
  -2 -12 -10  134.90    5.50   1
  -2 -12 -11    7.80    3.50   1
  -2 -12 -12    6.20    4.30   1
  -2 -12 -13   44.70    5.30   1
  -2 -12 -14   26.00    4.80   1
  -2 -12 -15    4.00    4.60   1
  -2 -14  11   68.40    5.70   1
  -2 -14  10   14.50    4.30   1
  -2 -14   9   63.00    5.60   1
  -2 -14   8   -4.30    3.90   1
  -2 -14   7   43.40    3.90   1
  -2 -14   6   34.00    3.20   1
  -2 -14   5  280.20    7.70   1
  -2 -14   4   14.00    2.50   1
  -2 -14   3   20.20    2.30   1
  -2 -14   2   41.10    2.90   1
  -2 -14   1   22.70    2.60   1
  -2 -14   0   37.70    3.90   1
  -2 -14  -1  228.30    5.30   1
  -2 -14  -2  126.70    3.90   1
  -2 -14  -3   41.00    3.30   1
  -2 -14  -4   -5.60    3.00   1
  -2 -14  -5   58.00    4.10   1
  -2 -14  -6   -0.10    3.50   1
  -2 -14  -7  166.00    6.60   1
  -2 -14  -8   20.60    4.80   1
  -2 -14  -9   -0.80    6.20   1
  -2 -14 -10   22.40    7.80   1
  -2 -14 -11   67.90    5.70   1
   3   1 -24  352.90   11.70   1
  -3  -1  24  386.10   12.40   1
   3   1 -23    9.00    4.00   1
  -3  -1  23   -0.20    3.90   1
   3   1 -22   17.50    4.10   1
  -3  -1  22   26.70    2.90   1
   3   1 -21   -3.50    3.50   1
  -3  -1  21    5.10    2.80   1
   3   1 -20   13.10    4.80   1
  -3  -1  20   15.60    3.40   1
   3   1 -19    6.90    2.90   1
  -3  -1  19    3.00    2.20   1
   3   1 -18  180.90    4.90   1
  -3  -1  18  172.80    4.60   1
   3   1 -17   12.80    2.40   1
  -3  -1  17    7.60    2.70   1
   3   1 -16  156.00    4.10   1
  -3  -1  16  138.70    4.00   1
   3   1 -15   13.50    2.30   1
  -3  -1  15    6.00    2.60   1
   3   1 -14  358.90    6.80   1
  -3  -1  14  354.10    7.00   1
   3   1 -13   33.70    2.00   1
  -3  -1  13   36.30    2.30   1
   3   1 -12 1212.20   22.80   1
  -3  -1  12 1240.10   20.40   1
   3   1 -11   33.40    1.80   1
  -3  -1  11   31.10    2.00   1
   3   1 -10 1526.80   24.50   1
  -3  -1  10 1536.90   22.50   1
   3   1  -9    5.20    1.40   1
  -3  -1   9    6.10    1.50   1
   3   1  -8  564.80    9.80   1
  -3  -1   8  546.60    7.70   1
   3   1  -7  460.70    7.00   1
  -3  -1   7  450.10    5.90   1
   3   1  -6  770.20    9.60   1
  -3  -1   6  770.60   10.50   1
   3   1  -5 2085.10   23.50   1
  -3  -1   5 2137.60   27.70   1
   3   1  -4  102.30    2.00   1
  -3  -1   4  114.80    1.90   1
   3   1  -3   86.60    1.70   1
  -3  -1   3   82.00    1.70   1
   3   1  -2  598.30   13.60   1
  -3  -1   2  582.00    9.60   1
   3   1   1   10.00    0.70   1
  -3  -1  -1    7.00    0.90   1
   3   1   2  477.40    6.50   1
  -3  -1  -2  465.40    5.90   1
   3   1   3  249.50    3.50   1
  -3  -1  -3  258.00    3.30   1
   3   1   4    2.90    1.00   1
  -3  -1  -4    1.20    1.20   1
   3   1   5   36.90    1.40   1
  -3  -1  -5   38.20    1.50   1
   3   1   6  129.50    2.70   1
  -3  -1  -6  124.30    2.40   1
   3   1   7  426.30    6.80   1
  -3  -1  -7  423.40    6.10   1
   3   1   8   83.20    2.50   1
  -3  -1  -8   92.30    2.90   1
   3   1   9    5.90    2.30   1
  -3  -1  -9    9.90    2.10   1
   3   1  10  158.00    3.80   1
  -3  -1 -10  154.60    3.70   1
   3   1  11   14.40    2.00   1
  -3  -1 -11    6.20    1.90   1
   3   1  12 1202.10   19.80   1
  -3  -1 -12 1215.40   20.30   1
   3   1  13    8.60    2.20   1
  -3  -1 -13    3.70    2.20   1
   3   1  14   30.20    2.70   1
  -3  -1 -14   40.40    2.80   1
   3   1  15   33.00    3.30   1
  -3  -1 -15   33.40    2.80   1
   3   1  16  482.30    9.40   1
  -3  -1 -16  495.30    9.50   1
   3   1  17    4.70    2.70   1
  -3  -1 -17   -2.00    2.80   1
   3   1  18   56.80    3.50   1
  -3  -1 -18   68.20    3.50   1
   3   1  19   38.40    3.40   1
  -3  -1 -19   33.50    3.20   1
   3   1  20   15.40    6.70   1
  -3  -1 -20    0.30    2.80   1
   3   1  21    8.30    3.40   1
  -3  -1 -21   -4.00    3.30   1
   3   1  22  273.80    9.60   1
  -3  -1 -22  264.90    8.00   1
   3   1  23   17.80    4.30   1
  -3  -1 -23   -6.40    5.10   1
   3   3 -24  184.40    7.60   1
  -3  -3  24  199.60    7.50   1
   3   3 -23   -6.70    3.80   1
  -3  -3  23   -4.50    3.60   1
   3   3 -22   27.20    4.20   1
  -3  -3  22   18.20    2.90   1
   3   3 -21    1.40    6.50   1
  -3  -3  21   19.80    3.00   1
   3   3 -20   23.70    3.50   1
  -3  -3  20   21.20    3.90   1
   3   3 -19    5.50    4.40   1
  -3  -3  19   -0.10    2.70   1
   3   3 -18  644.10   14.40   1
  -3  -3  18  702.40   12.90   1
   3   3 -17   46.50    3.30   1
  -3  -3  17   41.70    2.90   1
   3   3 -16  140.80    3.70   1
  -3  -3  16  145.30    4.00   1
   3   3 -15  210.40    4.80   1
  -3  -3  15  197.10    4.70   1
   3   3 -14  255.50    5.30   1
  -3  -3  14  260.80    5.60   1
   3   3 -13   24.50    2.00   1
  -3  -3  13   25.10    2.40   1
   3   3 -12 1057.10   17.70   1
  -3  -3  12 1046.70   17.20   1
   3   3 -11   56.90    2.00   1
  -3  -3  11   55.00    2.60   1
   3   3 -10  585.40   10.20   1
  -3  -3  10  565.50    9.90   1
   3   3  -9   21.70    1.40   1
  -3  -3   9   23.60    1.90   1
   3   3  -8 2412.20   37.80   1
  -3  -3   8 2384.80   33.90   1
   3   3  -7  334.50    6.00   1
  -3  -3   7  340.50    6.20   1
   3   3  -6 1878.60   42.30   1
  -3  -3   6 1823.50   26.00   1
   3   3  -5  428.00    8.60   1
  -3  -3   5  428.40    5.60   1
   3   3  -4  762.40   14.40   1
  -3  -3   4  772.80    9.00   1
   3   3  -3   53.70    1.70   1
  -3  -3   3   60.00    1.40   1
   3   3  -2 1734.80   38.30   1
  -3  -3   2 1677.80   26.30   1
   3   3  -1  211.50    7.20   1
  -3  -3   1  224.70    5.40   1
   3   3   0  386.60   12.70   1
  -3  -3   0  376.70    6.20   1
   3   3   1  222.60    4.80   1
  -3  -3  -1  218.60    3.90   1
   3   3   2   60.40    1.60   1
  -3  -3  -2   62.30    1.50   1
   3   3   3  147.10    3.40   1
  -3  -3  -3  151.30    2.50   1
   3   3   4  133.10    3.20   1
  -3  -3  -4  130.10    2.30   1
   3   3   5  194.40    3.80   1
  -3  -3  -5  197.60    3.10   1
   3   3   6 2945.00   53.50   1
  -3  -3  -6 2926.20   37.70   1
   3   3   7    0.40    1.80   1
  -3  -3  -7   -1.60    1.30   1
   3   3   8   94.10    3.80   1
  -3  -3  -8   89.60    2.20   1
   3   3   9   12.50    3.30   1
  -3  -3  -9    7.30    1.40   1
   3   3  10  193.80    4.70   1
  -3  -3 -10  195.80    4.30   1
   3   3  11  142.50    3.50   1
  -3  -3 -11  135.90    3.60   1
   3   3  12  440.60    8.10   1
  -3  -3 -12  432.70    8.00   1
   3   3  13   10.50    2.00   1
  -3  -3 -13    8.00    2.30   1
   3   3  14   37.00    2.80   1
  -3  -3 -14   35.40    2.60   1
   3   3  15   46.90    2.80   1
  -3  -3 -15   42.70    3.00   1
   3   3  16  598.30   11.40   1
  -3  -3 -16  592.50   11.40   1
   3   3  17   -6.00    3.50   1
  -3  -3 -17    4.90    3.30   1
   3   3  18   59.60    5.50   1
  -3  -3 -18   75.60    3.70   1
   3   3  19   56.20    4.50   1
  -3  -3 -19   77.60    3.90   1
   3   3  20    2.00    4.10   1
  -3  -3 -20   -2.40    3.10   1
   3   3  21   14.00    4.30   1
  -3  -3 -21   19.00    4.10   1
   3   3  22  347.90   13.20   1
  -3  -3 -22  333.20   11.00   1
  -3  -3 -23   11.30    3.70   1
   3   5 -23   40.10    5.70   1
  -3  -5  23   39.00    4.10   1
   3   5 -22   14.50    4.80   1
  -3  -5  22   31.10    5.50   1
   3   5 -21   53.90    7.50   1
  -3  -5  21   50.30    4.30   1
   3   5 -20   53.20    5.00   1
  -3  -5  20   49.50    3.70   1
   3   5 -19   27.10    4.70   1
  -3  -5  19   10.80    2.90   1
   3   5 -18  836.80   22.20   1
  -3  -5  18  821.60   15.00   1
   3   5 -17    5.60    3.80   1
  -3  -5  17    9.50    2.90   1
   3   5 -16  231.90    8.00   1
  -3  -5  16  215.60    5.40   1
   3   5 -15    9.70    3.60   1
  -3  -5  15    9.50    2.50   1
   3   5 -14  172.90    6.40   1
  -3  -5  14  167.40    4.40   1
   3   5 -13   21.50    4.80   1
  -3  -5  13   21.00    2.60   1
   3   5 -12   15.20    3.00   1
  -3  -5  12   20.90    2.60   1
   3   5 -11   14.90    5.20   1
  -3  -5  11   32.50    3.00   1
   3   5 -10   77.80    5.10   1
  -3  -5  10   64.20    2.60   1
   3   5  -9  243.20    9.40   1
  -3  -5   9  239.70    4.90   1
   3   5  -8  826.90   27.40   1
  -3  -5   8  791.50   13.40   1
   3   5  -7    5.90    3.80   1
  -3  -5   7    7.80    1.50   1
   3   5  -6 1867.90   59.00   1
  -3  -5   6 1769.90   25.70   1
   3   5  -5    4.70    3.00   1
  -3  -5   5    1.60    1.80   1
  -3  -5   4  960.90   13.90   1
   3   5  -3   74.60    3.40   1
  -3  -5   3   75.80    1.80   1
   3   5  -2   20.90    2.30   1
  -3  -5   2   31.70    1.40   1
   3   5  -1   54.70    2.90   1
  -3  -5   1   50.50    1.80   1
  -3  -5   0  942.90   13.60   1
  -3  -5  -1  439.30    7.60   1
   3   5   2  184.90    7.90   1
  -3  -5  -2  183.10    3.60   1
  -3  -5  -3    9.30    1.30   1
   3   5   4 1414.70   44.90   1
  -3  -5  -4 1454.50   20.90   1
  -3  -5  -5   16.60    1.30   1
   3   5   6 2716.60   86.20   1
  -3  -5  -6 2615.80   36.90   1
  -3  -5  -7   55.60    2.30   1
  -3  -5  -8    0.00    1.20   1
   3   5   9   49.70    5.00   1
  -3  -5  -9   38.50    1.70   1
   3   5  10  305.40   12.90   1
  -3  -5 -10  301.70    5.20   1
   3   5  11  105.50    3.80   1
  -3  -5 -11  100.40    2.90   1
   3   5  12   36.80    2.10   1
  -3  -5 -12   33.80    2.50   1
   3   5  13  114.90    3.90   1
  -3  -5 -13  120.70    3.80   1
   3   5  14   64.60    4.90   1
  -3  -5 -14   66.80    2.90   1
   3   5  15  312.90    9.70   1
  -3  -5 -15  294.50    6.60   1
   3   5  16  546.10   20.60   1
  -3  -5 -16  537.90   10.60   1
   3   5  17   29.60    4.80   1
  -3  -5 -17   27.10    3.30   1
   3   5  18  139.30    7.00   1
  -3  -5 -18  160.20    4.90   1
   3   5  19   12.60    4.80   1
  -3  -5 -19    7.90    2.80   1
  -3  -5 -20   25.40    4.40   1
   3   5  21    5.80    6.90   1
  -3  -5 -21   11.40    3.10   1
  -3  -5 -22   55.50    4.60   1
   3   7 -22   26.60    7.00   1
  -3  -7  22   38.80    4.20   1
   3   7 -21   49.30    7.80   1
  -3  -7  21   56.00    4.30   1
   3   7 -20   26.00    7.00   1
  -3  -7  20   12.10    2.80   1
   3   7 -19   48.90    6.40   1
  -3  -7  19   44.50    3.40   1
   3   7 -18  290.10   13.70   1
  -3  -7  18  229.10    5.80   1
   3   7 -17   18.10    6.90   1
  -3  -7  17    8.60    3.00   1
   3   7 -16   76.90    7.10   1
  -3  -7  16   81.80    3.70   1
   3   7 -15  151.10   10.00   1
  -3  -7  15  157.10    4.60   1
   3   7 -14  173.20    9.50   1
  -3  -7  14  148.10    4.80   1
   3   7 -13    8.70    5.10   1
  -3  -7  13   15.70    2.50   1
   3   7 -12  670.20   23.10   1
  -3  -7  12  625.30   11.70   1
   3   7 -11  101.70    6.90   1
  -3  -7  11  104.60    3.40   1
   3   7 -10  251.00   10.50   1
  -3  -7  10  226.40    5.00   1
   3   7  -9  326.00   12.70   1
  -3  -7   9  315.00    6.30   1
  -3  -7   8  202.90    4.60   1
  -3  -7   7   18.80    2.00   1
  -3  -7   6    1.80    1.00   1
  -3  -7   5   38.20    1.60   1
  -3  -7   4  344.00    5.70   1
  -3  -7   3  135.40    2.80   1
  -3  -7   2  406.50    6.40   1
  -3  -7   1   39.00    1.90   1
  -3  -7   0 1048.20   15.30   1
  -3  -7  -1  198.50    3.60   1
  -3  -7  -2   -0.20    1.20   1
  -3  -7  -3  182.40    3.40   1
  -3  -7  -4  160.30    3.10   1
  -3  -7  -5   38.80    1.30   1
   3   7   6  679.40   23.60   1
  -3  -7  -6  746.20   12.90   1
  -3  -7  -7  266.40    4.70   1
  -3  -7  -8  176.50    4.70   1
  -3  -7  -9  138.40    3.50   1
  -3  -7 -10  218.80    4.90   1
  -3  -7 -11    7.60    2.20   1
  -3  -7 -12  361.70    7.20   1
  -3  -7 -13  196.60    4.90   1
  -3  -7 -14    1.20    2.60   1
  -3  -7 -15   53.80    3.60   1
  -3  -7 -16  138.40    4.50   1
  -3  -7 -17    2.20    2.80   1
  -3  -7 -18   27.50    3.30   1
  -3  -7 -19    4.90    3.90   1
  -3  -7 -20    4.40    6.90   1
  -3  -9  20   -3.40    7.30   1
  -3  -9  19   84.60    6.50   1
  -3  -9  18   22.50    3.90   1
  -3  -9  17   40.60    3.30   1
  -3  -9  16   41.90    3.80   1
  -3  -9  15  194.50    5.40   1
  -3  -9  14   71.00    3.60   1
  -3  -9  13   -1.00    4.10   1
  -3  -9  12  145.80    4.50   1
  -3  -9  11   93.60    3.50   1
  -3  -9  10  282.80    6.20   1
  -3  -9   9  130.00    3.90   1
  -3  -9   8  120.90    3.60   1
  -3  -9   7   13.50    1.30   1
  -3  -9   6   71.70    2.20   1
  -3  -9   5   24.50    1.70   1
  -3  -9   4   11.10    1.60   1
  -3  -9   3  147.70    4.50   1
  -3  -9   2  360.30    5.60   1
  -3  -9   1  116.10    2.60   1
  -3  -9   0 1138.50   16.70   1
  -3  -9  -1  522.60    7.60   1
  -3  -9  -2   68.70    2.00   1
  -3  -9  -3  267.20    4.70   1
  -3  -9  -4   69.50    2.00   1
  -3  -9  -5    8.00    1.30   1
  -3  -9  -6  461.30    7.60   1
  -3  -9  -7  354.00    6.00   1
  -3  -9  -8   18.20    2.10   1
  -3  -9  -9   52.60    2.60   1
  -3  -9 -10  600.90   11.00   1
  -3  -9 -11   45.10    3.50   1
  -3  -9 -12  203.50    6.30   1
  -3  -9 -13  118.50    4.80   1
  -3  -9 -14    3.20    3.70   1
  -3  -9 -15   88.10    4.80   1
  -3  -9 -16   35.90    4.40   1
  -3  -9 -17   -5.20    4.60   1
  -3  -9 -18   41.60    4.70   1
  -3  -9 -19    7.00    6.30   1
  -3 -11  18   39.80    7.70   1
  -3 -11  17   16.90    4.70   1
  -3 -11  16   33.30    5.40   1
  -3 -11  15  162.40    6.70   1
  -3 -11  14   11.00    3.10   1
  -3 -11  13   33.00    3.80   1
  -3 -11  12  124.90    5.30   1
  -3 -11  11   45.80    4.00   1
  -3 -11  10  127.10    6.10   1
  -3 -11   9  101.10    3.80   1
  -3 -11   8  111.70    4.50   1
  -3 -11   7   -1.80    2.10   1
  -3 -11   6   52.30    3.00   1
  -3 -11   5   59.40    3.00   1
  -3 -11   4   46.00    2.40   1
  -3 -11   3  223.80    4.10   1
  -3 -11   2   58.30    2.60   1
  -3 -11   1   69.00    2.20   1
  -3 -11   0   43.90    1.60   1
  -3 -11  -1   42.70    2.40   1
  -3 -11  -2   24.60    2.20   1
  -3 -11  -3  184.10    4.40   1
  -3 -11  -4   13.40    2.10   1
  -3 -11  -5   13.10    3.00   1
  -3 -11  -6  204.50    6.00   1
  -3 -11  -7  303.90    7.90   1
  -3 -11  -8    2.10    3.20   1
  -3 -11  -9   92.90    4.50   1
  -3 -11 -10   -7.60    3.20   1
  -3 -11 -11   -6.10    4.10   1
  -3 -11 -12  120.90    5.20   1
  -3 -11 -13   12.90    4.70   1
  -3 -11 -14   15.80    3.40   1
  -3 -11 -15    8.40    4.70   1
  -3 -11 -16   50.70    7.70   1
  -3 -13  14   14.10    4.70   1
  -3 -13  13   37.50    4.80   1
  -3 -13  12    3.60    6.40   1
  -3 -13  11    4.10    4.00   1
  -3 -13  10   27.10    3.80   1
  -3 -13   9  377.80   11.30   1
  -3 -13   8   52.50    5.80   1
  -3 -13   7   -2.50    3.90   1
  -3 -13   6   24.40    3.30   1
  -3 -13   5  104.70    4.10   1
  -3 -13   4   12.10    2.30   1
  -3 -13   3  165.50    4.40   1
  -3 -13   2   37.90    2.50   1
  -3 -13   1    7.20    2.00   1
  -3 -13   0   65.40    2.50   1
  -3 -13  -1  111.70    2.90   1
  -3 -13  -2   15.40    2.40   1
  -3 -13  -3   28.20    3.20   1
  -3 -13  -4   15.30    3.40   1
  -3 -13  -5   50.90    4.60   1
  -3 -13  -6   68.90    4.30   1
  -3 -13  -7  111.00    4.80   1
  -3 -13  -8   20.10    3.60   1
  -3 -13  -9  131.40    7.00   1
  -3 -13 -10   -7.60    4.00   1
  -3 -13 -11   -5.80    4.30   1
  -3 -13 -12   49.60    5.80   1
  -3 -13 -13   44.30    5.00   1
  -3 -15   8    9.40    3.50   1
  -3 -15   7   40.60    3.80   1
  -3 -15   6   30.50    3.70   1
  -3 -15   5   30.30    3.70   1
  -3 -15   4   14.40    3.50   1
  -3 -15   3  197.50    6.80   1
  -3 -15   2   11.50    4.10   1
  -3 -15   1    3.10    4.50   1
  -3 -15   0   18.20    4.60   1
  -3 -15  -1   50.00    4.80   1
  -3 -15  -2    2.90    3.50   1
  -3 -15  -3   53.90    3.70   1
  -3 -15  -4   15.70    3.80   1
  -3 -15  -5   51.70    4.30   1
  -3 -15  -6   35.10    4.60   1
  -3 -15  -7   49.70    5.10   1
   4   0 -24   76.60    5.10   1
   4   0 -23   23.80    4.40   1
   4   0 -22   75.60    5.70   1
   4   0 -21    8.40    3.40   1
   4   0 -20   46.30    2.90   1
   4   0 -19   -1.20    2.20   1
   4   0 -18   59.40    3.00   1
   4   0 -17    4.90    2.90   1
   4   0 -16    4.90    2.80   1
   4   0 -15   -0.10    2.00   1
   4   0 -14  330.40    6.50   1
   4   0 -13    1.50    3.00   1
   4   0 -12  336.90    6.40   1
   4   0 -11   -2.50    2.00   1
   4   0 -10 1921.20   27.60   1
   4   0  -9   -1.10    1.60   1
   4   0  -8  398.10    6.30   1
   4   0  -7   -1.50    1.10   1
   4   0  -6   57.00    1.50   1
   4   0  -5    1.40    1.00   1
   4   0  -4 4344.10   55.30   1
   4   0  -3    5.40    0.80   1
   4   0  -2 2160.90   68.30   1
   4   0  -1   -1.80    0.80   1
   4   0   0 2651.80   58.90   1
   4   0   1    7.50    1.20   1
   4   0   2 6830.00   80.40   1
   4   0   3    1.30    1.10   1
   4   0   4  571.50    6.90   1
   4   0   5   -3.50    1.40   1
   4   0   6    8.10    1.40   1
   4   0   7   -1.70    1.90   1
   4   0   8  137.80    3.50   1
   4   0   9    3.30    2.30   1
   4   0  10   33.80    2.20   1
   4   0  11   -4.70    2.50   1
   4   0  12 1633.70   26.50   1
   4   0  13    3.20    2.50   1
   4   0  14  795.50   13.80   1
   4   0  15    1.40    2.90   1
   4   0  16   13.90    2.50   1
   4   0  17   -2.60    3.00   1
   4   0  18  307.90    8.50   1
   4   0  19   -2.40    3.00   1
   4   0  20   42.80    3.30   1
   4   0  21    2.90    3.70   1
   4   0  22   92.70    5.50   1
   4   0  23   11.00    4.80   1
   4   2 -24    4.30    3.60   1
  -4  -2  24   12.30    3.80   1
   4   2 -23    3.20    3.80   1
  -4  -2  23   -6.60    3.10   1
   4   2 -22  154.10    6.50   1
  -4  -2  22  134.30    4.90   1
   4   2 -21   -7.70    4.10   1
  -4  -2  21    2.10    3.10   1
   4   2 -20  264.40    9.40   1
  -4  -2  20  299.80    7.00   1
   4   2 -19   74.70    5.20   1
  -4  -2  19   57.70    3.10   1
   4   2 -18  150.40    4.20   1
  -4  -2  18  130.10    4.40   1
   4   2 -17   11.90    3.10   1
  -4  -2  17    2.50    2.50   1
   4   2 -16  150.30    4.00   1
  -4  -2  16  150.90    4.00   1
   4   2 -15   19.50    2.00   1
  -4  -2  15   29.90    2.30   1
   4   2 -14  435.70    9.20   1
  -4  -2  14  435.70    8.20   1
   4   2 -13    2.20    1.60   1
  -4  -2  13    1.50    2.00   1
   4   2 -12  312.00    6.90   1
  -4  -2  12  314.90    6.20   1
   4   2 -11  134.30    3.20   1
  -4  -2  11  148.10    3.60   1
   4   2 -10 2174.20   39.90   1
  -4  -2  10 2194.40   31.90   1
   4   2  -9  212.10    3.80   1
  -4  -2   9  204.60    3.70   1
   4   2  -8  769.50   12.70   1
  -4  -2   8  765.80   11.60   1
   4   2  -7  926.60   13.50   1
  -4  -2   7  915.20   12.60   1
   4   2  -6  234.20    3.90   1
  -4  -2   6  232.90    4.10   1
   4   2  -5  173.60    3.00   1
  -4  -2   5  169.70    2.80   1
   4   2  -4 3682.70   47.10   1
  -4  -2   4 3725.10   44.00   1
   4   2  -3 2659.90   47.80   1
  -4  -2   3 2702.30   34.40   1
   4   2  -2  846.30   15.60   1
  -4  -2   2  862.90   15.90   1
   4   2  -1   86.80    2.10   1
  -4  -2   1   79.40    1.50   1
   4   2   0 1004.50   18.70   1
  -4  -2   0 1056.20   19.40   1
   4   2   1 1113.30   20.90   1
  -4  -2  -1 1121.30   16.00   1
   4   2   2 1719.90   24.50   1
  -4  -2  -2 1753.00   22.70   1
   4   2   3  107.60    2.00   1
  -4  -2  -3   98.60    1.70   1
   4   2   4  148.90    3.20   1
  -4  -2  -4  156.90    2.70   1
   4   2   5  609.20   10.30   1
  -4  -2  -5  613.50    8.60   1
   4   2   6  716.40   10.80   1
  -4  -2  -6  732.80   10.00   1
   4   2   7   68.40    2.40   1
  -4  -2  -7   60.30    1.90   1
   4   2   8 1525.80   24.50   1
  -4  -2  -8 1529.20   24.60   1
   4   2   9  278.20    6.40   1
  -4  -2  -9  291.90    5.60   1
   4   2  10   50.90    2.30   1
  -4  -2 -10   59.10    2.80   1
   4   2  11   53.60    2.50   1
  -4  -2 -11   53.80    2.60   1
   4   2  12 1597.70   30.00   1
  -4  -2 -12 1557.90   25.20   1
   4   2  13    2.30    2.20   1
  -4  -2 -13   -1.30    2.30   1
   4   2  14  339.70    6.90   1
  -4  -2 -14  322.10    7.60   1
   4   2  15   67.60    3.20   1
  -4  -2 -15   55.90    3.10   1
   4   2  16   -1.80    2.30   1
  -4  -2 -16   -4.60    4.50   1
   4   2  17    4.50    2.70   1
  -4  -2 -17    5.40    2.80   1
   4   2  18  377.50    9.70   1
  -4  -2 -18  379.20    8.20   1
   4   2  19   -6.50    3.10   1
  -4  -2 -19   -1.90    3.40   1
   4   2  20  128.30    5.80   1
  -4  -2 -20  101.20    4.40   1
   4   2  21    9.50    3.70   1
  -4  -2 -21    8.50    3.20   1
   4   2  22   35.60    4.60   1
  -4  -2 -22   32.70    4.10   1
   4   2  23   -2.20    4.70   1
  -4  -2 -23    9.90    3.80   1
   4   4 -24    5.10    7.20   1
  -4  -4  24   14.10    4.90   1
   4   4 -23    4.20    3.90   1
  -4  -4  23    4.50    3.20   1
   4   4 -22  185.20    7.10   1
  -4  -4  22  148.20    5.40   1
   4   4 -21   -1.00    4.30   1
  -4  -4  21   -1.80    3.10   1
   4   4 -20  170.40    6.10   1
  -4  -4  20  202.70    5.50   1
   4   4 -19   -5.30    4.20   1
  -4  -4  19   17.90    4.10   1
   4   4 -18  207.00    6.10   1
  -4  -4  18  229.20    5.60   1
   4   4 -17   -3.70    2.90   1
  -4  -4  17    7.90    2.80   1
   4   4 -16  504.30   11.30   1
  -4  -4  16  499.40    9.50   1
   4   4 -15   17.10    2.80   1
  -4  -4  15   22.50    2.50   1
   4   4 -14  377.50    7.40   1
  -4  -4  14  361.90    7.30   1
   4   4 -13   25.60    1.50   1
  -4  -4  13   37.10    3.10   1
   4   4 -12  297.20    5.70   1
  -4  -4  12  270.60    5.50   1
   4   4 -11  127.80    2.90   1
  -4  -4  11  136.90    3.50   1
   4   4 -10  643.30   15.50   1
  -4  -4  10  624.10   11.00   1
   4   4  -9    6.60    4.20   1
  -4  -4   9   21.60    1.90   1
   4   4  -8  120.60    5.80   1
  -4  -4   8  120.70    2.70   1
   4   4  -7  300.30   11.50   1
  -4  -4   7  280.10    4.90   1
   4   4  -6 1272.50   29.20   1
  -4  -4   6 1239.40   16.70   1
   4   4  -5  144.00    3.70   1
  -4  -4   5  153.30    2.40   1
   4   4  -4 5704.90  124.10   1
  -4  -4   4 5684.70   71.90   1
   4   4  -3 1072.10   24.10   1
  -4  -4   3 1075.40   14.30   1
   4   4  -2  116.40    3.30   1
  -4  -4   2  115.20    2.40   1
   4   4  -1  202.60    7.40   1
  -4  -4   1  216.50    3.90   1
   4   4   0   12.30    2.30   1
  -4  -4   0   14.50    0.90   1
   4   4   1  188.10    5.40   1
  -4  -4  -1  184.70    4.10   1
   4   4   2 1774.90   40.30   1
  -4  -4  -2 1787.70   28.10   1
   4   4   3    0.90    1.10   1
  -4  -4  -3    3.60    0.90   1
   4   4   4   28.30    1.70   1
  -4  -4  -4   34.60    1.50   1
   4   4   5    8.90    2.00   1
  -4  -4  -5    3.40    1.10   1
   4   4   6 1283.90   29.40   1
  -4  -4  -6 1285.50   18.60   1
   4   4   7   40.00    2.50   1
  -4  -4  -7   38.90    1.70   1
   4   4   8 1596.40   51.10   1
  -4  -4  -8 1611.80   23.40   1
   4   4   9   55.80    2.90   1
  -4  -4  -9   61.50    2.40   1
   4   4  10  156.90    6.50   1
  -4  -4 -10  154.10    3.90   1
   4   4  11  222.10    5.40   1
  -4  -4 -11  211.20    4.70   1
   4   4  12  512.10   13.50   1
  -4  -4 -12  526.20    9.60   1
   4   4  13   10.10    2.60   1
  -4  -4 -13    7.20    2.30   1
   4   4  14   -1.00    2.50   1
  -4  -4 -14    7.40    2.60   1
   4   4  15    9.00    2.40   1
  -4  -4 -15    3.70    2.70   1
   4   4  16    5.80    4.50   1
  -4  -4 -16    0.80    3.40   1
   4   4  17   71.50    5.30   1
  -4  -4 -17   73.90    3.40   1
   4   4  18  343.00   11.80   1
  -4  -4 -18  325.50    7.50   1
   4   4  19   31.30    7.30   1
  -4  -4 -19    7.20    3.10   1
   4   4  20  255.80   11.20   1
  -4  -4 -20  264.70    7.60   1
   4   4  21   48.10    5.00   1
  -4  -4 -21   25.70    3.90   1
  -4  -4 -22    6.20    3.70   1
   4   6 -23    1.80    6.60   1
  -4  -6  23    9.10    3.70   1
   4   6 -22   70.70    8.10   1
  -4  -6  22   62.50    3.80   1
   4   6 -21   28.70    7.30   1
  -4  -6  21   12.90    3.30   1
   4   6 -20  165.10   10.70   1
  -4  -6  20  131.80    4.80   1
   4   6 -19   39.20    5.30   1
  -4  -6  19   54.00    3.40   1
   4   6 -18  163.90    9.80   1
  -4  -6  18  162.00    4.70   1
   4   6 -17   -0.40    5.90   1
  -4  -6  17   -0.80    2.80   1
   4   6 -16  491.20   19.80   1
  -4  -6  16  461.80    9.20   1
   4   6 -15   17.90    5.90   1
  -4  -6  15    4.90    2.50   1
   4   6 -14  289.90   13.30   1
  -4  -6  14  293.90    6.10   1
   4   6 -13   -4.90    4.60   1
  -4  -6  13    6.70    2.40   1
   4   6 -12  167.30    9.10   1
  -4  -6  12  130.50    3.80   1
   4   6 -11   29.10    4.70   1
  -4  -6  11   15.20    2.10   1
   4   6 -10  204.70    8.80   1
  -4  -6  10  204.20    4.50   1
   4   6  -9  110.30    6.10   1
  -4  -6   9   83.30    2.80   1
   4   6  -8    6.00    3.70   1
  -4  -6   8   -1.20    1.80   1
   4   6  -7   83.90    5.30   1
  -4  -6   7   89.00    2.80   1
   4   6  -6  149.80    6.50   1
  -4  -6   6  163.00    3.10   1
  -4  -6   5  176.70    3.60   1
   4   6  -4  620.30   20.30   1
  -4  -6   4  638.30    9.60   1
   4   6  -3   40.30    2.50   1
  -4  -6   3   43.10    1.40   1
   4   6  -2  207.30    7.80   1
  -4  -6   2  213.30    4.00   1
  -4  -6   1  415.00    6.40   1
  -4  -6   0  145.30    2.70   1
  -4  -6  -1   26.90    1.30   1
  -4  -6  -2 1673.00   26.70   1
  -4  -6  -3  345.90    6.10   1
  -4  -6  -4   31.40    3.10   1
   4   6   5  608.60   20.00   1
  -4  -6  -5  598.10    9.10   1
   4   6   6 1250.90   40.00   1
  -4  -6  -6 1236.50   17.90   1
  -4  -6  -7  167.10    3.90   1
  -4  -6  -8  266.20    4.60   1
  -4  -6  -9   46.60    1.80   1
  -4  -6 -10   45.70    1.80   1
  -4  -6 -11  351.30    8.20   1
  -4  -6 -12   64.20    3.30   1
  -4  -6 -13    5.90    2.70   1
   4   6  14   62.80    7.00   1
  -4  -6 -14   62.10    3.90   1
   4   6  15  139.80    9.40   1
  -4  -6 -15  154.10    5.00   1
  -4  -6 -16   48.10    3.40   1
   4   6  17   42.80    6.00   1
  -4  -6 -17   33.80    3.00   1
  -4  -6 -18  318.20    7.50   1
   4   6  19   -9.90    7.00   1
  -4  -6 -19    0.20    4.70   1
  -4  -6 -20  122.20    5.50   1
  -4  -6 -21   11.90    6.40   1
   4   8 -21   -1.40    6.40   1
  -4  -8  21    5.50    3.60   1
   4   8 -20  151.00    9.60   1
  -4  -8  20  156.40    8.10   1
   4   8 -19   84.10    8.50   1
  -4  -8  19   71.70    4.30   1
   4   8 -18   29.70    6.50   1
  -4  -8  18   33.50    3.60   1
   4   8 -17   45.10    7.30   1
  -4  -8  17   43.90    3.40   1
   4   8 -16  121.70    8.80   1
  -4  -8  16  117.80    4.30   1
   4   8 -15  137.50    8.70   1
  -4  -8  15   95.60    3.80   1
   4   8 -14  129.70    8.50   1
  -4  -8  14  126.90    4.20   1
   4   8 -13  362.80   15.20   1
  -4  -8  13  350.40    7.50   1
   4   8 -12  338.40   13.90   1
  -4  -8  12  279.80    7.60   1
  -4  -8  11   12.70    2.40   1
  -4  -8  10  190.60    4.40   1
  -4  -8   9    9.20    3.30   1
  -4  -8   8    7.80    2.10   1
  -4  -8   7    0.90    1.90   1
  -4  -8   6   30.70    1.70   1
  -4  -8   5   57.10    1.90   1
  -4  -8   4  683.50   10.40   1
  -4  -8   3  134.60    2.90   1
  -4  -8   2   -1.20    1.40   1
  -4  -8   1  608.20    8.50   1
  -4  -8   0  262.90    4.00   1
  -4  -8  -1  140.00    2.40   1
  -4  -8  -2 1525.80   22.00   1
  -4  -8  -3  716.70   10.80   1
  -4  -8  -4  170.10    3.30   1
  -4  -8  -5  210.30    4.40   1
  -4  -8  -6  322.50    5.50   1
  -4  -8  -7    2.40    1.50   1
  -4  -8  -8   80.30    2.80   1
  -4  -8  -9  221.60    5.10   1
  -4  -8 -10   19.80    2.30   1
  -4  -8 -11  335.80    7.00   1
  -4  -8 -12  530.50   10.20   1
  -4  -8 -13    2.60    2.50   1
  -4  -8 -14  223.60    6.60   1
  -4  -8 -15   -7.70    3.30   1
  -4  -8 -16   12.00    3.80   1
  -4  -8 -17  135.80    6.20   1
  -4  -8 -18   52.60    5.60   1
  -4  -8 -19   25.00    4.60   1
  -4  -8 -20   42.60    5.40   1
  -4 -10  19  131.50    7.90   1
  -4 -10  18   31.00    6.50   1
  -4 -10  17   15.50    3.60   1
  -4 -10  16   12.70    3.70   1
  -4 -10  15    9.60    4.20   1
  -4 -10  14   25.90    3.10   1
  -4 -10  13  177.80    5.10   1
  -4 -10  12   37.20    2.80   1
  -4 -10  11   12.10    3.30   1
  -4 -10  10  244.90    5.80   1
  -4 -10   9  165.70    4.50   1
  -4 -10   8  125.90    4.00   1
  -4 -10   7   34.70    3.50   1
  -4 -10   6   20.30    2.30   1
  -4 -10   5   36.60    1.90   1
  -4 -10   4  153.50    3.40   1
  -4 -10   3   96.30    2.40   1
  -4 -10   2   15.30    1.50   1
  -4 -10   1  351.50    5.50   1
  -4 -10   0  175.50    3.20   1
  -4 -10  -1  266.20    4.70   1
  -4 -10  -2  499.00    8.00   1
  -4 -10  -3  103.70    2.60   1
  -4 -10  -4    5.40    1.80   1
  -4 -10  -5  291.30    5.90   1
  -4 -10  -6   57.40    2.40   1
  -4 -10  -7   56.60    3.50   1
  -4 -10  -8   84.20    3.90   1
  -4 -10  -9   54.10    3.90   1
  -4 -10 -10   -2.90    3.50   1
  -4 -10 -11   73.00    4.20   1
  -4 -10 -12  211.60    6.60   1
  -4 -10 -13   37.20    3.90   1
  -4 -10 -14   85.30    4.70   1
  -4 -10 -15   17.50    4.10   1
  -4 -10 -16    3.50    4.70   1
  -4 -10 -17   18.40    5.00   1
  -4 -12  16   -1.00    4.70   1
  -4 -12  15   22.70    4.80   1
  -4 -12  14  117.80    6.80   1
  -4 -12  13  116.80    5.60   1
  -4 -12  12    4.70    3.80   1
  -4 -12  11   10.10    3.70   1
  -4 -12  10  133.00    5.20   1
  -4 -12   9  128.30    5.20   1
  -4 -12   8   -1.40    4.20   1
  -4 -12   7  328.80    8.40   1
  -4 -12   6   27.30    2.80   1
  -4 -12   5   36.60    2.60   1
  -4 -12   4  251.60    5.00   1
  -4 -12   3   85.90    3.00   1
  -4 -12   2  104.40    2.80   1
  -4 -12   1    2.00    1.70   1
  -4 -12   0   23.20    1.90   1
  -4 -12  -1   -0.90    1.80   1
  -4 -12  -2    9.40    2.20   1
  -4 -12  -3  177.00    4.50   1
  -4 -12  -4   -8.50    3.50   1
  -4 -12  -5  225.90    6.60   1
  -4 -12  -6   47.90    3.60   1
  -4 -12  -7   14.80    3.20   1
  -4 -12  -8   52.30    3.80   1
  -4 -12  -9   19.70    3.70   1
  -4 -12 -10   35.50    3.90   1
  -4 -12 -11  145.00    5.90   1
  -4 -12 -12  115.90    6.90   1
  -4 -12 -13    8.00    4.40   1
  -4 -12 -14   16.90    4.50   1
  -4 -12 -15   45.20    7.50   1
  -4 -14  12    6.30    4.30   1
  -4 -14  11   12.80    4.90   1
  -4 -14  10    6.80    4.20   1
  -4 -14   9   16.40    4.50   1
  -4 -14   8    0.90    4.50   1
  -4 -14   7  183.20    6.80   1
  -4 -14   6   46.70    3.50   1
  -4 -14   5   38.70    3.40   1
  -4 -14   4   85.90    3.70   1
  -4 -14   3  197.60    6.90   1
  -4 -14   2    0.90    4.20   1
  -4 -14   1   85.90    3.30   1
  -4 -14   0    1.90    2.90   1
  -4 -14  -1   32.70    2.60   1
  -4 -14  -2   67.20    3.50   1
  -4 -14  -3   39.50    3.70   1
  -4 -14  -4   22.70    3.50   1
  -4 -14  -5  138.50    5.70   1
  -4 -14  -6   17.60    4.80   1
  -4 -14  -7    6.80    4.00   1
  -4 -14  -8   22.30    4.20   1
  -4 -14  -9   21.90    4.30   1
  -4 -14 -10   16.10    7.80   1
   5   1 -24   66.90    4.80   1
  -5  -1  24   51.40    4.60   1
   5   1 -23   -6.40    6.10   1
  -5  -1  23   -7.40    4.50   1
   5   1 -22  315.00    8.70   1
  -5  -1  22  309.00    7.30   1
   5   1 -21    1.90    3.50   1
  -5  -1  21   -0.40    2.80   1
   5   1 -20  188.60    5.90   1
  -5  -1  20  179.80    4.90   1
   5   1 -19   13.80    3.50   1
  -5  -1  19    6.50    2.40   1
   5   1 -18   82.90    3.60   1
  -5  -1  18  104.20    3.90   1
   5   1 -17  192.00    5.20   1
  -5  -1  17  171.70    4.60   1
   5   1 -16  114.20    4.00   1
  -5  -1  16  122.10    3.50   1
   5   1 -15   74.70    2.70   1
  -5  -1  15   80.60    3.40   1
   5   1 -14 1709.10   27.60   1
  -5  -1  14 1747.40   28.10   1
   5   1 -13    1.20    1.90   1
  -5  -1  13    4.90    1.90   1
   5   1 -12   35.80    2.00   1
  -5  -1  12   43.90    2.20   1
   5   1 -11    9.20    1.60   1
  -5  -1  11   14.60    1.50   1
   5   1 -10  480.70    7.50   1
  -5  -1  10  485.30    7.80   1
   5   1  -9   -3.90    1.50   1
  -5  -1   9    7.90    1.50   1
   5   1  -8 3554.90   49.60   1
  -5  -1   8 3575.70   56.20   1
   5   1  -7   33.30    1.40   1
  -5  -1   7   32.30    1.30   1
   5   1  -6   39.10    1.40   1
  -5  -1   6   42.10    1.50   1
   5   1  -5  522.70    7.20   1
  -5  -1   5  532.20    7.30   1
   5   1  -4  562.20    8.60   1
  -5  -1   4  563.10    8.50   1
   5   1  -3  297.40    5.30   1
  -5  -1   3  284.70    4.50   1
   5   1  -2 1146.70   21.30   1
  -5  -1   2 1162.50   18.60   1
   5   1  -1    5.10    0.80   1
  -5  -1   1    7.30    0.90   1
   5   1   0  242.50    3.90   1
  -5  -1   0  249.10    3.90   1
   5   1   1   20.20    1.40   1
  -5  -1  -1   22.50    1.30   1
   5   1   2 1773.80   23.00   1
  -5  -1  -2 1800.20   23.50   1
   5   1   3    0.00    1.20   1
  -5  -1  -3    3.40    1.40   1
   5   1   4   15.20    1.40   1
  -5  -1  -4   11.70    1.30   1
   5   1   5  117.20    2.60   1
  -5  -1  -5  135.90    3.10   1
   5   1   6  354.60    5.80   1
  -5  -1  -6  374.20    6.00   1
   5   1   7   41.30    2.20   1
  -5  -1  -7   47.30    2.20   1
   5   1   8   81.20    3.30   1
  -5  -1  -8   92.40    2.80   1
   5   1   9    6.00    2.20   1
  -5  -1  -9    4.90    1.90   1
   5   1  10  600.20   10.40   1
  -5  -1 -10  583.70   11.90   1
   5   1  11   12.70    2.70   1
  -5  -1 -11    2.30    2.40   1
   5   1  12    2.70    2.50   1
  -5  -1 -12   13.00    2.20   1
   5   1  13    0.50    3.00   1
  -5  -1 -13    1.40    2.20   1
   5   1  14 1141.90   19.30   1
  -5  -1 -14 1119.90   19.10   1
   5   1  15    8.70    2.80   1
  -5  -1 -15   -4.10    2.80   1
   5   1  16  472.50   10.50   1
  -5  -1 -16  479.10    9.20   1
   5   1  17   21.00    3.10   1
  -5  -1 -17    6.00    2.90   1
   5   1  18  171.70    5.10   1
  -5  -1 -18  173.70    5.00   1
   5   1  19   16.90    3.10   1
  -5  -1 -19    0.10    3.20   1
   5   1  20   94.90    6.10   1
  -5  -1 -20   96.60    4.90   1
   5   1  21   -5.70    4.90   1
  -5  -1 -21   -1.70    3.30   1
   5   1  22   96.00    6.80   1
  -5  -1 -22   85.70    5.10   1
   5   1  23   -6.50    3.50   1
  -5  -1 -23    4.00    8.00   1
   5   3 -24   85.80    6.20   1
  -5  -3  24   98.90    4.60   1
   5   3 -23    4.90    3.70   1
  -5  -3  23    7.70    3.60   1
   5   3 -22   64.20    4.50   1
  -5  -3  22   55.10    3.50   1
   5   3 -21   17.00    3.60   1
  -5  -3  21   36.70    3.40   1
   5   3 -20  337.20    9.00   1
  -5  -3  20  319.70    7.40   1
   5   3 -19    4.90    3.30   1
  -5  -3  19    5.10    2.60   1
   5   3 -18  189.30    6.10   1
  -5  -3  18  193.10    5.10   1
   5   3 -17  130.30    5.00   1
  -5  -3  17  123.30    3.90   1
   5   3 -16  247.30    5.20   1
  -5  -3  16  267.30    5.80   1
   5   3 -15  160.50    3.90   1
  -5  -3  15  147.70    4.10   1
   5   3 -14 1324.30   22.10   1
  -5  -3  14 1339.50   22.30   1
   5   3 -13    2.30    1.40   1
  -5  -3  13   -7.60    2.30   1
   5   3 -12   70.90    2.40   1
  -5  -3  12   54.20    2.50   1
   5   3 -11   24.00    1.50   1
  -5  -3  11   15.00    2.30   1
   5   3 -10  130.20    3.30   1
  -5  -3  10  125.70    2.80   1
   5   3  -9   49.30    1.60   1
  -5  -3   9   52.50    1.90   1
   5   3  -8 2800.80   39.40   1
  -5  -3   8 2778.20   39.40   1
   5   3  -7 1909.20   27.10   1
  -5  -3   7 1908.30   25.00   1
   5   3  -6  159.00    3.50   1
  -5  -3   6  147.10    2.90   1
   5   3  -5 1054.50   23.70   1
  -5  -3   5 1057.30   13.10   1
   5   3  -4 1544.30   34.30   1
  -5  -3   4 1554.80   20.10   1
   5   3  -3 1064.90   19.70   1
  -5  -3   3 1108.30   20.30   1
   5   3  -2 2244.10   69.40   1
  -5  -3   2 2252.20   31.40   1
   5   3  -1   84.60    2.60   1
  -5  -3   1   79.40    1.70   1
   5   3   0   49.80    1.80   1
  -5  -3   0   48.00    2.00   1
   5   3   1  234.40    6.30   1
  -5  -3  -1  220.90    4.80   1
   5   3   2 1799.30   32.50   1
  -5  -3  -2 1762.20   25.30   1
   5   3   3  205.50    5.40   1
  -5  -3  -3  203.30    3.20   1
   5   3   4  707.20   13.80   1
  -5  -3  -4  681.10    9.30   1
   5   3   5    9.30    1.90   1
  -5  -3  -5   13.10    1.30   1
   5   3   6    8.10    1.50   1
  -5  -3  -6    3.00    1.80   1
   5   3   7  575.60   13.90   1
  -5  -3  -7  582.30   10.00   1
   5   3   8 2587.20   57.80   1
  -5  -3  -8 2633.70   41.90   1
   5   3   9  355.40   12.60   1
  -5  -3  -9  344.50    6.40   1
   5   3  10  358.60    7.70   1
  -5  -3 -10  364.30    6.90   1
   5   3  11   14.30    2.20   1
  -5  -3 -11   14.90    2.30   1
   5   3  12   10.20    2.50   1
  -5  -3 -12   14.50    2.10   1
   5   3  13   56.80    3.20   1
  -5  -3 -13   59.60    2.90   1
   5   3  14  307.20    6.60   1
  -5  -3 -14  292.50    6.40   1
   5   3  15    2.10    2.30   1
  -5  -3 -15    2.30    3.50   1
   5   3  16  158.40    5.10   1
  -5  -3 -16  165.70    4.60   1
   5   3  17   84.50    4.80   1
  -5  -3 -17   81.20    4.00   1
   5   3  18  128.60    6.60   1
  -5  -3 -18  117.90    4.80   1
   5   3  19    7.60    4.00   1
  -5  -3 -19   -9.10    3.30   1
   5   3  20  216.60    9.80   1
  -5  -3 -20  222.40    6.80   1
   5   3  21    1.90    4.00   1
  -5  -3 -21   -1.90    3.70   1
  -5  -3 -22  210.30    7.90   1
   5   5 -23  113.80   10.60   1
  -5  -5  23   95.70    4.60   1
   5   5 -22   96.70    9.00   1
  -5  -5  22   87.40    4.30   1
   5   5 -21   -0.30    4.30   1
  -5  -5  21    0.70    3.40   1
   5   5 -20  245.00    9.10   1
  -5  -5  20  285.60    7.10   1
   5   5 -19   19.20    4.50   1
  -5  -5  19   10.40    2.90   1
   5   5 -18   42.30    5.90   1
  -5  -5  18   55.80    3.40   1
   5   5 -17   20.90    4.20   1
  -5  -5  17    9.00    2.60   1
   5   5 -16   72.70    4.50   1
  -5  -5  16   71.30    3.30   1
   5   5 -15   13.60    5.20   1
  -5  -5  15    4.70    2.80   1
   5   5 -14  464.10   17.30   1
  -5  -5  14  448.70    8.60   1
   5   5 -13   37.00    4.80   1
  -5  -5  13   40.00    2.60   1
   5   5 -12    4.40    4.20   1
  -5  -5  12   11.20    2.60   1
   5   5 -11   99.90    6.00   1
  -5  -5  11   78.50    2.80   1
   5   5 -10  104.60    6.00   1
  -5  -5  10   93.40    2.90   1
   5   5  -9   25.50    3.90   1
  -5  -5   9   37.70    2.20   1
   5   5  -8 2314.20   72.70   1
  -5  -5   8 2232.90   32.40   1
   5   5  -7  348.90   12.60   1
  -5  -5   7  351.10    5.90   1
   5   5  -6   52.30    4.10   1
  -5  -5   6   46.20    1.50   1
   5   5  -5  120.70    3.40   1
  -5  -5   5  116.10    2.70   1
   5   5  -4  532.80   12.50   1
  -5  -5   4  532.10    7.50   1
   5   5  -3  118.70    3.30   1
  -5  -5   3  133.60    2.80   1
   5   5  -2  590.80   19.40   1
  -5  -5   2  584.10    8.70   1
   5   5  -1   -8.10    2.30   1
  -5  -5   1    2.50    0.90   1
  -5  -5   0   47.80    1.20   1
   5   5   1   16.30    2.90   1
  -5  -5  -1    6.20    1.80   1
   5   5   2  897.20   29.90   1
  -5  -5  -2  889.40   16.90   1
   5   5   3   69.80    2.70   1
  -5  -5  -3   67.90    1.80   1
   5   5   4  587.50   18.80   1
  -5  -5  -4  569.40    8.60   1
   5   5   5    9.40    1.60   1
  -5  -5  -5    7.50    1.20   1
   5   5   6   20.30    2.20   1
  -5  -5  -6   32.80    1.50   1
   5   5   7  150.50    6.20   1
  -5  -5  -7  153.80    3.50   1
  -5  -5  -8 1464.80   23.70   1
  -5  -5  -9   34.50    2.00   1
   5   5  10   94.60    3.90   1
  -5  -5 -10  104.10    3.20   1
   5   5  11   43.90    2.80   1
  -5  -5 -11   53.00    2.80   1
   5   5  12  230.40    7.20   1
  -5  -5 -12  247.20    5.40   1
   5   5  13   83.70    4.30   1
  -5  -5 -13   94.50    3.40   1
   5   5  14  232.00   12.80   1
  -5  -5 -14  280.70    6.20   1
  -5  -5 -15   20.50    2.80   1
   5   5  16   65.30    7.20   1
  -5  -5 -16   57.20    3.40   1
   5   5  17   65.40    8.00   1
  -5  -5 -17   74.50    3.80   1
   5   5  18   86.50    9.60   1
  -5  -5 -18   62.90    4.00   1
  -5  -5 -19   -1.80    3.20   1
  -5  -5 -20   73.30    4.80   1
  -5  -5 -21   15.10    3.60   1
  -5  -7  22   -3.30    3.40   1
   5   7 -21   17.30    6.50   1
  -5  -7  21   21.20    3.30   1
   5   7 -20  105.90    8.90   1
  -5  -7  20   90.90    4.80   1
   5   7 -19   -2.40    6.50   1
  -5  -7  19    4.00    2.90   1
   5   7 -18   15.60    6.60   1
  -5  -7  18   26.00    3.10   1
   5   7 -17   33.80    5.00   1
  -5  -7  17   37.80    3.20   1
   5   7 -16  262.20   12.60   1
  -5  -7  16  231.10    5.90   1
   5   7 -15   11.10    5.80   1
  -5  -7  15    3.10    3.00   1
   5   7 -14  558.10   21.40   1
  -5  -7  14  586.20   11.20   1
   5   7 -13  278.70   11.90   1
  -5  -7  13  260.40    5.90   1
   5   7 -12   -2.50    4.40   1
  -5  -7  12    9.60    2.50   1
   5   7 -11  261.70   11.10   1
  -5  -7  11  220.30    5.10   1
   5   7 -10   33.70    4.70   1
  -5  -7  10   33.40    2.80   1
   5   7  -9    1.10    3.90   1
  -5  -7   9    5.50    2.30   1
   5   7  -8  140.80    6.60   1
  -5  -7   8  157.80    3.90   1
   5   7  -7   20.30    3.30   1
  -5  -7   7    7.90    1.90   1
  -5  -7   6   81.10    2.10   1
  -5  -7   5    8.80    1.40   1
   5   7  -4   70.10    3.30   1
  -5  -7   4   76.80    2.20   1
  -5  -7   3   88.00    2.10   1
  -5  -7   2  908.40   12.10   1
  -5  -7   1  694.60    9.50   1
  -5  -7   0  493.90    6.80   1
  -5  -7  -1 1120.20   14.70   1
  -5  -7  -2 1096.20   17.70   1
  -5  -7  -3    6.20    1.00   1
  -5  -7  -4  675.40   11.20   1
  -5  -7  -5  266.70    5.30   1
   5   7   6   51.50    2.70   1
  -5  -7  -6   62.90    2.20   1
   5   7   7   80.80    3.80   1
  -5  -7  -7  103.30    2.90   1
  -5  -7  -8 1207.60   19.90   1
  -5  -7  -9   36.40    2.20   1
  -5  -7 -10   10.20    3.70   1
  -5  -7 -11   74.80    3.00   1
  -5  -7 -12    1.10    2.30   1
  -5  -7 -13  201.80    5.20   1
  -5  -7 -14    0.50    2.20   1
  -5  -7 -15    7.90    2.70   1
  -5  -7 -16  223.30    5.60   1
  -5  -7 -17   25.40    4.30   1
  -5  -7 -18   13.90    4.00   1
  -5  -7 -19    3.40    4.90   1
  -5  -7 -20  115.50    7.40   1
  -5  -9  20   57.30    5.40   1
  -5  -9  19   26.40    4.90   1
  -5  -9  18   40.50    3.30   1
  -5  -9  17  110.90    4.10   1
  -5  -9  16    2.30    2.70   1
  -5  -9  15   13.40    3.10   1
  -5  -9  14  242.00    5.90   1
  -5  -9  13  171.70    4.70   1
  -5  -9  12    1.70    2.90   1
  -5  -9  11   30.40    3.50   1
  -5  -9  10   -0.60    2.50   1
  -5  -9   9  108.60    3.40   1
  -5  -9   8  235.50    5.40   1
  -5  -9   7   97.70    2.60   1
  -5  -9   6   18.70    1.80   1
  -5  -9   5  249.10    4.60   1
  -5  -9   4   29.80    1.80   1
  -5  -9   3   -0.40    1.30   1
  -5  -9   2  625.00    9.70   1
  -5  -9   1  255.70    3.70   1
  -5  -9   0   86.90    1.90   1
  -5  -9  -1  659.40    9.10   1
  -5  -9  -2  892.30   12.10   1
  -5  -9  -3    5.00    1.80   1
  -5  -9  -4   77.50    2.10   1
  -5  -9  -5   81.90    2.10   1
  -5  -9  -6   49.30    1.80   1
  -5  -9  -7   96.00    3.40   1
  -5  -9  -8  175.30    5.30   1
  -5  -9  -9   85.60    3.70   1
  -5  -9 -10  206.50    6.10   1
  -5  -9 -11  290.10    7.70   1
  -5  -9 -12   15.70    3.50   1
  -5  -9 -13   19.50    4.50   1
  -5  -9 -14  180.00    6.60   1
  -5  -9 -15    6.90    3.60   1
  -5  -9 -16  186.50    7.40   1
  -5  -9 -17   39.70    5.70   1
  -5  -9 -18   19.00    5.20   1
  -5 -11  18   22.50    5.10   1
  -5 -11  17  172.50    8.50   1
  -5 -11  16    5.70    4.60   1
  -5 -11  15   37.10    4.20   1
  -5 -11  14   47.30    4.20   1
  -5 -11  13   12.20    3.60   1
  -5 -11  12   17.20    3.30   1
  -5 -11  11  111.90    4.20   1
  -5 -11  10   72.60    4.30   1
  -5 -11   9    4.90    3.50   1
  -5 -11   8  526.30   10.30   1
  -5 -11   7  211.30    5.20   1
  -5 -11   6    4.30    2.40   1
  -5 -11   5  168.20    4.00   1
  -5 -11   4  154.00    3.10   1
  -5 -11   3  129.30    3.20   1
  -5 -11   2   40.10    1.80   1
  -5 -11   1  120.70    2.90   1
  -5 -11   0  174.20    3.80   1
  -5 -11  -1  221.50    5.00   1
  -5 -11  -2  218.00    5.00   1
  -5 -11  -3   40.40    2.40   1
  -5 -11  -4   28.90    2.60   1
  -5 -11  -5  303.80    7.70   1
  -5 -11  -6  195.10    5.90   1
  -5 -11  -7  207.60    6.30   1
  -5 -11  -8   70.60    4.10   1
  -5 -11  -9   49.40    4.70   1
  -5 -11 -10  129.70    5.40   1
  -5 -11 -11   31.00    4.20   1
  -5 -11 -12   -8.00    3.50   1
  -5 -11 -13   17.70    3.90   1
  -5 -11 -14  103.50    6.80   1
  -5 -11 -15   13.60    4.90   1
  -5 -11 -16   32.40    5.00   1
  -5 -13  14   29.90    5.00   1
  -5 -13  13   41.60    6.50   1
  -5 -13  12    6.00    6.30   1
  -5 -13  11   41.40    5.10   1
  -5 -13  10   27.80    4.80   1
  -5 -13   9   66.50    5.40   1
  -5 -13   8   93.70    4.70   1
  -5 -13   7  243.80    6.30   1
  -5 -13   6   15.50    3.40   1
  -5 -13   5  291.10    6.90   1
  -5 -13   4   77.40    3.60   1
  -5 -13   3   -4.80    2.60   1
  -5 -13   2   62.10    2.40   1
  -5 -13   1   20.10    1.90   1
  -5 -13   0   29.40    2.20   1
  -5 -13  -1   85.80    2.70   1
  -5 -13  -2   40.20    2.80   1
  -5 -13  -3   31.30    3.20   1
  -5 -13  -4    4.20    2.90   1
  -5 -13  -5   49.70    3.60   1
  -5 -13  -6    7.50    4.20   1
  -5 -13  -7  226.90    6.80   1
  -5 -13  -8   96.40    6.30   1
  -5 -13  -9   14.20    3.50   1
  -5 -13 -10   35.80    4.80   1
  -5 -13 -11   70.70    5.50   1
  -5 -13 -12    8.40    4.30   1
  -5 -15   8   10.10    3.20   1
  -5 -15   7   39.40    4.20   1
  -5 -15   6   10.10    4.10   1
  -5 -15   5   39.00    4.50   1
  -5 -15   4    5.70    3.10   1
  -5 -15   3   14.90    3.40   1
  -5 -15   2    0.20    4.00   1
  -5 -15   1   74.10    5.90   1
  -5 -15   0   15.20    6.60   1
  -5 -15  -1   54.10    5.00   1
  -5 -15  -2   26.00    4.60   1
  -5 -15  -4   20.90    5.80   1
  -5 -15  -5   19.20    6.00   1
   6   0 -24  190.90    7.30   1
   6   0 -23    9.10    6.90   1
   6   0 -22  109.60    6.20   1
   6   0 -21    1.70    3.40   1
   6   0 -20   -2.30    2.40   1
   6   0 -19   -2.30    3.10   1
   6   0 -18  266.70    6.00   1
   6   0 -17    7.10    2.20   1
   6   0 -16   48.20    3.60   1
   6   0 -15    1.50    1.90   1
   6   0 -14  149.40    3.70   1
   6   0 -13    0.10    2.60   1
   6   0 -12 2477.80   39.70   1
   6   0 -11   -3.00    1.50   1
   6   0 -10   21.60    1.60   1
   6   0  -9    4.50    1.50   1
   6   0  -8  936.30   13.90   1
   6   0  -7   -2.10    1.40   1
   6   0  -6  420.10    7.40   1
   6   0  -5    5.50    1.00   1
   6   0  -4    2.70    1.10   1
   6   0  -3    6.50    1.50   1
   6   0  -2 2227.50   41.70   1
   6   0  -1    9.70    1.10   1
   6   0   0 1696.60   27.30   1
   6   0   1    1.40    1.60   1
   6   0   2  832.30   12.40   1
   6   0   3    7.10    1.20   1
   6   0   4  567.60    8.70   1
   6   0   5    2.80    1.70   1
   6   0   6  214.80    4.00   1
   6   0   7   -1.40    1.90   1
   6   0   8  607.10   10.50   1
   6   0   9    4.40    2.00   1
   6   0  10 1187.10   22.50   1
   6   0  11   -1.30    3.70   1
   6   0  12  991.90   16.70   1
   6   0  13    2.20    2.20   1
   6   0  14  109.60    3.60   1
   6   0  15    4.50    3.10   1
   6   0  16  209.60    5.60   1
   6   0  17   12.10    5.60   1
   6   0  18  141.30    5.10   1
   6   0  19   10.90    2.90   1
   6   0  20   48.00    3.70   1
   6   0  21   10.40    4.40   1
   6   0  22  148.90    8.20   1
   6   2 -24  117.70   10.60   1
  -6  -2  24   94.40    5.40   1
   6   2 -23   41.90    4.30   1
  -6  -2  23   53.40    3.40   1
   6   2 -22   33.50    3.90   1
  -6  -2  22   27.90    2.80   1
   6   2 -21   21.30    5.50   1
  -6  -2  21    5.50    2.60   1
   6   2 -20    5.90    3.50   1
  -6  -2  20   27.30    2.90   1
   6   2 -19    5.70    3.70   1
  -6  -2  19    2.90    2.80   1
   6   2 -18  504.00    9.60   1
  -6  -2  18  519.40   10.00   1
   6   2 -17   14.90    3.00   1
  -6  -2  17    5.50    2.40   1
   6   2 -16   16.30    2.10   1
  -6  -2  16   23.70    3.80   1
   6   2 -15    6.70    1.60   1
  -6  -2  15    8.40    2.20   1
   6   2 -14    4.80    1.60   1
  -6  -2  14    2.50    2.80   1
   6   2 -13  217.70    4.50   1
  -6  -2  13  236.60    4.90   1
   6   2 -12 1762.80   28.30   1
  -6  -2  12 1738.60   28.60   1
   6   2 -11  209.90    4.20   1
  -6  -2  11  201.90    3.90   1
   6   2 -10  736.00   11.10   1
  -6  -2  10  723.80   11.10   1
   6   2  -9   33.70    1.90   1
  -6  -2   9   33.10    1.90   1
   6   2  -8 1061.40   15.40   1
  -6  -2   8 1043.60   14.10   1
   6   2  -7    2.70    2.10   1
  -6  -2   7    2.40    1.20   1
   6   2  -6 1258.70   20.30   1
  -6  -2   6 1250.00   16.70   1
   6   2  -5  184.70    3.90   1
  -6  -2   5  187.40    3.00   1
   6   2  -4  619.50   10.30   1
  -6  -2   4  633.10    9.40   1
   6   2  -3 1083.20   20.10   1
  -6  -2   3 1072.50   17.20   1
   6   2  -2 2853.90   62.80   1
  -6  -2   2 2860.60   44.60   1
   6   2  -1    4.00    0.80   1
  -6  -2   1    5.20    0.90   1
   6   2   0   25.30    1.20   1
  -6  -2   0   20.70    1.10   1
   6   2   1  354.70    7.30   1
  -6  -2  -1  364.90    5.70   1
   6   2   2    8.70    1.10   1
  -6  -2  -2   12.40    1.40   1
   6   2   3    8.40    1.10   1
  -6  -2  -3    8.10    1.60   1
   6   2   4  233.10    5.10   1
  -6  -2  -4  226.20    3.60   1
   6   2   5   24.70    1.60   1
  -6  -2  -5   23.30    1.50   1
   6   2   6 1335.00   30.30   1
  -6  -2  -6 1334.50   21.80   1
   6   2   7  366.00    9.40   1
  -6  -2  -7  368.80    6.80   1
   6   2   8    3.80    2.00   1
  -6  -2  -8   12.10    1.80   1
   6   2   9  145.80    4.10   1
  -6  -2  -9  156.90    3.70   1
   6   2  10  335.30    6.60   1
  -6  -2 -10  323.30    6.40   1
   6   2  11   23.10    2.40   1
  -6  -2 -11   26.90    2.30   1
   6   2  12 1082.90   18.40   1
  -6  -2 -12 1038.40   17.60   1
   6   2  13   31.50    2.60   1
  -6  -2 -13   29.80    3.10   1
   6   2  14   76.70    3.40   1
  -6  -2 -14   83.70    3.90   1
   6   2  15    6.10    2.90   1
  -6  -2 -15   16.20    3.30   1
   6   2  16  253.00    6.20   1
  -6  -2 -16  251.20    6.90   1
   6   2  17   21.60    2.60   1
  -6  -2 -17   15.50    2.90   1
   6   2  18  135.90    4.60   1
  -6  -2 -18  131.20    4.20   1
   6   2  19   34.70    4.40   1
  -6  -2 -19   31.60    3.30   1
   6   2  20   14.20    3.50   1
  -6  -2 -20   10.70    3.10   1
   6   2  21    1.90    4.30   1
  -6  -2 -21   -2.80    3.50   1
   6   2  22  204.90   15.90   1
  -6  -2 -22  220.80    8.00   1
   6   4 -24  193.60    9.70   1
  -6  -4  24  149.10    5.90   1
   6   4 -23   44.90    5.20   1
  -6  -4  23   23.10    3.20   1
   6   4 -22   24.70    4.90   1
  -6  -4  22   44.50    5.50   1
   6   4 -21   17.50    3.20   1
  -6  -4  21    2.50    2.60   1
   6   4 -20   21.20    3.30   1
  -6  -4  20   41.00    3.10   1
   6   4 -19   -5.30    3.00   1
  -6  -4  19   -4.60    3.10   1
   6   4 -18  714.50   15.30   1
  -6  -4  18  723.90   13.40   1
   6   4 -17   24.50    3.70   1
  -6  -4  17   22.40    2.50   1
   6   4 -16   54.50    6.50   1
  -6  -4  16   56.60    3.20   1
   6   4 -15   73.40    3.60   1
  -6  -4  15   63.30    2.90   1
   6   4 -14   13.50    1.40   1
  -6  -4  14    6.40    2.40   1
   6   4 -13   66.70    2.10   1
  -6  -4  13   68.90    2.60   1
   6   4 -12  137.30    3.50   1
  -6  -4  12  147.90    3.80   1
   6   4 -11   28.30    0.90   1
  -6  -4  11   27.90    2.20   1
   6   4 -10  194.10    8.40   1
  -6  -4  10  169.30    3.80   1
   6   4  -9   65.80    4.90   1
  -6  -4   9   47.60    2.10   1
   6   4  -8  791.00   27.40   1
  -6  -4   8  721.60   10.10   1
   6   4  -7  566.40   13.10   1
  -6  -4   7  547.20    8.60   1
   6   4  -6 1615.50   36.30   1
  -6  -4   6 1594.10   21.10   1
   6   4  -5  607.20   14.00   1
  -6  -4   5  591.70    7.60   1
   6   4  -4  904.50   20.50   1
  -6  -4   4  907.10   13.40   1
   6   4  -3   57.70    2.90   1
  -6  -4   3   76.10    2.30   1
   6   4  -2  327.40    7.80   1
  -6  -4   2  330.50    5.00   1
   6   4  -1  137.70    3.70   1
  -6  -4   1  126.90    2.60   1
   6   4   0  456.80   11.50   1
  -6  -4   0  426.20    8.40   1
   6   4   1    2.10    1.70   1
  -6  -4  -1    4.00    2.20   1
   6   4   2   64.70    2.50   1
  -6  -4  -2   55.30    2.00   1
   6   4   3  166.50    4.50   1
  -6  -4  -3  173.40    3.50   1
  -6  -4  -4 1375.70   22.10   1
   6   4   5   17.80    2.10   1
  -6  -4  -5   17.90    1.60   1
   6   4   6 2211.90   41.00   1
  -6  -4  -6 2138.60   34.00   1
   6   4   7  590.70   14.30   1
  -6  -4  -7  608.30   10.40   1
   6   4   8   -1.30    2.40   1
  -6  -4  -8    4.90    2.60   1
   6   4   9  257.00    7.20   1
  -6  -4  -9  261.80    5.40   1
   6   4  10  588.50   19.80   1
  -6  -4 -10  596.00   10.50   1
   6   4  11   22.60    3.50   1
  -6  -4 -11   25.50    3.90   1
   6   4  12  341.10    9.40   1
  -6  -4 -12  340.40    6.90   1
   6   4  13   12.90    2.70   1
  -6  -4 -13    9.60    2.20   1
   6   4  14  155.50    5.60   1
  -6  -4 -14  142.20    4.20   1
   6   4  15    9.90    3.10   1
  -6  -4 -15   -3.60    3.30   1
   6   4  16  325.70   16.30   1
  -6  -4 -16  321.30    7.10   1
   6   4  17  -17.10    6.70   1
  -6  -4 -17   10.90    3.00   1
   6   4  18  251.20   13.00   1
  -6  -4 -18  256.90    6.70   1
  -6  -4 -19   32.20    3.90   1
   6   4  20    7.10    8.20   1
  -6  -4 -20   12.90    3.40   1
  -6  -4 -21   13.20    3.30   1
   6   6 -23   70.00    8.20   1
  -6  -6  23   70.70    4.60   1
   6   6 -22   52.00    7.90   1
  -6  -6  22   32.50    3.50   1
   6   6 -21  114.30   10.00   1
  -6  -6  21   92.00    4.40   1
   6   6 -20   28.30    6.90   1
  -6  -6  20   23.40    3.00   1
   6   6 -19   20.40    6.50   1
  -6  -6  19   12.50    3.10   1
   6   6 -18  626.90   23.60   1
  -6  -6  18  580.90   11.50   1
   6   6 -17    3.60    6.10   1
  -6  -6  17   10.40    3.30   1
   6   6 -16    1.80    3.90   1
  -6  -6  16    9.30    3.60   1
   6   6 -15   90.90    7.00   1
  -6  -6  15   95.40    3.60   1
   6   6 -14  258.10   11.60   1
  -6  -6  14  269.40    6.10   1
   6   6 -13   -2.10    4.80   1
  -6  -6  13    0.90    2.30   1
   6   6 -12  502.70   17.50   1
  -6  -6  12  431.70    8.10   1
   6   6 -11  194.40    9.10   1
  -6  -6  11  162.00    4.80   1
   6   6 -10   -3.80    3.50   1
  -6  -6  10   -7.10    2.80   1
   6   6  -9  454.90   16.10   1
  -6  -6   9  460.40    8.40   1
   6   6  -8  276.20   10.30   1
  -6  -6   8  267.80    5.60   1
   6   6  -7    8.00    3.10   1
  -6  -6   7    4.30    1.60   1
   6   6  -6  444.50   10.50   1
  -6  -6   6  443.30    6.40   1
   6   6  -5    8.60    1.20   1
  -6  -6   5   13.30    2.10   1
   6   6  -4  318.90    7.90   1
  -6  -6   4  329.50    4.90   1
   6   6  -3   93.50    4.30   1
  -6  -6   3   91.70    2.10   1
  -6  -6   2 1241.20   16.30   1
  -6  -6   1  581.70    9.60   1
  -6  -6   0  859.70   13.90   1
  -6  -6  -1  495.70   10.00   1
  -6  -6  -2   68.80    2.80   1
  -6  -6  -3  263.50    6.00   1
  -6  -6  -4 1647.50   26.30   1
   6   6   5  430.10   14.60   1
  -6  -6  -5  429.40    7.50   1
  -6  -6  -6  684.40   11.40   1
   6   6   7    9.50    1.70   1
  -6  -6  -7   14.20    1.80   1
  -6  -6  -8  140.80    3.50   1
  -6  -6  -9  102.90    3.10   1
  -6  -6 -10   52.80    2.60   1
  -6  -6 -11    4.70    2.00   1
  -6  -6 -12  245.70    5.40   1
   6   6  13  251.40   13.30   1
  -6  -6 -13  248.00    5.60   1
  -6  -6 -14   12.20    2.30   1
   6   6  15  119.60    9.40   1
  -6  -6 -15   97.10    3.70   1
  -6  -6 -16   41.40    3.10   1
  -6  -6 -17   18.30    2.60   1
   6   6  18  164.90   12.80   1
  -6  -6 -18  164.20    5.50   1
   6   6  19    9.70    7.80   1
  -6  -6 -19    8.80    4.70   1
  -6  -6 -20   16.50    5.20   1
   6   8 -21   22.40    7.00   1
  -6  -8  21   35.50    3.50   1
   6   8 -20    6.40    6.30   1
  -6  -8  20  -14.00    3.10   1
   6   8 -19   49.90    7.30   1
  -6  -8  19   40.40    3.40   1
   6   8 -18  241.30   12.80   1
  -6  -8  18  223.50    5.90   1
   6   8 -17   10.30    6.10   1
  -6  -8  17    9.40    3.10   1
   6   8 -16    0.10    5.50   1
  -6  -8  16   -0.50    2.70   1
   6   8 -15   72.30    6.60   1
  -6  -8  15   97.60    4.60   1
   6   8 -14   43.70    6.00   1
  -6  -8  14   39.50    3.00   1
  -6  -8  13    1.10    2.70   1
   6   8 -12  323.30   12.90   1
  -6  -8  12  304.70    6.70   1
   6   8 -11  198.50    9.40   1
  -6  -8  11  206.40    4.90   1
   6   8 -10   78.20    6.00   1
  -6  -8  10   99.70    3.40   1
   6   8  -9  260.50   11.40   1
  -6  -8   9  270.00    5.80   1
  -6  -8   8  202.00    4.70   1
  -6  -8   7    7.50    1.10   1
  -6  -8   6   34.60    1.80   1
   6   8  -5   18.60    1.70   1
  -6  -8   5    8.90    1.50   1
  -6  -8   4  101.50    2.90   1
  -6  -8   3   72.70    1.80   1
  -6  -8   2  635.00    8.80   1
  -6  -8   1   10.00    1.30   1
  -6  -8   0  500.80    7.60   1
  -6  -8  -1  393.90    6.10   1
  -6  -8  -2   36.30    2.20   1
  -6  -8  -3  518.60   10.70   1
  -6  -8  -4  274.10    5.10   1
  -6  -8  -5   25.20    1.40   1
  -6  -8  -6  105.20    2.80   1
  -6  -8  -7   59.00    2.30   1
  -6  -8  -8   52.10    2.40   1
  -6  -8  -9   96.50    3.40   1
  -6  -8 -10   15.50    2.00   1
  -6  -8 -11    5.30    3.20   1
  -6  -8 -12  397.50    9.80   1
  -6  -8 -13   52.00    5.20   1
  -6  -8 -14    2.30    3.80   1
  -6  -8 -15   58.50    4.40   1
  -6  -8 -16  124.00    5.30   1
  -6  -8 -17   54.70    4.10   1
  -6  -8 -18   76.50    6.30   1
  -6  -8 -19  -12.40    7.60   1
  -6 -10  19   44.90    5.40   1
  -6 -10  18   75.80    6.20   1
  -6 -10  17  115.50    5.00   1
  -6 -10  16   15.00    3.10   1
  -6 -10  15   77.60    3.60   1
  -6 -10  14   90.00    5.40   1
  -6 -10  13   -1.50    3.20   1
  -6 -10  12  227.40    5.60   1
  -6 -10  11   45.30    3.40   1
  -6 -10  10    5.00    3.00   1
  -6 -10   9    7.20    2.30   1
  -6 -10   8   18.50    2.50   1
  -6 -10   7   -1.80    2.90   1
  -6 -10   6   94.80    3.40   1
  -6 -10   5   44.40    1.90   1
  -6 -10   4   23.00    1.50   1
  -6 -10   3  890.60   11.70   1
  -6 -10   2  475.40    7.30   1
  -6 -10   1   31.90    1.50   1
  -6 -10   0   76.80    2.70   1
  -6 -10  -1  176.20    4.30   1
  -6 -10  -2   48.60    2.50   1
  -6 -10  -3  231.40    5.10   1
  -6 -10  -4  114.00    3.40   1
  -6 -10  -5   28.50    2.30   1
  -6 -10  -6  132.80    4.00   1
  -6 -10  -7  333.90    8.40   1
  -6 -10  -8    6.90    3.00   1
  -6 -10  -9   55.10    3.90   1
  -6 -10 -10   75.50    4.30   1
  -6 -10 -11   19.60    3.80   1
  -6 -10 -12  202.70    6.60   1
  -6 -10 -13   91.30    4.70   1
  -6 -10 -14   71.90    4.90   1
  -6 -10 -15   47.70    7.20   1
  -6 -10 -16   -3.50    4.50   1
  -6 -10 -17  -13.40    4.50   1
  -6 -12  16   -1.70    4.70   1
  -6 -12  15   64.60    5.70   1
  -6 -12  14    6.90    4.70   1
  -6 -12  13   28.80    3.70   1
  -6 -12  12   37.70    4.20   1
  -6 -12  11   41.10    4.10   1
  -6 -12  10   50.10    4.30   1
  -6 -12   9  165.70    5.00   1
  -6 -12   8  203.60    6.10   1
  -6 -12   7    7.90    2.60   1
  -6 -12   6   85.20    3.50   1
  -6 -12   5  137.30    3.40   1
  -6 -12   4   21.00    2.10   1
  -6 -12   3  217.90    4.30   1
  -6 -12   2  177.70    3.40   1
  -6 -12   1    2.80    1.80   1
  -6 -12   0   22.10    2.10   1
  -6 -12  -1   57.60    2.50   1
  -6 -12  -2   13.60    2.30   1
  -6 -12  -3  130.80    4.00   1
  -6 -12  -4   36.90    3.10   1
  -6 -12  -5   23.10    3.10   1
  -6 -12  -6   84.60    4.10   1
  -6 -12  -7  100.70    4.70   1
  -6 -12  -8   -6.70    3.60   1
  -6 -12  -9   63.80    3.80   1
  -6 -12 -10   15.80    3.10   1
  -6 -12 -11   71.30    4.10   1
  -6 -12 -12   92.40    6.70   1
  -6 -12 -13   92.30    6.20   1
  -6 -12 -14   21.30    4.70   1
  -6 -14  12   29.60    5.20   1
  -6 -14  11   11.30    4.60   1
  -6 -14  10    4.40    6.10   1
  -6 -14   9   91.20    4.90   1
  -6 -14   8   53.80    5.40   1
  -6 -14   7   -8.40    3.10   1
  -6 -14   6   38.90    3.40   1
  -6 -14   5   61.30    4.20   1
  -6 -14   4   11.90    2.80   1
  -6 -14   3  104.50    4.50   1
  -6 -14   2   23.80    2.90   1
  -6 -14   1   13.60    3.50   1
  -6 -14   0   -5.10    3.30   1
  -6 -14  -1    5.50    4.00   1
  -6 -14  -2   57.90    4.60   1
  -6 -14  -3   43.80    3.70   1
  -6 -14  -4   37.50    3.40   1
  -6 -14  -5    8.80    3.10   1
  -6 -14  -6   53.90    4.00   1
  -6 -14  -7  122.40    6.80   1
  -6 -14  -8    7.50    4.40   1
  -6 -14  -9   64.70    5.40   1
   7   1 -25   -3.70    4.90   1
  -7  -1  25   -4.00    6.20   1
   7   1 -24  114.50    6.90   1
  -7  -1  24  106.80    5.20   1
   7   1 -23   12.30    3.70   1
  -7  -1  23   16.90    3.80   1
   7   1 -22  452.60   11.90   1
  -7  -1  22  482.00   12.10   1
   7   1 -21   63.80    4.30   1
  -7  -1  21   50.30    3.10   1
   7   1 -20   74.10    4.40   1
  -7  -1  20   77.10    3.30   1
   7   1 -19    2.00    2.30   1
  -7  -1  19    2.20    2.60   1
   7   1 -18  116.70    3.70   1
  -7  -1  18  106.70    3.60   1
   7   1 -17   29.80    2.20   1
  -7  -1  17   30.00    2.90   1
   7   1 -16  968.10   16.80   1
  -7  -1  16  973.10   16.90   1
   7   1 -15   82.80    2.70   1
  -7  -1  15   75.30    2.80   1
   7   1 -14  124.70    3.30   1
  -7  -1  14  129.70    3.50   1
   7   1 -13   55.60    2.20   1
  -7  -1  13   56.80    2.40   1
   7   1 -12 2759.30   44.00   1
  -7  -1  12 2811.30   40.90   1
   7   1 -11   60.60    2.00   1
  -7  -1  11   60.20    2.00   1
   7   1 -10 1367.60   22.30   1
  -7  -1  10 1369.30   20.20   1
   7   1  -9   -2.40    1.30   1
  -7  -1   9    0.30    1.50   1
   7   1  -8  320.50    6.80   1
  -7  -1   8  320.70    4.80   1
   7   1  -7  286.30    5.20   1
  -7  -1   7  290.30    4.80   1
   7   1  -6 1742.70   25.10   1
  -7  -1   6 1767.00   25.30   1
   7   1  -5    8.10    1.60   1
  -7  -1   5    5.40    0.90   1
   7   1  -4  327.90    5.80   1
  -7  -1   4  322.30    5.80   1
   7   1  -3    2.00    1.50   1
  -7  -1   3    2.40    1.60   1
   7   1  -2  207.00    4.30   1
  -7  -1   2  215.00    4.90   1
   7   1  -1  361.40    6.10   1
  -7  -1   1  383.50    5.90   1
   7   1   0 1711.90   24.50   1
  -7  -1   0 1716.50   27.20   1
   7   1   1 1227.40   17.90   1
  -7  -1  -1 1274.60   18.40   1
   7   1   2 4192.60   65.70   1
  -7  -1  -2 4143.60   53.00   1
   7   1   3  596.80   10.40   1
  -7  -1  -3  628.60   10.50   1
   7   1   4  162.50    3.70   1
  -7  -1  -4  172.80    3.60   1
   7   1   5  150.80    4.00   1
  -7  -1  -5  158.40    3.70   1
   7   1   6  311.30    6.90   1
  -7  -1  -6  309.90    5.90   1
   7   1   7   18.20    2.20   1
  -7  -1  -7   13.30    2.10   1
   7   1   8  509.50   12.60   1
  -7  -1  -8  550.50    9.70   1
   7   1   9  263.60    5.50   1
  -7  -1  -9  261.80    5.40   1
   7   1  10  514.50    9.30   1
  -7  -1 -10  489.00    8.70   1
   7   1  11   32.80    2.70   1
  -7  -1 -11   38.50    4.00   1
   7   1  12 1635.30   27.10   1
  -7  -1 -12 1604.60   26.40   1
   7   1  13   14.10    3.00   1
  -7  -1 -13    5.50    2.50   1
   7   1  14  292.50    6.30   1
  -7  -1 -14  282.90    6.20   1
   7   1  15    7.30    3.00   1
  -7  -1 -15   -6.00    2.90   1
   7   1  16    3.50    3.40   1
  -7  -1 -16    7.20    2.90   1
   7   1  17    3.00    2.90   1
  -7  -1 -17    1.00    3.20   1
   7   1  18  337.10    7.70   1
  -7  -1 -18  346.70    7.70   1
   7   1  19   11.40    3.30   1
  -7  -1 -19   16.70    3.20   1
   7   1  20   19.30    4.90   1
  -7  -1 -20   20.30    3.40   1
   7   1  21   10.10    6.30   1
  -7  -1 -21   10.90    3.80   1
   7   1  22   19.00    7.80   1
  -7  -1 -22   29.00    5.20   1
   7   3 -24    9.20    4.60   1
  -7  -3  24   30.00    3.60   1
   7   3 -23   16.80    7.10   1
  -7  -3  23    5.30    3.00   1
   7   3 -22  176.40    8.10   1
  -7  -3  22  161.70    5.40   1
   7   3 -21    1.20    3.10   1
  -7  -3  21   -0.70    2.70   1
   7   3 -20   50.50    3.80   1
  -7  -3  20   41.00    3.10   1
   7   3 -19   53.10    3.80   1
  -7  -3  19   65.20    3.70   1
   7   3 -18  224.40    6.40   1
  -7  -3  18  224.40    6.10   1
   7   3 -17   40.70    4.10   1
  -7  -3  17   53.00    3.40   1
   7   3 -16  748.10   13.60   1
  -7  -3  16  774.70   13.80   1
   7   3 -15  316.50    7.10   1
  -7  -3  15  319.10    6.60   1
   7   3 -14  517.40   10.90   1
  -7  -3  14  517.70    9.60   1
   7   3 -13  128.70    3.00   1
  -7  -3  13  135.90    3.70   1
   7   3 -12  554.40    9.70   1
  -7  -3  12  552.10    8.80   1
   7   3 -11   18.60    1.30   1
  -7  -3  11   23.50    2.00   1
   7   3 -10  746.00   12.40   1
  -7  -3  10  741.90   11.30   1
   7   3  -9    2.60    1.00   1
  -7  -3   9    3.00    1.90   1
   7   3  -8  305.60    5.70   1
  -7  -3   8  294.60    4.60   1
   7   3  -7  197.50    3.80   1
  -7  -3   7  195.30    3.20   1
   7   3  -6  937.50   21.60   1
  -7  -3   6  957.50   13.00   1
   7   3  -5  322.60    7.90   1
  -7  -3   5  327.50    4.40   1
   7   3  -4 2339.00   51.60   1
  -7  -3   4 2320.00   32.60   1
   7   3  -3   88.10    2.80   1
  -7  -3   3   84.90    2.10   1
   7   3  -2   89.60    2.70   1
  -7  -3   2   95.90    1.90   1
   7   3  -1  162.70    3.10   1
  -7  -3   1  163.20    3.10   1
   7   3   0   -1.40    1.40   1
  -7  -3   0    3.60    3.20   1
   7   3   1  125.70    2.40   1
  -7  -3  -1  118.20    2.80   1
   7   3   2  560.70   10.80   1
  -7  -3  -2  567.80    9.80   1
   7   3   3  200.30    4.60   1
  -7  -3  -3  220.60    4.40   1
   7   3   4  104.80    3.10   1
  -7  -3  -4  110.00    3.30   1
   7   3   5   27.50    2.00   1
  -7  -3  -5   28.70    1.80   1
   7   3   6  988.60   18.90   1
  -7  -3  -6 1005.60   16.50   1
   7   3   7   18.80    4.50   1
  -7  -3  -7   13.60    2.50   1
   7   3   8 1467.70   33.40   1
  -7  -3  -8 1455.90   23.70   1
   7   3   9   84.20    3.80   1
  -7  -3  -9   75.10    2.70   1
   7   3  10    1.20    3.80   1
  -7  -3 -10   11.60    2.10   1
   7   3  11   63.30    4.40   1
  -7  -3 -11   65.40    2.80   1
   7   3  12  633.80   16.20   1
  -7  -3 -12  572.00   10.40   1
   7   3  13   14.10    3.70   1
  -7  -3 -13   13.90    2.50   1
   7   3  14   31.40    4.00   1
  -7  -3 -14   34.20    2.90   1
  -7  -3 -15    8.20    2.80   1
   7   3  16  152.40    6.00   1
  -7  -3 -16  124.30    4.10   1
   7   3  17   12.50    3.20   1
  -7  -3 -17   17.50    3.10   1
   7   3  18  376.40   17.80   1
  -7  -3 -18  369.00    8.50   1
   7   3  19   15.20    7.50   1
  -7  -3 -19   33.40    3.80   1
   7   3  20  101.70    9.40   1
  -7  -3 -20  118.70    4.90   1
  -7  -3 -21   23.00    3.90   1
  -7  -3 -22    8.50    4.40   1
   7   5 -23   -1.50    6.10   1
  -7  -5  23    1.30    3.30   1
   7   5 -22  364.40   20.50   1
  -7  -5  22  415.60   11.00   1
   7   5 -21   49.70    6.80   1
  -7  -5  21   50.50    3.90   1
   7   5 -20   11.30    4.10   1
  -7  -5  20    3.50    2.80   1
   7   5 -19   18.80    4.20   1
  -7  -5  19   26.30    3.20   1
   7   5 -18  359.80   10.90   1
  -7  -5  18  317.40    7.90   1
   7   5 -17   -4.90    3.60   1
  -7  -5  17    3.20    2.60   1
   7   5 -16  200.90    7.00   1
  -7  -5  16  191.40    5.10   1
   7   5 -15   22.80    5.80   1
  -7  -5  15   10.40    2.90   1
   7   5 -14   83.70    6.00   1
  -7  -5  14   78.90    3.20   1
  -7  -5  13   96.20    3.50   1
   7   5 -12  140.80    7.20   1
  -7  -5  12  115.80    3.50   1
   7   5 -11   67.30    5.30   1
  -7  -5  11   61.10    2.60   1
   7   5 -10   52.40    4.60   1
  -7  -5  10   50.80    2.10   1
   7   5  -9  582.70   19.80   1
  -7  -5   9  557.80    8.80   1
   7   5  -8  830.50   28.10   1
  -7  -5   8  820.00   11.40   1
   7   5  -7  409.60    9.70   1
  -7  -5   7  412.40    6.10   1
   7   5  -6 1941.00   43.20   1
  -7  -5   6 1892.90   23.10   1
   7   5  -5   30.20    1.60   1
  -7  -5   5   32.00    1.30   1
   7   5  -4 3103.30   68.20   1
  -7  -5   4 3061.80   48.40   1
   7   5  -3  873.00   20.00   1
  -7  -5   3  859.70   12.50   1
   7   5  -2    4.20    1.30   1
  -7  -5   2    1.90    1.00   1
  -7  -5   1    6.50    1.50   1
   7   5   0  463.80   16.80   1
  -7  -5   0  444.40    8.70   1
   7   5   1   31.40    2.00   1
  -7  -5  -1   29.50    2.00   1
  -7  -5  -2 1482.50   27.40   1
  -7  -5  -3  273.70    6.10   1
   7   5   4  654.20   20.80   1
  -7  -5  -4  675.50   13.00   1
   7   5   5  452.80   15.50   1
  -7  -5  -5  465.50    8.10   1
   7   5   6  602.50   21.00   1
  -7  -5  -6  605.40   10.40   1
   7   5   7   13.30    1.80   1
  -7  -5  -7   18.40    1.70   1
   7   5   8  611.90   21.40   1
  -7  -5  -8  623.70   10.80   1
   7   5   9   56.00    3.10   1
  -7  -5  -9   45.90    2.20   1
   7   5  10   10.00    2.80   1
  -7  -5 -10   19.60    2.10   1
   7   5  11   74.80    3.80   1
  -7  -5 -11   93.90    3.30   1
   7   5  12  323.70    9.90   1
  -7  -5 -12  374.70    7.40   1
   7   5  13   56.70    3.80   1
  -7  -5 -13   53.00    2.60   1
   7   5  14   92.90    8.80   1
  -7  -5 -14   87.70    3.50   1
   7   5  15  151.10   10.20   1
  -7  -5 -15  157.90    4.90   1
   7   5  16   28.30    4.80   1
  -7  -5 -16   14.80    2.90   1
  -7  -5 -17   -4.70    2.50   1
   7   5  18  711.90   28.50   1
  -7  -5 -18  722.70   14.30   1
  -7  -5 -19    3.70    4.30   1
  -7  -5 -20   16.10    3.50   1
  -7  -5 -21   -4.50    4.90   1
   7   7 -22   92.40    8.00   1
  -7  -7  22   91.90    5.30   1
   7   7 -21   42.80    7.30   1
  -7  -7  21   33.90    3.40   1
   7   7 -20   -4.40    6.50   1
  -7  -7  20    5.60    3.00   1
   7   7 -19   -5.30    6.30   1
  -7  -7  19    5.40    3.50   1
   7   7 -18  121.00    9.00   1
  -7  -7  18  160.40    5.00   1
  -7  -7  17    2.80    3.40   1
   7   7 -16  172.70    9.50   1
  -7  -7  16  156.10    4.60   1
   7   7 -15   27.40    6.10   1
  -7  -7  15   36.50    3.40   1
   7   7 -14  268.90   11.30   1
  -7  -7  14  262.60    6.00   1
   7   7 -13  178.00    8.90   1
  -7  -7  13  177.60    4.80   1
   7   7 -12  208.60    9.70   1
  -7  -7  12  196.80    4.90   1
   7   7 -11   10.10    4.40   1
  -7  -7  11   26.40    2.40   1
   7   7 -10  531.80   19.30   1
  -7  -7  10  504.60    9.50   1
   7   7  -9  110.70    5.80   1
  -7  -7   9  103.60    3.30   1
   7   7  -8    4.50    4.10   1
  -7  -7   8    6.00    2.00   1
   7   7  -7  538.60   18.90   1
  -7  -7   7  554.40    8.60   1
   7   7  -6  598.30   14.30   1
  -7  -7   6  563.20    8.80   1
   7   7  -5   11.90    1.70   1
  -7  -7   5   13.90    1.40   1
  -7  -7   4  555.50    7.30   1
  -7  -7   3  175.20    2.90   1
  -7  -7   2    2.10    1.20   1
  -7  -7   1   31.80    1.20   1
  -7  -7   0  689.30   13.50   1
  -7  -7  -1   25.60    2.10   1
  -7  -7  -2  716.10   13.80   1
  -7  -7  -3  146.80    4.10   1
  -7  -7  -4  209.60    5.30   1
  -7  -7  -5  127.10    3.00   1
   7   7   6  525.00   17.60   1
  -7  -7  -6  549.50    9.50   1
  -7  -7  -7   53.30    2.10   1
  -7  -7  -8  195.30    4.20   1
  -7  -7  -9  113.40    3.20   1
  -7  -7 -10   64.50    2.80   1
  -7  -7 -11   15.00    2.10   1
  -7  -7 -12   58.00    2.80   1
  -7  -7 -13   62.80    2.90   1
  -7  -7 -14   79.80    4.50   1
  -7  -7 -15    7.50    3.90   1
  -7  -7 -16   19.50    4.30   1
  -7  -7 -17   14.30    3.90   1
  -7  -7 -18  207.10    9.30   1
  -7  -7 -19   -6.30    4.20   1
  -7  -9  20   31.70    4.00   1
   7   9 -19   99.10    8.80   1
  -7  -9  19   79.50    4.30   1
  -7  -9  18    8.30    3.10   1
   7   9 -17    5.30    5.50   1
  -7  -9  17    0.00    3.60   1
   7   9 -16   24.30    5.60   1
  -7  -9  16   21.80    3.60   1
   7   9 -15   11.00    5.50   1
  -7  -9  15   16.30    3.10   1
   7   9 -14   -1.60    5.20   1
  -7  -9  14    7.90    3.30   1
   7   9 -13  181.10   10.00   1
  -7  -9  13  147.20    5.20   1
  -7  -9  12  346.80    7.40   1
  -7  -9  11    8.30    2.70   1
  -7  -9  10   52.20    2.90   1
  -7  -9   9   42.60    2.70   1
  -7  -9   8  141.10    3.90   1
  -7  -9   7  133.40    3.20   1
  -7  -9   6  136.10    3.50   1
  -7  -9   5  140.40    3.00   1
  -7  -9   4  180.60    3.20   1
  -7  -9   3  326.30    5.20   1
  -7  -9   2    7.10    1.60   1
  -7  -9   1  588.60    7.70   1
  -7  -9   0  348.20    5.80   1
  -7  -9  -1    2.70    2.30   1
  -7  -9  -2  875.50   14.60   1
  -7  -9  -3  575.90   10.10   1
  -7  -9  -4    6.30    4.40   1
  -7  -9  -5    8.10    2.70   1
  -7  -9  -6   -1.20    2.50   1
  -7  -9  -7   27.60    3.30   1
  -7  -9  -8  168.20    5.50   1
  -7  -9  -9   54.50    3.70   1
  -7  -9 -10   61.10    3.90   1
  -7  -9 -11  119.40    5.00   1
  -7  -9 -12  194.80    6.30   1
  -7  -9 -13   -3.00    4.80   1
  -7  -9 -14   36.90    3.30   1
  -7  -9 -15   48.10    4.60   1
  -7  -9 -16    4.60    4.50   1
  -7  -9 -17   41.10    5.80   1
  -7  -9 -18   88.60    6.30   1
  -7 -11  18    6.20    4.20   1
  -7 -11  17   -0.40    4.50   1
  -7 -11  16   18.40    4.80   1
  -7 -11  15   76.10    6.10   1
  -7 -11  14   14.40    2.90   1
  -7 -11  13  139.70    4.70   1
  -7 -11  12  225.80    6.10   1
  -7 -11  11    2.30    2.80   1
  -7 -11  10  126.70    4.00   1
  -7 -11   9   77.30    3.50   1
  -7 -11   8   10.80    2.90   1
  -7 -11   7  275.80    6.30   1
  -7 -11   6   54.80    2.60   1
  -7 -11   5    5.20    1.80   1
  -7 -11   4   59.60    2.00   1
  -7 -11   3  113.90    2.60   1
  -7 -11   2   34.90    1.90   1
  -7 -11   1  383.30    6.80   1
  -7 -11   0  358.20    6.50   1
  -7 -11  -1   25.70    2.30   1
  -7 -11  -2  183.10    4.30   1
  -7 -11  -3  344.80    7.00   1
  -7 -11  -4   11.90    2.20   1
  -7 -11  -5   92.60    4.20   1
  -7 -11  -6   -4.00    3.10   1
  -7 -11  -7   29.90    3.40   1
  -7 -11  -8  164.40    5.70   1
  -7 -11  -9  268.70    7.20   1
  -7 -11 -10    1.30    3.00   1
  -7 -11 -11   23.50    3.80   1
  -7 -11 -12  102.30    5.30   1
  -7 -11 -13   -8.00    4.30   1
  -7 -11 -14   29.80    4.90   1
  -7 -11 -15   76.40    6.30   1
  -7 -13  14   41.90    6.00   1
  -7 -13  13  167.10    8.40   1
  -7 -13  12   55.40    5.40   1
  -7 -13  11   12.50    4.60   1
  -7 -13  10    7.20    4.20   1
  -7 -13   9   44.70    3.20   1
  -7 -13   8   26.80    3.30   1
  -7 -13   7  185.00    5.30   1
  -7 -13   6  144.60    4.50   1
  -7 -13   5    8.60    2.60   1
  -7 -13   4   38.70    3.00   1
  -7 -13   3  134.50    3.80   1
  -7 -13   2   10.80    2.70   1
  -7 -13   1   66.80    3.40   1
  -7 -13   0   13.60    2.00   1
  -7 -13  -1    6.90    2.90   1
  -7 -13  -2   94.10    3.40   1
  -7 -13  -3  153.50    5.50   1
  -7 -13  -4   -5.10    3.60   1
  -7 -13  -5   46.60    4.20   1
  -7 -13  -6   86.60    4.60   1
  -7 -13  -7    8.30    3.20   1
  -7 -13  -8  123.20    5.40   1
  -7 -13  -9   93.80    5.70   1
  -7 -13 -10   -2.20    5.90   1
  -7 -13 -11   56.80    5.50   1
  -7 -15   8    3.50    3.30   1
  -7 -15   7  124.50    5.80   1
  -7 -15   6   49.80    4.10   1
  -7 -15   5    6.80    3.00   1
  -7 -15   4    3.20    3.70   1
  -7 -15   3   96.10    5.00   1
  -7 -15   2   -6.40    4.90   1
  -7 -15   1   27.50    4.60   1
  -7 -15   0   -0.60    3.90   1
  -7 -15  -1   -8.10    4.50   1
  -7 -15  -4   -0.40    5.10   1
  -7 -15  -5   28.00    6.70   1
   8   0 -25   10.90    4.90   1
   8   0 -24   91.40    6.60   1
   8   0 -23    1.90    3.30   1
   8   0 -22  177.90    6.30   1
   8   0 -21   -0.10    3.30   1
   8   0 -20  125.50    4.70   1
   8   0 -19    6.00    2.70   1
   8   0 -18  296.40    6.30   1
   8   0 -17   -3.00    2.20   1
   8   0 -16  135.90    3.80   1
   8   0 -15   -6.60    2.20   1
   8   0 -14 1342.60   22.10   1
   8   0 -13   -1.00    1.70   1
   8   0 -12   24.70    1.50   1
   8   0 -11   -1.10    1.50   1
   8   0 -10 1242.50   18.30   1
   8   0  -9   -0.40    1.40   1
   8   0  -8  500.40    8.70   1
   8   0  -7    0.50    1.00   1
   8   0  -6  912.90   13.50   1
   8   0  -5    1.40    1.90   1
   8   0  -4  172.90    4.00   1
   8   0  -3   -0.70    1.80   1
   8   0  -2  400.00    6.10   1
   8   0  -1   -2.90    1.20   1
   8   0   0  976.20   16.00   1
   8   0   1    8.70    1.50   1
   8   0   2 1006.30   16.60   1
   8   0   3    0.10    2.50   1
   8   0   4 2463.90   39.20   1
   8   0   5   -2.50    2.50   1
   8   0   6   58.10    3.10   1
   8   0   7   -7.60    3.10   1
   8   0   8 3243.40   58.90   1
   8   0   9    1.80    2.70   1
   8   0  10  168.30    4.00   1
   8   0  11   -1.50    2.60   1
   8   0  12  350.20    7.00   1
   8   0  13    0.70    2.60   1
   8   0  14  787.50   14.20   1
   8   0  15   -4.90    2.60   1
   8   0  16  110.10    4.70   1
   8   0  17    5.80    3.20   1
   8   0  18    8.10    3.30   1
   8   0  19    0.80    3.20   1
   8   0  20  112.30    5.40   1
   8   0  21   -2.00    7.20   1
   8   0  22   88.20    9.80   1
   8   2 -24   24.60    4.40   1
  -8  -2  24   36.10    4.20   1
   8   2 -23   44.40    5.20   1
  -8  -2  23   38.80    3.50   1
   8   2 -22   60.00    7.20   1
  -8  -2  22   85.90    4.30   1
   8   2 -21   -4.10    4.20   1
  -8  -2  21    4.70    2.90   1
   8   2 -20  259.50    7.60   1
  -8  -2  20  231.60    5.90   1
   8   2 -19    7.40    4.10   1
  -8  -2  19    8.70    2.40   1
   8   2 -18  226.20    6.60   1
  -8  -2  18  254.30    6.00   1
   8   2 -17   99.80    3.10   1
  -8  -2  17  102.20    3.50   1
   8   2 -16  173.10    4.10   1
  -8  -2  16  195.40    4.80   1
   8   2 -15   68.80    2.40   1
  -8  -2  15   71.80    2.70   1
   8   2 -14  348.30    6.50   1
  -8  -2  14  340.10    6.70   1
   8   2 -13    6.30    1.60   1
  -8  -2  13   10.10    2.10   1
   8   2 -12  140.60    3.20   1
  -8  -2  12  138.80    3.10   1
   8   2 -11   11.60    1.50   1
  -8  -2  11    8.30    1.60   1
   8   2 -10  938.40   15.90   1
  -8  -2  10  926.70   13.90   1
   8   2  -9  303.00    5.00   1
  -8  -2   9  306.80    5.10   1
   8   2  -8  433.50    8.70   1
  -8  -2   8  421.00    6.20   1
   8   2  -7    5.30    1.00   1
  -8  -2   7    2.20    1.10   1
   8   2  -6    9.80    1.20   1
  -8  -2   6   11.80    1.00   1
   8   2  -5   51.10    1.70   1
  -8  -2   5   52.90    1.40   1
   8   2  -4  302.60    7.60   1
  -8  -2   4  311.00    5.50   1
   8   2  -3  928.40   21.40   1
  -8  -2   3  943.10   15.40   1
   8   2  -2 2577.40   40.20   1
  -8  -2   2 2549.20   40.40   1
   8   2  -1  190.40    3.40   1
  -8  -2   1  188.60    4.20   1
   8   2   0 1030.70   19.00   1
  -8  -2   0 1024.80   19.20   1
   8   2   1  605.30   10.30   1
  -8  -2  -1  583.20   11.30   1
   8   2   2 1995.40   28.80   1
  -8  -2  -2 2079.50   38.10   1
   8   2   3  247.60    4.80   1
  -8  -2  -3  255.90    4.90   1
   8   2   4  722.10   12.40   1
  -8  -2  -4  729.70   12.60   1
   8   2   5  188.20    4.60   1
  -8  -2  -5  191.60    4.90   1
   8   2   6    1.50    3.40   1
  -8  -2  -6   11.20    2.40   1
   8   2   7   20.80    3.60   1
  -8  -2  -7   23.30    1.90   1
   8   2   8 1138.40   27.10   1
  -8  -2  -8 1085.00   18.00   1
   8   2   9  103.40    4.60   1
  -8  -2  -9  100.40    3.10   1
   8   2  10   43.50    2.90   1
  -8  -2 -10   46.40    2.60   1
   8   2  11    5.90    2.40   1
  -8  -2 -11   18.50    2.50   1
   8   2  12    0.20    2.80   1
  -8  -2 -12   -0.20    2.50   1
   8   2  13    1.40    2.70   1
  -8  -2 -13    5.00    2.50   1
   8   2  14  789.70   16.50   1
  -8  -2 -14  725.00   15.30   1
   8   2  15   19.10    3.10   1
  -8  -2 -15   14.30    2.60   1
   8   2  16   84.90    4.50   1
  -8  -2 -16   92.00    3.80   1
   8   2  17    3.00    2.70   1
  -8  -2 -17    5.00    3.00   1
   8   2  18   22.30    3.80   1
  -8  -2 -18   19.30    3.20   1
   8   2  19   11.60    5.50   1
  -8  -2 -19   26.90    6.70   1
   8   2  20   69.60    9.30   1
  -8  -2 -20   84.90    4.50   1
  -8  -2 -21  -11.10    4.50   1
   8   4 -24   50.10    5.30   1
  -8  -4  24   41.60    3.50   1
   8   4 -23   11.20    4.30   1
  -8  -4  23    0.90    3.00   1
   8   4 -22  133.60    7.00   1
  -8  -4  22  135.20    4.90   1
   8   4 -21   -0.90    5.30   1
  -8  -4  21   -3.10    2.60   1
   8   4 -20   59.00    4.30   1
  -8  -4  20   76.70    3.60   1
   8   4 -19   -0.90    3.20   1
  -8  -4  19    3.90    2.70   1
   8   4 -18   92.80    5.30   1
  -8  -4  18   90.80    3.80   1
   8   4 -17   20.10    2.90   1
  -8  -4  17   13.00    3.00   1
   8   4 -16  403.20   11.00   1
  -8  -4  16  371.00    7.70   1
   8   4 -15  160.30    4.60   1
  -8  -4  15  171.80    4.30   1
   8   4 -14  173.50    4.00   1
  -8  -4  14  167.90    4.30   1
   8   4 -13   28.30    1.30   1
  -8  -4  13   33.40    2.30   1
   8   4 -12   38.10    1.20   1
  -8  -4  12   33.70    2.00   1
   8   4 -11  207.70    4.00   1
  -8  -4  11  209.20    4.10   1
   8   4 -10    2.90    0.90   1
  -8  -4  10    1.50    1.40   1
   8   4  -9  130.70    2.90   1
  -8  -4   9  129.70    2.90   1
   8   4  -8 2099.10   46.30   1
  -8  -4   8 2088.80   30.30   1
   8   4  -7  608.30   14.10   1
  -8  -4   7  634.30    9.70   1
   8   4  -6   23.90    1.80   1
  -8  -4   6   22.40    1.20   1
   8   4  -5   10.60    1.60   1
  -8  -4   5   16.10    1.10   1
   8   4  -4 1332.20   29.60   1
  -8  -4   4 1328.10   17.20   1
   8   4  -3   40.60    1.90   1
  -8  -4   3   43.10    1.20   1
   8   4  -2 1399.10   31.40   1
  -8  -4   2 1445.60   20.50   1
   8   4  -1   81.00    2.00   1
  -8  -4   1   75.80    1.80   1
   8   4   0  147.50    4.10   1
  -8  -4   0  139.70    3.40   1
   8   4   1  223.50    6.00   1
  -8  -4  -1  216.60    4.20   1
   8   4   2  311.10    6.20   1
  -8  -4  -2  319.20    6.60   1
   8   4   3   46.90    2.00   1
  -8  -4  -3   55.40    2.70   1
   8   4   4   85.20    3.80   1
  -8  -4  -4   87.60    3.00   1
   8   4   5  740.50   18.10   1
  -8  -4  -5  759.60   14.80   1
   8   4   6   10.70    1.70   1
  -8  -4  -6    6.80    1.60   1
   8   4   7  616.70   15.10   1
  -8  -4  -7  633.60   11.10   1
   8   4   8 1157.80   27.10   1
  -8  -4  -8 1221.10   20.10   1
   8   4   9    1.40    3.40   1
  -8  -4  -9    9.20    2.10   1
   8   4  10  379.00   10.20   1
  -8  -4 -10  381.30    7.20   1
   8   4  11   65.90    3.70   1
  -8  -4 -11   50.20    2.60   1
   8   4  12   -7.80    6.40   1
  -8  -4 -12    0.70    2.10   1
   8   4  13   36.00    3.80   1
  -8  -4 -13   43.00    2.90   1
   8   4  14  364.50   10.90   1
  -8  -4 -14  341.50    7.30   1
   8   4  15   19.70    3.20   1
  -8  -4 -15   10.30    2.60   1
   8   4  16   93.10    7.80   1
  -8  -4 -16  119.60    4.60   1
  -8  -4 -17    8.30    4.00   1
   8   4  18   34.00    8.20   1
  -8  -4 -18   35.20    3.70   1
   8   4  19    7.20    8.30   1
  -8  -4 -19   19.40    3.30   1
  -8  -4 -20  193.20    7.40   1
  -8  -4 -21    1.30    4.20   1
   8   6 -23  143.70   11.90   1
  -8  -6  23  117.10    5.70   1
   8   6 -22   76.10    8.80   1
  -8  -6  22   44.60    3.70   1
   8   6 -21   15.30    6.80   1
  -8  -6  21   43.60    3.80   1
   8   6 -20   40.50    6.80   1
  -8  -6  20   64.20    5.00   1
  -8  -6  19   21.30    3.20   1
   8   6 -18   17.40    5.80   1
  -8  -6  18   11.20    2.90   1
  -8  -6  17    3.50    2.70   1
   8   6 -16  443.60   17.10   1
  -8  -6  16  428.90    8.70   1
   8   6 -15  253.90   10.90   1
  -8  -6  15  236.90    5.70   1
   8   6 -14  256.30   11.70   1
  -8  -6  14  225.20    5.10   1
   8   6 -13   35.80    4.70   1
  -8  -6  13   26.90    2.60   1
   8   6 -12  438.30   16.90   1
  -8  -6  12  445.00    8.50   1
   8   6 -11  142.60    7.50   1
  -8  -6  11  148.90    4.10   1
   8   6 -10   68.30    5.10   1
  -8  -6  10   83.70    2.90   1
   8   6  -9   48.50    4.80   1
  -8  -6   9   33.80    2.00   1
   8   6  -8 1158.70   38.60   1
  -8  -6   8 1094.60   16.70   1
   8   6  -7  166.60    4.50   1
  -8  -6   7  166.80    3.00   1
   8   6  -6  384.40    9.30   1
  -8  -6   6  384.50    5.80   1
   8   6  -5    5.70    1.30   1
  -8  -6   5    2.90    1.50   1
   8   6  -4 1226.40   28.60   1
  -8  -6   4 1217.40   16.10   1
  -8  -6   3   35.70    1.30   1
  -8  -6   2 1118.30   16.00   1
  -8  -6   1  779.30   14.90   1
  -8  -6   0  230.10    5.10   1
  -8  -6  -1  117.80    3.30   1
  -8  -6  -2  186.80    4.60   1
  -8  -6  -3    4.20    2.00   1
  -8  -6  -4  221.20    5.40   1
   8   6   5    8.00    1.20   1
  -8  -6  -5   12.00    2.60   1
   8   6   6   85.20    3.70   1
  -8  -6  -6   81.20    2.60   1
  -8  -6  -7  160.20    3.80   1
  -8  -6  -8 1037.00   17.40   1
  -8  -6  -9   14.50    3.10   1
  -8  -6 -10   99.00    3.70   1
  -8  -6 -11   31.60    2.20   1
   8   6  12   91.60    6.90   1
  -8  -6 -12   78.00    3.40   1
   8   6  13  163.90   10.00   1
  -8  -6 -13  163.70    4.60   1
   8   6  14  343.70   16.40   1
  -8  -6 -14  361.20    7.80   1
   8   6  15   20.90    7.30   1
  -8  -6 -15   17.00    2.60   1
   8   6  16   68.80    8.30   1
  -8  -6 -16   46.70    4.40   1
   8   6  17   59.10    7.50   1
  -8  -6 -17   67.50    4.90   1
  -8  -6 -18   78.00    5.20   1
  -8  -6 -19   12.10    4.10   1
  -8  -6 -20  137.50    8.00   1
  -8  -8  21   -6.40    3.50   1
   8   8 -20   69.20    8.90   1
  -8  -8  20   73.00    4.20   1
   8   8 -19   10.60    6.20   1
  -8  -8  19   12.00    3.00   1
   8   8 -18   62.20    6.80   1
  -8  -8  18   50.00    3.50   1
   8   8 -17   56.80    6.50   1
  -8  -8  17   28.80    3.30   1
   8   8 -16  251.50   11.70   1
  -8  -8  16  234.20    5.90   1
   8   8 -15   14.10    5.10   1
  -8  -8  15    1.60    2.60   1
   8   8 -14   66.40    6.60   1
  -8  -8  14   63.00    3.30   1
   8   8 -13  118.00    7.70   1
  -8  -8  13  125.20    4.00   1
   8   8 -12   77.10    5.70   1
  -8  -8  12   92.20    4.20   1
   8   8 -11   83.70    6.50   1
  -8  -8  11   86.20    3.30   1
   8   8 -10   63.60    5.10   1
  -8  -8  10   59.50    2.80   1
  -8  -8   9   -3.70    2.80   1
   8   8  -8  469.60   16.40   1
  -8  -8   8  436.10    8.30   1
  -8  -8   7   41.00    1.80   1
   8   8  -6   11.50    1.60   1
  -8  -8   6   13.60    1.40   1
  -8  -8   5  158.80    3.10   1
  -8  -8   4  223.80    3.80   1
  -8  -8   3   35.50    1.40   1
  -8  -8   2  586.30    8.10   1
  -8  -8   1  921.20   13.70   1
  -8  -8   0   55.20    2.50   1
  -8  -8  -1  140.40    4.00   1
  -8  -8  -2  455.30    9.40   1
  -8  -8  -3   64.30    3.20   1
  -8  -8  -4  179.30    5.00   1
  -8  -8  -5    1.60    2.80   1
  -8  -8  -6    1.40    2.80   1
  -8  -8  -7   42.50    3.10   1
  -8  -8  -8   52.30    3.60   1
  -8  -8  -9   11.50    3.10   1
  -8  -8 -10   25.00    3.50   1
  -8  -8 -11   46.10    5.00   1
  -8  -8 -12    1.90    3.50   1
  -8  -8 -13   96.90    4.80   1
  -8  -8 -14  240.20    6.90   1
  -8  -8 -15   17.80    4.60   1
  -8  -8 -16   49.30    4.60   1
  -8  -8 -17   20.20    5.20   1
  -8  -8 -18   19.70    5.00   1
  -8 -10  19   45.20    4.10   1
  -8 -10  18   73.50    4.50   1
  -8 -10  17  132.90    6.00   1
  -8 -10  16   27.20    3.50   1
  -8 -10  15    4.20    2.80   1
  -8 -10  14   51.10    3.30   1
  -8 -10  13   34.00    3.20   1
  -8 -10  12    0.00    3.60   1
  -8 -10  11   75.30    3.50   1
  -8 -10  10  193.80    6.00   1
  -8 -10   9    5.20    3.00   1
  -8 -10   8  188.50    4.90   1
  -8 -10   7  393.10    7.90   1
  -8 -10   6    6.40    2.10   1
  -8 -10   5  123.30    2.60   1
  -8 -10   4    3.90    1.70   1
  -8 -10   3   23.50    1.70   1
  -8 -10   2  205.00    4.10   1
  -8 -10   1  234.40    4.50   1
  -8 -10   0   11.00    1.70   1
  -8 -10  -1  114.90    3.40   1
  -8 -10  -2  175.20    4.30   1
  -8 -10  -3    3.70    2.00   1
  -8 -10  -4  225.80    5.30   1
  -8 -10  -5  204.10    4.80   1
  -8 -10  -6   17.70    3.40   1
  -8 -10  -7  102.30    4.30   1
  -8 -10  -8  107.90    4.60   1
  -8 -10  -9   20.40    4.30   1
  -8 -10 -10   15.20    4.00   1
  -8 -10 -11   58.90    4.20   1
  -8 -10 -12   -1.70    3.80   1
  -8 -10 -13  157.70    6.40   1
  -8 -10 -14  175.40    7.00   1
  -8 -10 -15    0.10    4.70   1
  -8 -10 -16    9.90    3.90   1
  -8 -12  16   34.40    5.20   1
  -8 -12  15   -4.10    4.40   1
  -8 -12  14   33.80    5.20   1
  -8 -12  13   21.90    4.10   1
  -8 -12  12   13.70    3.80   1
  -8 -12  11   19.90    4.00   1
  -8 -12  10   60.60    3.60   1
  -8 -12   9   17.20    2.70   1
  -8 -12   8  143.20    4.40   1
  -8 -12   7  135.90    3.80   1
  -8 -12   6    2.60    2.20   1
  -8 -12   5  134.50    3.80   1
  -8 -12   4    9.60    2.30   1
  -8 -12   3   -1.00    2.10   1
  -8 -12   2  167.40    3.40   1
  -8 -12   1  140.40    3.80   1
  -8 -12   0    2.40    2.80   1
  -8 -12  -1   41.70    2.60   1
  -8 -12  -2   97.30    3.10   1
  -8 -12  -3   22.00    2.50   1
  -8 -12  -4  112.90    4.60   1
  -8 -12  -5  157.00    5.30   1
  -8 -12  -6    3.10    4.20   1
  -8 -12  -7   60.90    4.20   1
  -8 -12  -8  154.30    5.90   1
  -8 -12  -9    3.60    4.70   1
  -8 -12 -10   15.20    3.50   1
  -8 -12 -11    6.80    3.90   1
  -8 -12 -12   15.80    4.20   1
  -8 -12 -13   57.80    6.30   1
  -8 -14  11   47.50    5.30   1
  -8 -14  10    0.70    4.30   1
  -8 -14   9   -1.70    6.30   1
  -8 -14   8   28.20    4.00   1
  -8 -14   7  110.70    7.00   1
  -8 -14   6   16.10    3.00   1
  -8 -14   5   37.90    3.30   1
  -8 -14   4   15.90    3.40   1
  -8 -14   3    4.40    3.00   1
  -8 -14   2  106.20    4.80   1
  -8 -14   1   47.60    2.80   1
  -8 -14   0   25.20    3.40   1
  -8 -14  -1   27.40    3.90   1
  -8 -14  -2   -4.10    3.00   1
  -8 -14  -3   -2.80    3.00   1
  -8 -14  -4   17.60    4.20   1
  -8 -14  -5   48.50    5.20   1
  -8 -14  -6    5.50    6.30   1
  -8 -14  -7  172.00   11.50   1
  -8 -14  -8   34.70    7.00   1
   9   1 -25    8.10    4.70   1
  -9  -1  25  -14.90    4.40   1
   9   1 -24  127.80    7.10   1
  -9  -1  24  148.20    7.70   1
   9   1 -23   13.20    4.70   1
  -9  -1  23   -8.50    3.20   1
   9   1 -22   91.40    5.70   1
  -9  -1  22   80.70    4.80   1
   9   1 -21   67.00    3.80   1
  -9  -1  21   53.30    3.30   1
   9   1 -20  177.90    5.80   1
  -9  -1  20  181.40    5.00   1
   9   1 -19   -0.20    2.80   1
  -9  -1  19   -1.90    2.40   1
   9   1 -18 1102.60   19.70   1
  -9  -1  18 1123.90   19.90   1
   9   1 -17  126.70    3.50   1
  -9  -1  17  112.60    3.60   1
   9   1 -16   25.50    2.20   1
  -9  -1  16   15.40    2.10   1
   9   1 -15   15.50    2.20   1
  -9  -1  15    8.90    2.00   1
   9   1 -14  864.10   14.60   1
  -9  -1  14  866.80   14.90   1
   9   1 -13   95.80    2.70   1
  -9  -1  13  110.90    2.70   1
   9   1 -12 2041.70   33.10   1
  -9  -1  12 2025.00   29.60   1
   9   1 -11    3.50    1.50   1
  -9  -1  11   -1.80    1.40   1
   9   1 -10  322.20    5.30   1
  -9  -1  10  325.30    5.40   1
   9   1  -9    6.70    2.10   1
  -9  -1   9    8.20    1.30   1
   9   1  -8  735.90   12.30   1
  -9  -1   8  726.60   11.00   1
   9   1  -7 2958.30   46.70   1
  -9  -1   7 2882.70   41.00   1
   9   1  -6  340.40    7.00   1
  -9  -1   6  334.60    5.20   1
   9   1  -5   32.70    1.70   1
  -9  -1   5   28.70    1.80   1
   9   1  -4   -4.10    1.20   1
   9   1  -3   68.50    1.80   1
  -9  -1   3   70.10    1.80   1
   9   1  -2 1006.70   18.80   1
  -9  -1   2 1030.10   19.60   1
   9   1  -1 1247.50   23.00   1
  -9  -1   1 1301.90   24.30   1
   9   1   0  991.60   16.10   1
  -9  -1   0 1025.70   19.40   1
   9   1   1 1109.00   21.20   1
  -9  -1  -1 1177.80   27.50   1
   9   1   2  239.70    4.70   1
  -9  -1  -2  237.40    4.70   1
   9   1   3   70.10    2.70   1
  -9  -1  -3   65.50    2.10   1
   9   1   4 3644.40   66.80   1
  -9  -1  -4 3661.10   57.90   1
   9   1   5    9.30    3.00   1
  -9  -1  -5    6.70    2.20   1
   9   1   6  307.40    8.40   1
  -9  -1  -6  320.20    7.10   1
   9   1   7 1101.90   20.80   1
  -9  -1  -7 1130.30   21.30   1
   9   1   8  396.00    8.60   1
  -9  -1  -8  389.80   10.50   1
   9   1   9    3.40    2.50   1
   9   1  10 1289.20   24.70   1
  -9  -1 -10 1235.30   20.50   1
   9   1  11   -1.00    2.80   1
  -9  -1 -11    8.30    3.30   1
   9   1  12  311.00    7.70   1
  -9  -1 -12  308.80    6.50   1
   9   1  13   48.00    3.40   1
  -9  -1 -13   61.60    3.80   1
   9   1  14  210.60    6.10   1
  -9  -1 -14  206.10    5.90   1
   9   1  15    6.20    3.40   1
  -9  -1 -15   13.40    3.40   1
   9   1  16  195.60    6.40   1
  -9  -1 -16  192.30    5.50   1
   9   1  17   18.30    3.70   1
  -9  -1 -17   14.40    3.20   1
   9   1  18  176.90    6.40   1
  -9  -1 -18  187.00    5.60   1
   9   1  19    8.90    4.70   1
  -9  -1 -19   17.00    3.80   1
   9   1  20   48.90    9.40   1
  -9  -1 -20   47.10    5.90   1
   9   1  21   30.70    8.30   1
  -9  -1 -21   14.60    5.60   1
   9   3 -24   82.50    6.20   1
  -9  -3  24   82.90    4.90   1
   9   3 -23   23.60    4.70   1
  -9  -3  23   33.40    3.10   1
   9   3 -22    9.30    4.10   1
  -9  -3  22    8.00    2.90   1
   9   3 -21   21.50    4.50   1
  -9  -3  21    8.90    2.80   1
   9   3 -20  117.50    8.30   1
  -9  -3  20  129.80    5.10   1
   9   3 -19    0.70    2.80   1
  -9  -3  19    1.00    2.70   1
   9   3 -18  385.90    8.80   1
  -9  -3  18  406.30    8.40   1
   9   3 -17  139.50    4.60   1
  -9  -3  17  126.80    3.90   1
   9   3 -16   20.90    1.90   1
  -9  -3  16   35.00    2.70   1
   9   3 -15  511.70    9.30   1
  -9  -3  15  498.80    9.10   1
   9   3 -14  113.80    3.00   1
  -9  -3  14  115.20    3.40   1
   9   3 -13    6.70    1.30   1
  -9  -3  13    7.60    2.00   1
   9   3 -12 1026.50   17.00   1
  -9  -3  12 1009.80   15.20   1
   9   3 -11   61.70    2.10   1
  -9  -3  11   58.30    2.40   1
   9   3 -10    6.00    1.00   1
  -9  -3  10    9.90    1.60   1
   9   3  -9   79.00    2.10   1
  -9  -3   9   73.20    1.80   1
   9   3  -8  857.00   16.40   1
  -9  -3   8  857.60   11.80   1
   9   3  -7   43.10    1.70   1
  -9  -3   7   52.20    1.60   1
   9   3  -6 2669.50   59.10   1
  -9  -3   6 2703.90   38.30   1
   9   3  -5  913.20   21.10   1
  -9  -3   5  904.40   13.40   1
   9   3  -4   69.00    2.80   1
  -9  -3   4   59.10    1.70   1
   9   3  -3   32.10    1.90   1
  -9  -3   3   30.50    1.40   1
   9   3  -2 1399.60   25.60   1
  -9  -3   2 1347.70   21.80   1
   9   3  -1  337.20    6.60   1
  -9  -3   1  348.90    7.00   1
   9   3   0   58.70    1.70   1
  -9  -3   0   53.10    2.10   1
   9   3   1   99.90    2.50   1
  -9  -3  -1  101.40    2.50   1
   9   3   2    0.40    1.20   1
  -9  -3  -2   -3.70    1.80   1
   9   3   3  816.10   13.80   1
  -9  -3  -3  837.10   16.20   1
   9   3   4 1763.70   33.10   1
  -9  -3  -4 1830.00   33.80   1
   9   3   5  130.70    3.70   1
  -9  -3  -5  142.40    5.00   1
   9   3   6  688.90   16.90   1
  -9  -3  -6  682.90   13.40   1
   9   3   7  562.60   13.90   1
  -9  -3  -7  567.10   11.60   1
   9   3   8   -3.10    4.00   1
  -9  -3  -8    1.10    1.90   1
   9   3   9   54.00    3.60   1
  -9  -3  -9   62.10    2.60   1
   9   3  10  809.50   19.50   1
  -9  -3 -10  826.50   14.10   1
   9   3  11   39.50    4.00   1
  -9  -3 -11   43.80    2.70   1
   9   3  12  112.00    5.10   1
  -9  -3 -12  117.50    3.50   1
   9   3  13   18.60    4.10   1
  -9  -3 -13   12.20    2.50   1
   9   3  14  233.00    7.60   1
  -9  -3 -14  246.20    6.00   1
   9   3  15   89.40    6.30   1
  -9  -3 -15   88.80    4.90   1
   9   3  16  162.20    6.90   1
  -9  -3 -16  184.90    5.10   1
   9   3  17   -4.00    6.90   1
  -9  -3 -17   -6.90    4.00   1
  -9  -3 -18  111.50    4.60   1
   9   3  19   65.30    9.60   1
  -9  -3 -19   46.20    3.70   1
  -9  -3 -20   81.90    5.10   1
  -9  -3 -21   45.70    4.00   1
   9   5 -23    8.40    6.80   1
  -9  -5  23   15.20    3.20   1
   9   5 -22  102.70   10.00   1
  -9  -5  22   85.80    4.00   1
   9   5 -21  202.00   12.60   1
  -9  -5  21  162.70    5.60   1
   9   5 -20  208.20   12.50   1
  -9  -5  20  207.40    5.80   1
   9   5 -19   39.40    6.80   1
  -9  -5  19   25.00    3.00   1
  -9  -5  18  259.30    6.20   1
   9   5 -17  225.20    9.90   1
  -9  -5  17  219.50    5.60   1
   9   5 -16   -6.50    4.60   1
  -9  -5  16    7.90    2.40   1
   9   5 -15   14.40    5.60   1
  -9  -5  15    3.30    2.50   1
   9   5 -14   44.80    5.40   1
  -9  -5  14   21.40    2.50   1
   9   5 -13   69.20    5.80   1
  -9  -5  13   68.80    3.00   1
   9   5 -12  750.90   27.30   1
  -9  -5  12  762.10   13.30   1
   9   5 -11  276.90   11.80   1
  -9  -5  11  302.20    6.00   1
   9   5 -10   75.50    5.10   1
  -9  -5  10   90.50    2.60   1
   9   5  -9  470.00   11.20   1
  -9  -5   9  473.70    7.00   1
   9   5  -8   76.30    2.70   1
  -9  -5   8   76.60    1.90   1
   9   5  -7    0.30    2.90   1
  -9  -5   7    2.90    1.00   1
   9   5  -6 3176.80   70.50   1
  -9  -5   6 3090.20   40.10   1
   9   5  -5   55.30    2.30   1
  -9  -5   5   51.80    1.30   1
   9   5  -4   27.40    1.60   1
  -9  -5   4   34.60    1.20   1
   9   5  -3  130.00    5.10   1
  -9  -5   3  146.20    2.60   1
   9   5  -2 2308.40   71.90   1
  -9  -5   2 2305.30   32.50   1
  -9  -5   1   32.40    1.70   1
   9   5   0  429.70   10.90   1
  -9  -5   0  434.20    8.90   1
   9   5   1   74.90    2.80   1
  -9  -5  -1   80.80    2.70   1
  -9  -5  -2    9.00    2.10   1
  -9  -5  -3  497.40   10.00   1
  -9  -5  -4 1443.70   27.10   1
   9   5   5   15.30    1.70   1
  -9  -5  -5   16.90    2.60   1
  -9  -5  -6   37.90    2.60   1
  -9  -5  -7   86.00    3.50   1
  -9  -5  -8    6.50    1.90   1
   9   5   9   -1.40    3.00   1
  -9  -5  -9    0.50    1.60   1
   9   5  10  515.20   17.80   1
  -9  -5 -10  517.70    9.30   1
  -9  -5 -11    5.90    2.40   1
   9   5  12  588.80   15.50   1
  -9  -5 -12  592.70   10.80   1
   9   5  13   74.40    4.00   1
  -9  -5 -13   84.70    3.50   1
   9   5  14  123.10    5.60   1
  -9  -5 -14  135.60    4.30   1
   9   5  15   35.70    7.90   1
  -9  -5 -15   29.80    3.20   1
   9   5  16  273.50   15.30   1
  -9  -5 -16  272.40    7.40   1
   9   5  17   13.20    7.60   1
  -9  -5 -17   13.10    3.40   1
   9   5  18  111.80   10.70   1
  -9  -5 -18  110.90    4.30   1
  -9  -5 -19   25.90    5.00   1
  -9  -5 -20  211.60   14.20   1
   9   7 -22    0.00    6.40   1
  -9  -7  22   19.20    3.30   1
   9   7 -21   73.10    8.50   1
  -9  -7  21   63.60    3.80   1
   9   7 -20   67.30    7.60   1
  -9  -7  20   43.50    3.60   1
   9   7 -19  -11.80    5.50   1
  -9  -7  19    0.20    4.20   1
   9   7 -18  139.70    9.60   1
  -9  -7  18  123.90    6.20   1
   9   7 -17    0.90    5.20   1
  -9  -7  17    4.00    2.80   1
   9   7 -16    3.00    5.50   1
  -9  -7  16   -3.10    3.20   1
   9   7 -15   20.30    5.50   1
  -9  -7  15   34.10    3.70   1
  -9  -7  14   34.10    2.90   1
   9   7 -13   -4.20    4.40   1
  -9  -7  13    5.10    2.40   1
   9   7 -12  948.70   32.50   1
  -9  -7  12  864.90   17.80   1
   9   7 -11  620.60   21.60   1
  -9  -7  11  560.00   10.40   1
   9   7 -10   61.60    5.00   1
  -9  -7  10   65.30    3.40   1
   9   7  -9  162.80    7.10   1
  -9  -7   9  173.70    4.20   1
   9   7  -8  330.80    8.00   1
  -9  -7   8  319.10    5.50   1
   9   7  -7   75.70    2.60   1
  -9  -7   7   80.90    2.40   1
   9   7  -6  646.90   15.50   1
  -9  -7   6  637.90    9.00   1
   9   7  -5  273.40   10.10   1
  -9  -7   5  283.60    4.10   1
  -9  -7   4    4.10    1.00   1
  -9  -7   3  184.90    3.30   1
  -9  -7   2 1088.20   15.90   1
  -9  -7   1  242.00    4.70   1
  -9  -7   0  443.80    9.00   1
  -9  -7  -1  365.20    7.70   1
  -9  -7  -2    5.30    1.90   1
  -9  -7  -3  181.40    4.80   1
  -9  -7  -4  629.40   12.60   1
  -9  -7  -5    3.10    3.00   1
  -9  -7  -6  146.80    4.60   1
  -9  -7  -7   35.30    2.80   1
  -9  -7  -8   21.70    1.60   1
  -9  -7  -9   53.60    2.30   1
  -9  -7 -10  228.50    5.20   1
  -9  -7 -11   -1.60    3.10   1
  -9  -7 -12   55.00    4.00   1
  -9  -7 -13  227.20    6.90   1
  -9  -7 -14   -5.60    3.90   1
  -9  -7 -15    3.00    4.00   1
  -9  -7 -16  157.20    6.40   1
  -9  -7 -17   14.80    5.20   1
  -9  -7 -18   50.40    6.30   1
  -9  -7 -19   28.20    5.50   1
   9   9 -20   19.50    6.20   1
  -9  -9  20   19.60    4.00   1
   9   9 -19   12.40    6.10   1
  -9  -9  19    2.70    3.60   1
   9   9 -18   78.00    7.50   1
  -9  -9  18   67.80    3.80   1
   9   9 -17   57.60    6.70   1
  -9  -9  17   43.60    3.50   1
   9   9 -16  -19.90    5.60   1
  -9  -9  16   -6.30    2.90   1
   9   9 -15   47.60    5.10   1
  -9  -9  15   48.90    3.70   1
   9   9 -14   47.90    5.50   1
  -9  -9  14   59.30    3.30   1
   9   9 -13   15.20    5.40   1
  -9  -9  13   13.90    2.90   1
   9   9 -12  439.30   17.40   1
  -9  -9  12  422.30    8.40   1
   9   9 -11  159.90    8.10   1
  -9  -9  11  159.80    4.60   1
   9   9 -10  155.60    7.80   1
  -9  -9  10  147.20    4.20   1
  -9  -9   9  331.80    6.90   1
  -9  -9   8  171.30    6.50   1
  -9  -9   7   84.80    2.50   1
  -9  -9   6  111.90    2.40   1
  -9  -9   5  210.00    3.40   1
  -9  -9   4   10.60    1.70   1
  -9  -9   3  600.80    9.60   1
  -9  -9   2  301.60    4.60   1
  -9  -9   1    2.80    2.10   1
  -9  -9   0  157.00    3.80   1
  -9  -9  -1  433.70    9.20   1
  -9  -9  -2    4.50    2.30   1
  -9  -9  -3  126.90    4.20   1
  -9  -9  -4  321.80    7.50   1
  -9  -9  -5    4.50    3.70   1
  -9  -9  -6   38.50    3.40   1
  -9  -9  -7   15.90    3.00   1
  -9  -9  -8    1.40    2.90   1
  -9  -9  -9   42.40    3.70   1
  -9  -9 -10  188.10    6.00   1
  -9  -9 -11    8.30    3.30   1
  -9  -9 -12   70.70    4.20   1
  -9  -9 -13  133.30    5.80   1
  -9  -9 -14   75.50    4.60   1
  -9  -9 -15   73.50    5.00   1
  -9  -9 -16   42.50    5.40   1
  -9  -9 -17   20.40    5.30   1
  -9 -11  18  100.90    7.10   1
  -9 -11  17   95.60    6.00   1
  -9 -11  16    8.30    3.20   1
  -9 -11  15   82.40    5.10   1
  -9 -11  14    9.70    2.90   1
  -9 -11  13  152.90    6.10   1
  -9 -11  12  134.00    4.70   1
  -9 -11  11   68.20    3.80   1
  -9 -11  10   18.90    2.90   1
  -9 -11   9  103.90    4.10   1
  -9 -11   8   50.20    2.60   1
  -9 -11   7    2.10    2.10   1
  -9 -11   6  126.10    3.70   1
  -9 -11   5  308.60    6.00   1
  -9 -11   4   15.40    1.80   1
  -9 -11   3  494.90    7.10   1
  -9 -11   2  259.40    5.60   1
  -9 -11   1    5.10    1.80   1
  -9 -11   0   75.60    2.60   1
  -9 -11  -1   48.60    2.70   1
  -9 -11  -2    7.70    2.40   1
  -9 -11  -3  148.20    4.20   1
  -9 -11  -4  245.80    5.70   1
  -9 -11  -5   38.40    3.10   1
  -9 -11  -6   81.50    4.10   1
  -9 -11  -7  314.40    8.40   1
  -9 -11  -8   -1.40    4.70   1
  -9 -11  -9  139.50    5.80   1
  -9 -11 -10  103.80    4.90   1
  -9 -11 -11   -8.60    4.30   1
  -9 -11 -12    8.20    3.90   1
  -9 -11 -13   97.50    6.40   1
  -9 -11 -14   26.70    5.30   1
  -9 -13  14   15.40    4.90   1
  -9 -13  13   22.60    4.90   1
  -9 -13  12   23.90    5.10   1
  -9 -13  11   85.20    6.00   1
  -9 -13  10   11.20    3.50   1
  -9 -13   9   76.30    4.00   1
  -9 -13   8   42.50    2.80   1
  -9 -13   7    6.30    2.20   1
  -9 -13   6   65.80    3.00   1
  -9 -13   5  184.50    4.80   1
  -9 -13   4    5.60    2.60   1
  -9 -13   3  100.00    3.40   1
  -9 -13   2   14.40    2.70   1
  -9 -13   1   12.50    2.80   1
  -9 -13   0   11.40    2.90   1
  -9 -13  -1   60.90    3.60   1
  -9 -13  -2   42.40    3.20   1
  -9 -13  -3  101.90    5.70   1
  -9 -13  -4   80.10    5.10   1
  -9 -13  -5   27.90    3.40   1
  -9 -13  -6   25.80    3.50   1
  -9 -13  -7  164.90    6.50   1
  -9 -13  -8   11.00    3.50   1
  -9 -13  -9   51.70    4.70   1
  -9 -13 -10   69.20    5.20   1
  -9 -15   7    6.70    4.70   1
  -9 -15   6  -10.80    4.10   1
  -9 -15   5   13.70    3.30   1
  -9 -15   4    5.30    3.20   1
  -9 -15   3   57.50    3.50   1
  -9 -15   2   15.70    4.00   1
  -9 -15   1    7.30    3.80   1
  -9 -15   0   10.70    5.60   1
  -9 -15  -1  110.50    9.90   1
  -9 -15  -4   39.90    6.20   1
  10   0 -25   -0.20    4.50   1
  10   0 -24   46.20    4.60   1
  10   0 -23   -0.70    4.40   1
  10   0 -22  575.80   17.00   1
  10   0 -21   -0.10    3.00   1
  10   0 -20    9.20    2.20   1
  10   0 -19   -7.90    2.80   1
  10   0 -18   10.10    2.20   1
  10   0 -17   -2.80    2.30   1
  10   0 -16  810.20   14.40   1
  10   0 -15   13.20    3.20   1
  10   0 -14  488.90   10.30   1
  10   0 -13   -5.70    1.50   1
  10   0 -12 2279.20   33.00   1
  10   0 -11    1.60    1.50   1
  10   0 -10  206.30    3.70   1
  10   0  -9    1.10    1.30   1
  10   0  -8  108.30    2.50   1
  10   0  -7   -1.30    1.30   1
  10   0  -6  394.00    7.90   1
  10   0  -5    1.10    1.20   1
  10   0  -4   50.50    2.10   1
  10   0  -3    4.40    1.50   1
  10   0  -2  838.40   16.20   1
  10   0  -1   -0.60    1.60   1
  10   0   0  646.10   12.70   1
  10   0   1    3.40    2.20   1
  10   0   2 3656.10   66.30   1
  10   0   3   -1.00    2.00   1
  10   0   4  838.40   19.90   1
  10   0   5   -4.80    2.90   1
  10   0   6 1245.10   23.60   1
  10   0   7    7.80    4.40   1
  10   0   8  485.20   10.20   1
  10   0   9    8.60    3.60   1
  10   0  10  562.10   11.80   1
  10   0  11    3.10    3.10   1
  10   0  12  911.20   18.20   1
  10   0  13    4.00    4.20   1
  10   0  14   84.70    5.20   1
  10   0  15    7.80    2.90   1
  10   0  16   20.10    4.60   1
  10   0  17   -7.00    6.50   1
  10   0  18   79.90    5.80   1
  10   0  19   -2.40    4.60   1
  10   0  20   29.20    4.90   1
  10   0  21   -1.30    8.30   1
  10   2 -24   61.10    5.90   1
 -10  -2  24   59.20    5.70   1
  10   2 -23   14.00    4.30   1
 -10  -2  23    8.30    3.10   1
  10   2 -22  257.40    9.30   1
 -10  -2  22  274.20    6.70   1
  10   2 -21    1.80    4.00   1
 -10  -2  21    2.70    2.50   1
  10   2 -20   23.90    3.20   1
 -10  -2  20   27.20    3.00   1
  10   2 -19    9.50    3.70   1
 -10  -2  19    1.80    2.30   1
  10   2 -18   80.90    4.20   1
 -10  -2  18   76.50    3.70   1
  10   2 -17    4.20    1.90   1
 -10  -2  17    6.90    2.10   1
  10   2 -16  738.90   13.20   1
 -10  -2  16  748.40   13.10   1
  10   2 -15  132.40    3.50   1
 -10  -2  15  130.30    3.60   1
  10   2 -14   47.60    2.00   1
 -10  -2  14   50.80    2.60   1
  10   2 -13   37.70    1.80   1
 -10  -2  13   29.00    1.80   1
  10   2 -12  353.10    8.70   1
 -10  -2  12  348.00    5.90   1
  10   2 -11   27.60    1.40   1
 -10  -2  11   27.90    2.00   1
  10   2 -10  536.10    9.10   1
 -10  -2  10  520.10    8.20   1
  10   2  -9  208.10    4.80   1
 -10  -2   9  199.90    3.60   1
  10   2  -8   49.40    2.00   1
 -10  -2   8   50.10    1.80   1
  10   2  -7  154.50    3.60   1
 -10  -2   7  162.40    3.00   1
  10   2  -6  690.80   13.10   1
 -10  -2   6  679.60   13.50   1
  10   2  -5   21.20    1.20   1
 -10  -2   5   19.60    2.30   1
  10   2  -4   16.60    2.00   1
 -10  -2   4   25.00    2.20   1
  10   2  -3   29.90    1.10   1
 -10  -2   3   34.20    1.40   1
  10   2  -2   28.50    1.20   1
 -10  -2   2   32.90    1.30   1
  10   2  -1  865.50   16.00   1
 -10  -2   1  848.70   14.00   1
  10   2   0 6246.80  111.50   1
 -10  -2   0 6482.90  100.50   1
  10   2   1 1043.30   17.00   1
 -10  -2  -1 1089.30   17.60   1
  10   2   2  342.20    7.30   1
 -10  -2  -2  334.70    6.10   1
  10   2   3   11.30    4.90   1
 -10  -2  -3   -1.00    2.10   1
  10   2   4  214.50    6.50   1
 -10  -2  -4  225.60    5.30   1
  10   2   5   13.10    3.10   1
 -10  -2  -5   18.80    3.30   1
  10   2   6  995.30   23.30   1
 -10  -2  -6 1005.90   19.10   1
  10   2   7  131.80    7.10   1
 -10  -2  -7  138.50    4.30   1
  10   2   8  653.50   16.10   1
 -10  -2  -8  653.10   13.10   1
  10   2   9  405.10   10.50   1
 -10  -2  -9  443.10    9.50   1
  10   2  10  929.30   22.50   1
 -10  -2 -10  947.50   18.90   1
  10   2  11    2.70    4.50   1
 -10  -2 -11    3.90    3.90   1
  10   2  12  158.50    6.00   1
 -10  -2 -12  155.20    6.30   1
  10   2  13    5.90    3.20   1
 -10  -2 -13    2.00    3.00   1
  10   2  14  254.90    8.60   1
 -10  -2 -14  251.40    6.80   1
  10   2  15   50.80    4.80   1
 -10  -2 -15   58.40    3.60   1
  10   2  16   20.90    4.20   1
 -10  -2 -16   31.30    3.20   1
  10   2  17   12.10    4.10   1
 -10  -2 -17   -2.20    3.90   1
  10   2  18  170.00    7.70   1
 -10  -2 -18  173.00    6.30   1
 -10  -2 -19    0.10    4.00   1
 -10  -2 -20   -0.20    4.70   1
 -10  -2 -21   30.70    5.30   1
  10   4 -24   12.80    5.00   1
 -10  -4  24   27.10    3.80   1
 -10  -4  23   23.10    3.60   1
  10   4 -22  327.90   13.30   1
 -10  -4  22  318.90    8.80   1
  10   4 -21   10.00    6.60   1
 -10  -4  21    6.20    2.80   1
  10   4 -20    7.90    3.70   1
 -10  -4  20   10.60    3.20   1
  10   4 -19   11.50    3.20   1
 -10  -4  19    7.10    3.30   1
  10   4 -18  171.40    6.60   1
 -10  -4  18  163.10    4.60   1
  10   4 -17    1.10    2.50   1
 -10  -4  17    3.50    2.60   1
  10   4 -16  241.10    6.40   1
 -10  -4  16  240.30    5.30   1
  10   4 -15   70.50    4.00   1
 -10  -4  15   56.80    2.90   1
  10   4 -14    1.00    1.00   1
 -10  -4  14   -3.30    2.60   1
  10   4 -13  195.30    4.60   1
 -10  -4  13  207.30    4.10   1
  10   4 -12  189.30    3.80   1
 -10  -4  12  191.00    3.80   1
  10   4 -11   20.30    1.10   1
 -10  -4  11   21.70    1.60   1
  10   4 -10   33.20    1.50   1
 -10  -4  10   30.60    1.40   1
  10   4  -9   34.30    2.00   1
 -10  -4   9   36.50    1.50   1
  10   4  -8    6.70    1.60   1
 -10  -4   8   11.90    1.10   1
  10   4  -7   48.40    2.20   1
 -10  -4   7   49.30    1.70   1
  10   4  -6 1346.40   30.50   1
 -10  -4   6 1333.60   17.70   1
  10   4  -5   -1.90    1.80   1
 -10  -4   5    2.00    1.30   1
  10   4  -4  717.10   23.50   1
 -10  -4   4  694.40   11.60   1
  10   4  -3    1.40    2.00   1
 -10  -4   3    1.30    1.20   1
  10   4  -2  111.70    3.30   1
 -10  -4   2  103.70    2.10   1
  10   4  -1  315.70    6.30   1
 -10  -4   1  318.40    6.50   1
  10   4   0  628.10   11.80   1
 -10  -4   0  618.10   12.00   1
  10   4   1  217.20    3.90   1
 -10  -4  -1  240.50    5.30   1
  10   4   2    5.10    0.90   1
 -10  -4  -2    6.00    2.00   1
  10   4   3  169.60    6.40   1
 -10  -4  -3  194.40    4.80   1
  10   4   4  330.90   12.10   1
 -10  -4  -4  353.80    7.70   1
  10   4   5  293.00    8.20   1
 -10  -4  -5  295.20    6.70   1
  10   4   6  447.40    9.60   1
 -10  -4  -6  453.20    9.40   1
  10   4   7   29.20    3.00   1
 -10  -4  -7   25.70    2.80   1
  10   4   8  768.90   18.70   1
 -10  -4  -8  779.30   15.50   1
  10   4   9  121.80    4.80   1
 -10  -4  -9  141.10    4.80   1
  10   4  10    9.90    3.60   1
 -10  -4 -10   10.50    2.20   1
  10   4  11   11.30    3.40   1
 -10  -4 -11    8.20    2.80   1
  10   4  12  531.10   14.30   1
 -10  -4 -12  540.80   10.30   1
  10   4  13   -5.70    4.10   1
 -10  -4 -13   -1.20    2.70   1
  10   4  14  197.80    7.10   1
 -10  -4 -14  181.50    5.80   1
  10   4  15   11.60    4.70   1
 -10  -4 -15  -15.80    4.60   1
  10   4  16  267.50   13.40   1
 -10  -4 -16  260.50    6.30   1
  10   4  17   -9.80    8.20   1
 -10  -4 -17   10.70    4.00   1
 -10  -4 -18  227.60    6.90   1
 -10  -4 -19   18.70    3.70   1
 -10  -4 -20   38.80    7.80   1
  10   6 -23    5.30    6.40   1
 -10  -6  23   12.80    3.30   1
  10   6 -22   99.30    9.50   1
 -10  -6  22   68.30    3.90   1
  10   6 -21   59.50    7.30   1
 -10  -6  21   52.10    4.10   1
  10   6 -20    4.10    6.40   1
 -10  -6  20   18.30    3.10   1
 -10  -6  19   74.10    3.70   1
  10   6 -18  175.20    9.90   1
 -10  -6  18  140.30    4.60   1
  10   6 -17    1.00    5.70   1
 -10  -6  17    2.40    2.80   1
  10   6 -16  471.40   19.40   1
 -10  -6  16  464.60    9.20   1
  10   6 -15   88.00    6.80   1
 -10  -6  15   55.80    3.10   1
  10   6 -14    7.60    4.80   1
 -10  -6  14   15.00    2.60   1
  10   6 -13   15.30    5.20   1
 -10  -6  13   12.00    2.40   1
  10   6 -12   30.70    4.50   1
 -10  -6  12   15.00    2.40   1
  10   6 -11  129.00    6.30   1
 -10  -6  11  113.50    3.00   1
  10   6 -10  366.60   13.60   1
 -10  -6  10  345.70    6.20   1
  10   6  -9  302.00    7.60   1
 -10  -6   9  298.90    4.90   1
  10   6  -8   38.20    1.80   1
 -10  -6   8   38.80    1.60   1
  10   6  -7  177.40    4.80   1
 -10  -6   7  187.50    3.20   1
  10   6  -6 2409.70   54.00   1
 -10  -6   6 2458.40   29.50   1
  10   6  -5   97.00    4.20   1
 -10  -6   5   96.30    1.90   1
  10   6  -4  255.70    9.10   1
 -10  -6   4  262.20    4.30   1
  10   6  -3   63.80    3.00   1
 -10  -6   3   57.50    1.60   1
 -10  -6   2   -0.60    0.80   1
 -10  -6   1  353.50    7.20   1
 -10  -6   0  477.90    9.50   1
 -10  -6  -1  458.60    9.30   1
 -10  -6  -2   33.40    2.30   1
 -10  -6  -3  336.30    7.20   1
 -10  -6  -4   71.10    4.10   1
 -10  -6  -5   17.70    2.50   1
  10   6   6  362.70   12.70   1
 -10  -6  -6  366.00    8.00   1
 -10  -6  -7    5.20    2.90   1
 -10  -6  -8  496.60   10.60   1
 -10  -6  -9   10.80    3.10   1
 -10  -6 -10   39.10    3.70   1
 -10  -6 -11   11.10    2.30   1
  10   6  12   23.70    5.40   1
 -10  -6 -12   19.20    2.30   1
  10   6  13   21.90    7.20   1
 -10  -6 -13   15.60    2.50   1
 -10  -6 -14  206.40    6.60   1
  10   6  15   80.50    7.90   1
 -10  -6 -15  105.50    5.50   1
  10   6  16   75.20    8.90   1
 -10  -6 -16   76.60    5.30   1
  10   6  17   21.70    7.90   1
 -10  -6 -17   45.90    4.50   1
 -10  -6 -18  334.90   13.50   1
 -10  -6 -19   16.60    5.10   1
  10   8 -21   73.90    8.50   1
 -10  -8  21   78.30    4.10   1
  10   8 -20   -3.70    5.80   1
 -10  -8  20    5.10    3.00   1
  10   8 -19   20.60    6.50   1
 -10  -8  19   19.60    3.30   1
  10   8 -18   23.00    6.00   1
 -10  -8  18    8.50    3.10   1
  10   8 -17   12.00    6.20   1
 -10  -8  17    8.40    2.90   1
  10   8 -16  146.00    9.50   1
 -10  -8  16  149.90    4.60   1
  10   8 -15   30.50    5.60   1
 -10  -8  15   58.30    3.50   1
  10   8 -14   12.40    5.30   1
 -10  -8  14    3.70    4.10   1
  10   8 -13   92.80    6.40   1
 -10  -8  13  105.40    3.90   1
  10   8 -12  449.30   17.80   1
 -10  -8  12  469.20    9.30   1
  10   8 -11   15.00    5.30   1
 -10  -8  11   28.90    2.70   1
  10   8 -10  328.20   13.00   1
 -10  -8  10  329.10    7.00   1
  10   8  -9  242.10    9.80   1
 -10  -8   9  253.40    5.70   1
  10   8  -8   11.00    3.60   1
 -10  -8   8   15.10    2.30   1
  10   8  -7  218.10    9.20   1
 -10  -8   7  230.50    4.00   1
 -10  -8   6  532.60    7.30   1
 -10  -8   5   64.40    2.10   1
 -10  -8   4    6.60    1.00   1
 -10  -8   3  289.10    4.40   1
 -10  -8   2   35.50    2.00   1
 -10  -8   1   20.00    1.80   1
 -10  -8   0  544.50   10.80   1
 -10  -8  -1  299.00    6.60   1
 -10  -8  -2  287.70    6.70   1
 -10  -8  -3  238.40    5.80   1
 -10  -8  -4   53.50    3.10   1
 -10  -8  -5    7.70    2.50   1
 -10  -8  -6   97.70    3.80   1
 -10  -8  -7    5.10    3.20   1
 -10  -8  -8    8.40    3.00   1
 -10  -8  -9   60.20    4.10   1
 -10  -8 -10  149.80    5.50   1
 -10  -8 -11    9.50    4.00   1
 -10  -8 -12   99.30    4.70   1
 -10  -8 -13   32.30    4.00   1
 -10  -8 -14   93.80    6.10   1
 -10  -8 -15   70.90    4.70   1
 -10  -8 -16    7.90    7.50   1
 -10  -8 -17  -14.00    5.00   1
 -10  -8 -18   46.70    5.80   1
  10  10 -19   -8.80    5.80   1
 -10 -10  19    8.40    3.90   1
  10  10 -18   -5.40    5.30   1
 -10 -10  18    3.90    2.90   1
  10  10 -17   -8.70    5.10   1
 -10 -10  17   -3.50    3.30   1
  10  10 -16  135.80   10.00   1
 -10 -10  16  102.30    4.50   1
  10  10 -15   51.90    5.80   1
 -10 -10  15   58.30    4.50   1
 -10 -10  14    2.40    4.20   1
 -10 -10  13   33.60    3.50   1
 -10 -10  12  265.80    6.40   1
 -10 -10  11   10.30    3.10   1
 -10 -10  10  104.20    3.90   1
 -10 -10   9  104.50    3.80   1
 -10 -10   8   30.60    2.30   1
 -10 -10   7  205.10    5.20   1
 -10 -10   6  360.70    6.60   1
 -10 -10   5   90.50    2.30   1
 -10 -10   4   30.60    1.60   1
 -10 -10   3  123.80    3.10   1
 -10 -10   2    3.00    1.70   1
 -10 -10   1   95.80    2.80   1
 -10 -10   0  220.00    4.90   1
 -10 -10  -1    5.00    3.30   1
 -10 -10  -2  147.00    3.80   1
 -10 -10  -3    9.60    2.60   1
 -10 -10  -4   15.90    3.30   1
 -10 -10  -5   13.70    2.70   1
 -10 -10  -6   28.00    3.30   1
 -10 -10  -7  -13.20    4.30   1
 -10 -10  -8  181.30    6.10   1
 -10 -10  -9  230.40    6.80   1
 -10 -10 -10   92.80    4.60   1
 -10 -10 -11  116.30    5.30   1
 -10 -10 -12   97.30    5.20   1
 -10 -10 -13    5.30    3.90   1
 -10 -10 -14    2.10    4.60   1
 -10 -10 -15   84.50    6.30   1
 -10 -12  16   38.40    4.80   1
 -10 -12  15  124.60    7.30   1
 -10 -12  13   48.20    3.50   1
 -10 -12  12   19.80    3.00   1
 -10 -12  11   -8.10    4.20   1
 -10 -12  10   47.80    2.70   1
 -10 -12   9   11.50    2.50   1
 -10 -12   8   36.40    2.60   1
 -10 -12   7  135.20    3.70   1
 -10 -12   6   38.70    2.80   1
 -10 -12   5  105.60    3.60   1
 -10 -12   4   88.40    3.30   1
 -10 -12   3  126.90    3.80   1
 -10 -12   2   68.10    3.40   1
 -10 -12   1   33.00    2.70   1
 -10 -12   0  170.80    4.60   1
 -10 -12  -1   -0.30    2.50   1
 -10 -12  -2   65.50    3.00   1
 -10 -12  -3  178.70    4.80   1
 -10 -12  -4    8.10    3.00   1
 -10 -12  -5   31.10    3.40   1
 -10 -12  -6   34.80    3.40   1
 -10 -12  -7   22.90    3.30   1
 -10 -12  -8   45.90    5.10   1
 -10 -12  -9  116.00    5.30   1
 -10 -12 -10   22.00    4.80   1
 -10 -12 -11   30.30    4.70   1
 -10 -12 -12   12.80    5.20   1
 -10 -14  11   -3.40    4.80   1
 -10 -14  10    1.50    7.50   1
 -10 -14   9   62.00    6.10   1
 -10 -14   8   -6.70    4.60   1
 -10 -14   7   73.90    5.80   1
 -10 -14   6   48.10    4.20   1
 -10 -14   5   23.00    3.20   1
 -10 -14   4   13.30    2.40   1
 -10 -14   3   54.50    4.60   1
 -10 -14   2   54.40    3.30   1
 -10 -14   1   55.60    3.40   1
 -10 -14   0   17.70    3.90   1
 -10 -14  -1    6.30    3.60   1
 -10 -14  -2   37.50    4.40   1
 -10 -14  -3   90.60    4.70   1
 -10 -14  -4   16.70    4.60   1
 -10 -14  -5   42.60    5.00   1
 -10 -14  -6   42.50    7.10   1
 -10 -14  -7    8.80    7.50   1
  11   1 -25   14.30    4.60   1
 -11  -1  25   -1.30    4.60   1
  11   1 -24    5.70    4.40   1
 -11  -1  24   -4.70    7.60   1
  11   1 -23    5.90    5.50   1
 -11  -1  23    1.10    6.60   1
  11   1 -22  157.00    7.40   1
 -11  -1  22  145.50    7.00   1
  11   1 -21   17.70    4.40   1
 -11  -1  21   23.80    2.80   1
  11   1 -20  477.20   11.50   1
 -11  -1  20  480.10    9.80   1
  11   1 -19   10.80    4.10   1
 -11  -1  19    7.70    2.40   1
  11   1 -18   75.20    3.30   1
 -11  -1  18   79.90    3.40   1
  11   1 -17  104.60    3.20   1
 -11  -1  17  121.00    4.10   1
  11   1 -16  462.50    8.80   1
 -11  -1  16  458.30    8.60   1
  11   1 -15   29.90    2.50   1
 -11  -1  15   34.10    2.30   1
  11   1 -14  166.30    3.90   1
 -11  -1  14  166.70    3.50   1
  11   1 -13    3.60    2.00   1
 -11  -1  13    6.00    1.40   1
  11   1 -12   19.20    1.30   1
 -11  -1  12   16.50    1.60   1
  11   1 -11  214.70    3.90   1
 -11  -1  11  202.40    3.70   1
  11   1 -10 1951.10   31.30   1
 -11  -1  10 1927.70   31.30   1
  11   1  -9   68.20    2.60   1
 -11  -1   9   60.80    1.90   1
  11   1  -8  813.90   15.40   1
 -11  -1   8  794.20   11.80   1
  11   1  -7  259.20    6.70   1
 -11  -1   7  258.30    5.60   1
  11   1  -6   -3.30    1.60   1
 -11  -1   6    5.40    2.50   1
  11   1  -5    7.70    1.80   1
 -11  -1   5   19.20    3.80   1
  11   1  -4  370.60    8.70   1
 -11  -1   4  367.60   13.40   1
  11   1  -3   15.60    1.70   1
 -11  -1   3   14.80    1.20   1
  11   1  -2 1426.50   32.20   1
 -11  -1   2 1512.70   24.40   1
  11   1  -1   61.20    1.90   1
 -11  -1   1   63.20    2.00   1
  11   1   0   56.20    1.80   1
 -11  -1   0   58.50    3.10   1
  11   1   1  465.20    8.20   1
 -11  -1  -1  510.80   10.20   1
  11   1   2 1701.50   31.80   1
 -11  -1  -2 1827.90   41.30   1
  11   1   3  146.20    4.20   1
 -11  -1  -3  146.80    3.60   1
  11   1   4 2684.60   59.70   1
 -11  -1  -4 2668.90   48.70   1
  11   1   5  116.00    4.70   1
 -11  -1  -5  109.60    3.50   1
  11   1   6  633.40   15.50   1
 -11  -1  -6  650.80   13.20   1
  11   1   7   89.60    4.50   1
 -11  -1  -7   92.50    3.90   1
  11   1   8  879.40   20.90   1
 -11  -1  -8  853.10   16.80   1
  11   1   9   62.00    2.90   1
 -11  -1  -9   52.10    3.30   1
  11   1  10   26.10    4.70   1
 -11  -1 -10   39.00    4.00   1
  11   1  11   31.30    4.10   1
 -11  -1 -11   27.20    3.40   1
  11   1  12  105.80    5.60   1
 -11  -1 -12  130.40    5.00   1
  11   1  13    1.00    4.80   1
 -11  -1 -13    5.90    3.20   1
  11   1  14  562.70   13.00   1
 -11  -1 -14  553.10   12.70   1
  11   1  15   -1.60    4.80   1
 -11  -1 -15    0.50    3.90   1
  11   1  16   45.90    4.30   1
 -11  -1 -16   31.00    4.30   1
  11   1  17   19.30    3.90   1
 -11  -1 -17   20.50    4.10   1
  11   1  18   10.60    3.70   1
 -11  -1 -18    3.70    6.00   1
  11   1  19   16.00    4.20   1
 -11  -1 -19   -2.40    4.80   1
 -11  -1 -20  183.40    9.80   1
  11   3 -24   28.90    7.00   1
 -11  -3  24    4.10    3.00   1
  11   3 -23   -3.20    4.20   1
 -11  -3  23    4.40    3.60   1
  11   3 -22   70.70    5.10   1
 -11  -3  22   64.30    3.60   1
  11   3 -21    4.30    3.20   1
 -11  -3  21    6.80    2.70   1
  11   3 -20  232.70    9.10   1
 -11  -3  20  244.50    6.00   1
  11   3 -19  237.90    8.60   1
 -11  -3  19  224.20    5.60   1
  11   3 -18   17.70    2.50   1
 -11  -3  18   17.10    2.60   1
  11   3 -17   11.30    3.70   1
 -11  -3  17   34.10    2.90   1
  11   3 -16  855.00   17.70   1
 -11  -3  16  822.50   14.90   1
  11   3 -15   64.30    2.40   1
 -11  -3  15   68.80    3.00   1
  11   3 -14  251.40    5.00   1
 -11  -3  14  248.50    4.80   1
  11   3 -13    4.90    1.40   1
 -11  -3  13    5.50    1.80   1
  11   3 -12   69.80    2.10   1
 -11  -3  12   66.90    2.10   1
  11   3 -11   56.80    2.10   1
 -11  -3  11   61.20    2.00   1
  11   3 -10  923.40   17.80   1
 -11  -3  10  893.60   12.50   1
  11   3  -9   63.80    2.10   1
 -11  -3   9   77.20    1.90   1
  11   3  -8  533.90   13.40   1
 -11  -3   8  513.40    7.90   1
  11   3  -7   13.00    1.10   1
 -11  -3   7   15.00    1.20   1
  11   3  -6   14.70    2.10   1
 -11  -3   6   15.10    1.10   1
  11   3  -5    2.80    2.50   1
 -11  -3   5    4.00    1.20   1
  11   3  -4 1617.40   52.10   1
 -11  -3   4 1581.90   25.50   1
  11   3  -3    0.90    1.50   1
 -11  -3   3    3.60    1.20   1
  11   3  -2 1550.70   28.30   1
 -11  -3   2 1480.30   24.10   1
  11   3  -1    4.20    1.10   1
 -11  -3   1    4.50    1.20   1
  11   3   0  800.30   15.00   1
 -11  -3   0  808.80   15.40   1
  11   3   1  160.20    3.60   1
 -11  -3  -1  155.10    4.00   1
  11   3   2  988.10   23.50   1
 -11  -3  -2 1037.20   19.80   1
  11   3   3  242.60    5.60   1
 -11  -3  -3  251.60    5.60   1
  11   3   4  591.00   11.90   1
 -11  -3  -4  606.80   12.10   1
  11   3   5  444.60   11.70   1
 -11  -3  -5  404.40   10.20   1
  11   3   6  295.40    8.30   1
 -11  -3  -6  299.90    6.90   1
  11   3   7  178.40    6.10   1
 -11  -3  -7  189.00    5.10   1
  11   3   8  531.30   13.40   1
 -11  -3  -8  544.90   11.40   1
  11   3   9   18.60    3.20   1
 -11  -3  -9   27.50    2.80   1
  11   3  10  470.40   12.30   1
 -11  -3 -10  461.90   10.50   1
  11   3  11   85.80    4.90   1
 -11  -3 -11   86.90    4.50   1
  11   3  12   12.90    4.50   1
 -11  -3 -12   28.50    3.30   1
  11   3  13   31.50    4.00   1
 -11  -3 -13   17.70    3.70   1
  11   3  14  763.80   28.60   1
 -11  -3 -14  737.40   16.00   1
  11   3  15   -2.60    3.10   1
 -11  -3 -15   -0.70    6.00   1
  11   3  16    6.70    4.10   1
 -11  -3 -16    6.90    4.50   1
  11   3  17  -12.60    7.70   1
 -11  -3 -17   -2.10    3.80   1
  11   3  18   45.70    8.80   1
 -11  -3 -18   41.90    4.70   1
 -11  -3 -19   27.40    5.60   1
 -11  -3 -20  200.70    9.40   1
  11   5 -23   22.20    7.00   1
 -11  -5  23   33.20    3.50   1
  11   5 -22   -0.10    7.40   1
 -11  -5  22   16.70    3.00   1
  11   5 -21   14.10    6.50   1
 -11  -5  21   11.00    2.90   1
  11   5 -20  151.60   10.30   1
 -11  -5  20  149.80    4.50   1
  11   5 -19   35.00    6.90   1
 -11  -5  19   10.90    2.70   1
  11   5 -18   16.10    6.10   1
 -11  -5  18   11.10    2.80   1
  11   5 -17   32.70    6.40   1
 -11  -5  17   43.60    3.20   1
  11   5 -16  596.30   23.00   1
 -11  -5  16  544.50   10.50   1
  11   5 -15  140.70    8.00   1
 -11  -5  15  130.20    4.10   1
  11   5 -14  343.20   13.50   1
 -11  -5  14  353.00    7.30   1
  11   5 -13  135.70    7.40   1
 -11  -5  13  123.80    3.20   1
  11   5 -12   31.10    1.60   1
 -11  -5  12   32.00    2.00   1
  11   5 -11  101.00    2.80   1
 -11  -5  11  101.10    2.70   1
  11   5 -10  355.80    8.90   1
 -11  -5  10  359.60    5.60   1
  11   5  -9   69.10    2.60   1
 -11  -5   9   68.40    1.90   1
  11   5  -8  407.10   10.30   1
 -11  -5   8  418.40    6.10   1
  11   5  -7  249.40    6.60   1
 -11  -5   7  260.00    3.60   1
  11   5  -6    4.10    1.60   1
 -11  -5   6    1.50    1.50   1
  11   5  -5  201.10    7.60   1
 -11  -5   5  215.40    4.90   1
  11   5  -4 1180.30   37.90   1
 -11  -5   4 1150.40   18.70   1
  11   5  -3    6.70    1.80   1
 -11  -5   3    9.30    0.80   1
  11   5  -2 1149.50   36.40   1
 -11  -5   2 1121.80   16.20   1
  11   5  -1   21.40    1.20   1
 -11  -5   1   16.50    1.70   1
  11   5   0    3.40    1.30   1
 -11  -5   0   -1.50    1.50   1
 -11  -5  -1  203.00    4.70   1
 -11  -5  -2   97.30    3.20   1
  11   5   3   18.70    0.90   1
 -11  -5  -3   21.70    2.40   1
  11   5   4  366.70   12.50   1
 -11  -5  -4  409.20    8.80   1
  11   5   5   47.00    2.80   1
 -11  -5  -5   58.50    3.70   1
  11   5   6  102.30    4.80   1
 -11  -5  -6  116.00    4.00   1
 -11  -5  -7   23.80    2.60   1
  11   5   8  522.30   20.10   1
 -11  -5  -8  498.20   10.60   1
  11   5   9   27.60    3.70   1
 -11  -5  -9   24.70    3.40   1
  11   5  10  453.90   12.20   1
 -11  -5 -10  476.60   10.50   1
  11   5  11   22.20    6.50   1
 -11  -5 -11   15.00    3.70   1
  11   5  12    5.40    7.50   1
 -11  -5 -12    2.70    4.60   1
  11   5  13   16.30    3.10   1
 -11  -5 -13    0.10    4.50   1
  11   5  14  361.80   10.80   1
 -11  -5 -14  378.00    9.60   1
  11   5  15   -2.30    7.70   1
 -11  -5 -15    1.00    3.50   1
  11   5  16   33.50    7.10   1
 -11  -5 -16   49.20    4.80   1
  11   5  17   43.70    8.40   1
 -11  -5 -17   51.40    5.90   1
 -11  -5 -18   62.70    5.90   1
 -11  -5 -19   25.90    5.30   1
  11   7 -22   28.30    6.40   1
 -11  -7  22   -4.50    3.10   1
  11   7 -21   10.70    6.40   1
 -11  -7  21   -4.60    3.60   1
  11   7 -20   32.60    7.00   1
 -11  -7  20   40.00    4.20   1
  11   7 -19   47.40    6.80   1
 -11  -7  19   54.00    4.30   1
  11   7 -18   43.50    6.40   1
 -11  -7  18   11.50    3.00   1
 -11  -7  17   80.50    4.10   1
  11   7 -16  163.50    9.30   1
 -11  -7  16  151.70    4.60   1
  11   7 -15  -11.70    4.60   1
 -11  -7  15    3.30    3.40   1
  11   7 -14  271.80   12.00   1
 -11  -7  14  283.20    6.50   1
  11   7 -13  181.10    8.10   1
 -11  -7  13  169.40    4.70   1
  11   7 -12  561.40   21.10   1
 -11  -7  12  554.50   10.10   1
  11   7 -11  413.80   15.60   1
 -11  -7  11  401.00    8.00   1
  11   7 -10  766.60   27.10   1
 -11  -7  10  718.20   12.70   1
  11   7  -9    7.70    3.00   1
 -11  -7   9   14.50    2.40   1
  11   7  -8  483.90   16.80   1
 -11  -7   8  491.30    7.40   1
  11   7  -7  305.20    7.90   1
 -11  -7   7  329.40    4.70   1
  11   7  -6  129.40    5.90   1
 -11  -7   6  129.90    2.20   1
  11   7  -5  415.60   14.80   1
 -11  -7   5  396.20    7.10   1
  11   7  -4  770.20   25.50   1
 -11  -7   4  783.20   11.70   1
 -11  -7   3    4.20    1.00   1
 -11  -7   2  694.40   11.80   1
 -11  -7   1  463.40    8.20   1
 -11  -7   0   80.00    2.90   1
 -11  -7  -1   59.00    2.90   1
 -11  -7  -2   77.30    3.00   1
 -11  -7  -3   55.00    2.90   1
 -11  -7  -4  667.20   13.40   1
 -11  -7  -5  233.90    6.00   1
 -11  -7  -6   46.90    3.30   1
 -11  -7  -7   20.80    3.00   1
 -11  -7  -8  568.20   12.20   1
 -11  -7  -9   -0.50    3.20   1
 -11  -7 -10   94.80    4.50   1
 -11  -7 -11   50.20    4.20   1
 -11  -7 -12   24.00    4.00   1
 -11  -7 -13   10.80    3.70   1
 -11  -7 -14  246.00    7.50   1
 -11  -7 -15  170.80    8.00   1
 -11  -7 -16    3.60    3.80   1
 -11  -7 -17   55.00    5.80   1
 -11  -7 -18   45.40    5.70   1
  11   9 -20   93.50    8.90   1
 -11  -9  20   81.60    5.00   1
  11   9 -19   13.60    5.80   1
 -11  -9  19   15.10    3.90   1
  11   9 -18   27.20    5.60   1
 -11  -9  18   21.20    3.30   1
  11   9 -17  165.10   10.80   1
 -11  -9  17  151.90    5.50   1
  11   9 -16   44.70    6.10   1
 -11  -9  16   40.50    3.50   1
  11   9 -15   12.10    4.80   1
 -11  -9  15    3.60    2.90   1
  11   9 -14   63.90    6.00   1
 -11  -9  14   45.80    3.20   1
  11   9 -13  243.00   10.90   1
 -11  -9  13  230.40    6.70   1
  11   9 -12    8.70    4.00   1
 -11  -9  12   -2.30    3.30   1
  11   9 -11  188.60    9.00   1
 -11  -9  11  213.30    5.60   1
  11   9 -10  646.20   23.60   1
 -11  -9  10  621.80   11.80   1
  11   9  -9   15.20    3.90   1
 -11  -9   9   33.40    3.30   1
 -11  -9   8  202.60    4.30   1
 -11  -9   7   76.60    2.30   1
 -11  -9   6   44.40    1.70   1
 -11  -9   5  188.60    3.20   1
 -11  -9   4  188.10    3.80   1
 -11  -9   3   12.70    1.60   1
 -11  -9   2  245.60    4.60   1
 -11  -9   1  418.70    7.80   1
 -11  -9   0  243.50    5.90   1
 -11  -9  -1  161.80    4.60   1
 -11  -9  -2  216.40    6.70   1
 -11  -9  -3   11.10    3.20   1
 -11  -9  -4  246.50    6.50   1
 -11  -9  -5   61.80    3.40   1
 -11  -9  -6   47.30    3.50   1
 -11  -9  -7   42.70    3.60   1
 -11  -9  -8  144.70    5.10   1
 -11  -9  -9    7.00    3.30   1
 -11  -9 -10   25.20    4.20   1
 -11  -9 -11  240.80    7.10   1
 -11  -9 -12  145.80    5.80   1
 -11  -9 -13   59.60    4.90   1
 -11  -9 -14  267.30    8.80   1
 -11  -9 -15   22.70    8.30   1
 -11  -9 -16  -15.40    5.20   1
 -11 -11  17   66.80    4.70   1
 -11 -11  16   56.60    4.30   1
 -11 -11  15    0.00    2.90   1
 -11 -11  14   16.40    3.20   1
 -11 -11  13    5.60    3.20   1
 -11 -11  12    7.20    3.10   1
 -11 -11  11  282.60    6.80   1
 -11 -11  10  189.50    4.50   1
 -11 -11   9   13.10    3.50   1
 -11 -11   8   58.40    2.90   1
 -11 -11   7  309.40    6.00   1
 -11 -11   6   35.10    2.50   1
 -11 -11   5  110.60    3.30   1
 -11 -11   4    5.00    2.10   1
 -11 -11   3    2.80    2.50   1
 -11 -11   2  182.40    5.20   1
 -11 -11   1  104.20    3.50   1
 -11 -11   0  120.40    3.40   1
 -11 -11  -1   19.00    2.50   1
 -11 -11  -2  144.30    4.00   1
 -11 -11  -3   45.70    2.60   1
 -11 -11  -4  118.40    3.70   1
 -11 -11  -5   96.70    4.60   1
 -11 -11  -6   -3.50    3.10   1
 -11 -11  -7  210.40    6.30   1
 -11 -11  -8   14.00    3.40   1
 -11 -11  -9   27.60    5.10   1
 -11 -11 -10    2.90    3.40   1
 -11 -11 -11   79.50    5.00   1
 -11 -11 -12   42.30    5.10   1
 -11 -11 -13   61.40    5.70   1
 -11 -13  14    4.80    6.80   1
 -11 -13  13   26.50    5.00   1
 -11 -13  12    3.70    5.60   1
 -11 -13  11  100.00    6.70   1
 -11 -13  10   21.80    3.10   1
 -11 -13   9    7.80    3.50   1
 -11 -13   8    5.70    4.10   1
 -11 -13   7   92.70    3.60   1
 -11 -13   6    6.70    2.30   1
 -11 -13   5  146.90    4.10   1
 -11 -13   4   23.50    2.50   1
 -11 -13   3   23.30    2.40   1
 -11 -13   2   20.40    2.80   1
 -11 -13   1  258.10    7.40   1
 -11 -13   0    3.30    2.70   1
 -11 -13  -1   30.00    3.40   1
 -11 -13  -2   18.70    5.90   1
 -11 -13  -3    3.10    4.00   1
 -11 -13  -4   19.50    4.60   1
 -11 -13  -5  264.90   11.20   1
 -11 -13  -6   51.70    5.30   1
 -11 -13  -7   17.80    5.00   1
 -11 -13  -8   19.80    6.70   1
 -11 -13  -9   16.60    7.20   1
 -11 -15   6   11.90    6.70   1
 -11 -15   5   29.40    4.40   1
 -11 -15   4   16.00    4.50   1
 -11 -15   3    9.90    3.30   1
 -11 -15   2   34.90    4.80   1
 -11 -15   1  183.20    8.50   1
 -11 -15  -1   28.10    6.30   1
  12   0 -25   -2.50    6.60   1
  12   0 -24  130.50    7.80   1
  12   0 -23   -9.10    4.10   1
  12   0 -22   18.50    4.60   1
  12   0 -21   -7.80    3.80   1
  12   0 -20  691.90   13.50   1
  12   0 -19    8.90    2.20   1
  12   0 -18  238.10    5.50   1
  12   0 -17    9.80    2.20   1
  12   0 -16    0.90    2.20   1
  12   0 -15    0.30    2.00   1
  12   0 -14   84.60    2.40   1
  12   0 -13   -4.90    1.50   1
  12   0 -12   26.80    1.50   1
  12   0 -11    3.80    2.30   1
  12   0 -10  161.80    3.40   1
  12   0  -9   -1.60    1.70   1
  12   0  -8  303.40    6.50   1
  12   0  -7    1.70    1.20   1
  12   0  -6 2992.10   54.60   1
  12   0  -5   -0.40    1.20   1
  12   0  -4  134.90    3.80   1
  12   0  -3   -0.70    1.70   1
  12   0  -2 3025.70   47.70   1
  12   0  -1    0.80    1.80   1
  12   0   0   91.80    3.70   1
  12   0   1   -0.60    1.90   1
  12   0   2  841.90   16.60   1
  12   0   3   -9.20    3.90   1
  12   0   4 2157.20   48.90   1
  12   0   5   -2.80    3.20   1
  12   0   6  835.80   16.20   1
  12   0   7   -2.80    2.60   1
  12   0   8   68.50    3.40   1
  12   0   9   -2.30    3.60   1
  12   0  10 1178.60   23.10   1
  12   0  11   -0.40    3.30   1
  12   0  12   27.50    4.70   1
  12   0  13    6.90    3.10   1
  12   0  14   27.10    3.70   1
  12   0  15    2.60    4.30   1
  12   0  16  348.70    9.30   1
  12   0  17    4.20    4.20   1
  12   0  18   93.00    6.40   1
  12   0  19   -6.10    4.40   1
  12   0  20   40.30    5.60   1
  12   2 -24  139.90    7.80   1
 -12  -2  24  130.00    7.10   1
  12   2 -23   12.90    6.70   1
 -12  -2  23    3.60    2.90   1
  12   2 -22   18.20    4.20   1
 -12  -2  22   18.10    3.70   1
  12   2 -21    2.10    4.50   1
 -12  -2  21    3.70    2.50   1
  12   2 -20  387.60   17.10   1
 -12  -2  20  406.50    8.60   1
  12   2 -19   17.60    3.50   1
 -12  -2  19   22.40    2.40   1
  12   2 -18  142.60    7.40   1
 -12  -2  18  158.90    4.50   1
  12   2 -17  137.60    4.20   1
 -12  -2  17  141.50    3.90   1
  12   2 -16   90.90    2.70   1
 -12  -2  16  105.00    3.30   1
  12   2 -15  174.60    3.90   1
 -12  -2  15  166.40    3.60   1
  12   2 -14  747.60   12.70   1
 -12  -2  14  724.30   11.20   1
  12   2 -13    3.80    1.30   1
 -12  -2  13    6.60    1.90   1
  12   2 -12  501.40    8.80   1
 -12  -2  12  477.30    7.70   1
  12   2 -11   23.50    1.40   1
 -12  -2  11   21.90    2.00   1
  12   2 -10  190.50    5.50   1
 -12  -2  10  178.10    3.80   1
  12   2  -9   21.20    2.70   1
 -12  -2   9   18.40    1.00   1
  12   2  -8   34.30    2.30   1
 -12  -2   8   22.80    2.20   1
  12   2  -7  111.90    3.50   1
 -12  -2   7  108.80    3.20   1
  12   2  -6  944.80   21.50   1
 -12  -2   6  898.80   17.70   1
  12   2  -5  157.70    4.30   1
 -12  -2   5  167.90    7.50   1
  12   2  -4  244.90    6.10   1
 -12  -2   4  237.30    6.50   1
  12   2  -3  317.70    6.30   1
 -12  -2   3  329.10    5.40   1
  12   2  -2 1671.70   30.60   1
 -12  -2   2 1740.10   27.60   1
  12   2  -1  347.50    6.80   1
 -12  -2   1  352.30    6.50   1
  12   2   0 1818.00   33.20   1
 -12  -2   0 1867.90   42.30   1
  12   2   1   61.80    3.00   1
 -12  -2  -1   63.90    2.70   1
  12   2   2 1495.10   28.20   1
 -12  -2  -2 1610.90   29.70   1
  12   2   3   24.90    3.10   1
 -12  -2  -3   29.50    2.50   1
  12   2   4 2133.60   48.40   1
 -12  -2  -4 2108.00   38.60   1
  12   2   5  339.30    9.00   1
 -12  -2  -5  337.00    7.50   1
  12   2   6    2.80    3.40   1
 -12  -2  -6    6.40    2.60   1
  12   2   7  217.70    6.90   1
 -12  -2  -7  216.80    5.80   1
  12   2   8   50.40    4.40   1
 -12  -2  -8   40.20    3.30   1
 -12  -2  -9    6.70    2.60   1
  12   2  10 1186.00   28.80   1
 -12  -2 -10 1173.60   23.00   1
  12   2  11   -0.70    4.30   1
 -12  -2 -11   11.70    3.50   1
  12   2  12   -4.80    3.70   1
 -12  -2 -12    0.60    4.10   1
  12   2  13   23.80    4.20   1
 -12  -2 -13   24.80    3.90   1
  12   2  14  105.70    6.10   1
 -12  -2 -14  116.80    5.00   1
  12   2  15   10.30    4.80   1
 -12  -2 -15   24.70    3.80   1
  12   2  16  248.70   12.60   1
 -12  -2 -16  224.30    7.20   1
  12   2  17   12.40    4.30   1
 -12  -2 -17  -12.10    4.40   1
  12   2  18   17.10    4.40   1
 -12  -2 -18   37.70    7.70   1
 -12  -2 -19   21.10    5.30   1
 -12  -2 -20   88.30    6.10   1
 -12  -4  24   66.40    5.60   1
  12   4 -23    5.60    6.40   1
 -12  -4  23    3.90    4.70   1
  12   4 -22   94.40    9.40   1
 -12  -4  22   74.20    4.50   1
  12   4 -21   44.40    7.20   1
 -12  -4  21   38.30    3.80   1
  12   4 -20  156.30    7.10   1
 -12  -4  20  183.80    5.30   1
  12   4 -19  112.40    9.20   1
 -12  -4  19  105.10    3.60   1
  12   4 -18  138.30    8.00   1
 -12  -4  18  122.60    4.10   1
  12   4 -17   50.30    3.80   1
 -12  -4  17   64.80    3.20   1
  12   4 -16   11.70    3.80   1
 -12  -4  16   17.40    2.40   1
  12   4 -15   15.60    2.80   1
 -12  -4  15    7.10    2.80   1
  12   4 -14  487.00   10.20   1
 -12  -4  14  485.30    9.20   1
  12   4 -13    7.80    1.40   1
 -12  -4  13   10.30    1.90   1
  12   4 -12  523.90    9.20   1
 -12  -4  12  536.80    8.70   1
  12   4 -11   19.10    1.30   1
 -12  -4  11   19.10    1.30   1
  12   4 -10  204.70    6.00   1
 -12  -4  10  211.80    4.00   1
  12   4  -9    4.60    1.60   1
 -12  -4   9    0.80    0.90   1
  12   4  -8  479.30   11.90   1
 -12  -4   8  469.90    8.30   1
 -12  -4   7  279.20    4.70   1
  12   4  -6  386.60   14.10   1
 -12  -4   6  360.00    6.00   1
  12   4  -5  651.50   21.60   1
 -12  -4   5  625.20   12.30   1
  12   4  -4  782.80   25.30   1
 -12  -4   4  712.10   12.10   1
  12   4  -3  441.30   14.90   1
 -12  -4   3  411.30    8.50   1
  12   4  -2  780.80   14.60   1
 -12  -4   2  807.80   15.90   1
  12   4  -1   11.80    1.10   1
 -12  -4   1    7.00    1.40   1
  12   4   0   44.60    1.50   1
 -12  -4   0   38.60    1.90   1
  12   4   1   55.50    1.70   1
 -12  -4  -1   49.30    2.50   1
  12   4   2   64.00    2.10   1
 -12  -4  -2   67.90    2.60   1
  12   4   3    7.50    1.70   1
 -12  -4  -3    2.80    2.10   1
  12   4   4  913.30   30.90   1
 -12  -4  -4 1013.00   19.30   1
  12   4   5  107.80    3.30   1
 -12  -4  -5  120.90    3.80   1
  12   4   6   83.20    4.10   1
 -12  -4  -6   84.40    3.60   1
  12   4   7   -4.00    3.50   1
 -12  -4  -7   18.10    3.60   1
  12   4   8  159.30    5.90   1
 -12  -4  -8  140.60    5.80   1
  12   4   9   19.60    3.30   1
 -12  -4  -9   22.70    3.40   1
  12   4  10  656.60   22.70   1
 -12  -4 -10  652.70   14.00   1
  12   4  11    3.60    3.20   1
 -12  -4 -11   17.50    3.40   1
  12   4  12   78.80    6.00   1
 -12  -4 -12  103.00    4.70   1
  12   4  13    3.00    3.80   1
 -12  -4 -13   -0.70    3.90   1
  12   4  14   33.00    4.00   1
 -12  -4 -14    5.60    3.60   1
  12   4  15  -16.20    7.20   1
 -12  -4 -15   -9.10    3.80   1
  12   4  16  303.50   17.30   1
 -12  -4 -16  309.20    8.80   1
  12   4  17   18.70    8.00   1
 -12  -4 -17    5.20    4.30   1
 -12  -4 -19   77.90    5.60   1
  12   6 -23   34.90    7.50   1
 -12  -6  23   41.00    3.90   1
  12   6 -22   30.40    7.00   1
 -12  -6  22   18.60    3.30   1
  12   6 -21  188.80   12.20   1
 -12  -6  21  161.20    5.60   1
  12   6 -20  137.80   10.10   1
 -12  -6  20  130.10    5.80   1
  12   6 -19   25.30    6.60   1
 -12  -6  19   10.40    3.40   1
  12   6 -18   70.90    8.00   1
 -12  -6  18   73.30    3.40   1
 -12  -6  17   45.30    3.30   1
  12   6 -16    3.80    5.70   1
 -12  -6  16   16.60    2.70   1
  12   6 -15   12.10    5.10   1
 -12  -6  15    5.40    3.60   1
  12   6 -14  285.10   12.30   1
 -12  -6  14  226.50    5.50   1
  12   6 -13  194.80    8.80   1
 -12  -6  13  205.70    4.90   1
  12   6 -12  518.30   18.40   1
 -12  -6  12  515.30    9.90   1
  12   6 -11  421.60   15.60   1
 -12  -6  11  356.50    6.40   1
  12   6 -10   15.20    3.60   1
 -12  -6  10   17.30    1.70   1
  12   6  -9  218.90    6.30   1
 -12  -6   9  226.70    3.90   1
  12   6  -8  448.90   11.30   1
 -12  -6   8  446.30    6.50   1
  12   6  -7   77.60    4.60   1
 -12  -6   7   69.50    2.00   1
  12   6  -6  202.00    7.90   1
 -12  -6   6  199.00    3.80   1
 -12  -6   5   -0.90    1.20   1
  12   6  -4  870.80   28.60   1
 -12  -6   4  898.90   14.90   1
  12   6  -3   18.90    1.70   1
 -12  -6   3   23.70    1.00   1
  12   6  -2   64.90    2.60   1
 -12  -6   2   68.40    2.40   1
 -12  -6   1  208.10    4.30   1
  12   6   0  113.00    5.00   1
 -12  -6   0  109.50    3.30   1
 -12  -6  -1  417.80    8.60   1
 -12  -6  -2    0.20    2.50   1
 -12  -6  -3   34.40    2.50   1
 -12  -6  -4  465.20    9.60   1
 -12  -6  -5    2.40    2.50   1
 -12  -6  -6   32.00    3.00   1
 -12  -6  -7   80.10    3.80   1
 -12  -6  -8   23.70    3.50   1
 -12  -6  -9    6.20    3.30   1
 -12  -6 -10  560.70   12.20   1
 -12  -6 -11  133.00    5.10   1
 -12  -6 -12    4.20    3.60   1
  12   6  13  133.10   10.60   1
 -12  -6 -13  141.40    5.70   1
  12   6  14   75.50    9.10   1
 -12  -6 -14   50.90    5.20   1
 -12  -6 -15   73.10    4.90   1
  12   6  16   93.10   10.10   1
 -12  -6 -16  107.90    5.70   1
 -12  -6 -17   37.00    5.30   1
 -12  -6 -18    6.40    5.30   1
  12   8 -21   36.50    7.00   1
 -12  -8  21   40.20    3.60   1
  12   8 -20  127.70    9.90   1
 -12  -8  20   87.30    4.30   1
 -12  -8  19   10.20    3.50   1
  12   8 -18   49.10    6.90   1
 -12  -8  18   58.30    3.50   1
 -12  -8  17    8.10    2.90   1
 -12  -8  16   -3.00    4.30   1
  12   8 -15  260.10   12.40   1
 -12  -8  15  211.90    5.50   1
  12   8 -14  258.00   11.50   1
 -12  -8  14  234.50    6.00   1
  12   8 -13   -3.20    4.00   1
 -12  -8  13    1.40    3.20   1
  12   8 -12  377.10   15.60   1
 -12  -8  12  383.30    9.00   1
  12   8 -11  618.00   22.30   1
 -12  -8  11  587.80   11.40   1
  12   8 -10    6.70    3.60   1
 -12  -8  10   17.60    2.60   1
  12   8  -9   48.90    4.40   1
 -12  -8   9   33.00    2.20   1
  12   8  -8  455.00   16.50   1
 -12  -8   8  432.60    6.70   1
  12   8  -7   10.20    3.00   1
 -12  -8   7    3.40    0.90   1
  12   8  -6  278.40   10.40   1
 -12  -8   6  282.10    4.20   1
 -12  -8   5  161.10    3.10   1
 -12  -8   4  317.40    6.10   1
 -12  -8   3    2.70    1.30   1
 -12  -8   2   85.40    2.50   1
 -12  -8   1  110.70    3.00   1
 -12  -8   0  182.30    4.80   1
 -12  -8  -1  194.70    4.80   1
 -12  -8  -2   -4.00    2.60   1
 -12  -8  -3  115.40    5.10   1
 -12  -8  -4  327.90    7.60   1
 -12  -8  -5   70.60    3.30   1
 -12  -8  -6   30.20    3.40   1
 -12  -8  -7    7.60    3.10   1
 -12  -8  -8   55.90    3.60   1
 -12  -8  -9   26.30    3.50   1
 -12  -8 -10  433.60   10.40   1
 -12  -8 -11  126.90    6.20   1
 -12  -8 -12   -3.80    5.90   1
 -12  -8 -13  175.70    6.40   1
 -12  -8 -14   46.30    3.90   1
 -12  -8 -15    2.10    4.70   1
 -12  -8 -16  112.20    7.20   1
 -12  -8 -17   13.70    5.40   1
  12  10 -19    9.50    5.90   1
 -12 -10  19    2.60    4.50   1
  12  10 -18   33.20    6.60   1
 -12 -10  18   33.20    3.50   1
  12  10 -17   88.00    7.20   1
 -12 -10  17   87.40    4.30   1
  12  10 -16   19.40    5.40   1
 -12 -10  16   30.30    3.40   1
  12  10 -15  148.20    7.90   1
 -12 -10  15  139.90    5.90   1
  12  10 -14   57.40    6.40   1
 -12 -10  14   58.60    3.60   1
  12  10 -13   18.80    4.50   1
 -12 -10  13   12.00    3.10   1
  12  10 -12   67.30    5.20   1
 -12 -10  12   65.40    3.60   1
 -12 -10  11  120.90    4.40   1
 -12 -10  10   26.00    3.00   1
 -12 -10   9    8.60    2.40   1
 -12 -10   8   90.30    3.20   1
 -12 -10   7  194.40    4.50   1
 -12 -10   6  551.50    9.30   1
 -12 -10   5  224.00    4.40   1
 -12 -10   4   -3.20    2.40   1
 -12 -10   3    2.50    2.70   1
 -12 -10   2   72.80    2.90   1
 -12 -10   1    7.80    1.90   1
 -12 -10   0   63.50    2.70   1
 -12 -10  -1   23.00    2.40   1
 -12 -10  -2  158.60    4.90   1
 -12 -10  -3   19.50    2.80   1
 -12 -10  -4  229.20    6.30   1
 -12 -10  -5   51.40    4.70   1
 -12 -10  -6   23.30    3.80   1
 -12 -10  -7  113.80    5.00   1
 -12 -10  -8   27.60    4.20   1
 -12 -10  -9   81.40    4.40   1
 -12 -10 -10  144.40    5.50   1
 -12 -10 -11   31.50    3.80   1
 -12 -10 -12   12.50    5.20   1
 -12 -10 -13   55.20    5.60   1
 -12 -10 -14  107.80    6.60   1
 -12 -12  16   -5.80    6.90   1
 -12 -12  15   60.70    4.50   1
 -12 -12  14   39.60    4.20   1
 -12 -12  13    1.40    3.50   1
 -12 -12  12   12.30    3.00   1
 -12 -12  11   48.50    3.60   1
 -12 -12  10    7.70    2.80   1
 -12 -12   9   78.50    4.40   1
 -12 -12   8    8.40    3.00   1
 -12 -12   7   -0.80    3.10   1
 -12 -12   6  185.50    4.80   1
 -12 -12   5  368.30    7.40   1
 -12 -12   4   15.00    2.30   1
 -12 -12   3   -0.20    2.40   1
 -12 -12   2   63.70    3.00   1
 -12 -12   1   17.10    2.50   1
 -12 -12   0  155.50    4.40   1
 -12 -12  -1   95.80    4.10   1
 -12 -12  -2   24.40    3.10   1
 -12 -12  -3   65.40    4.20   1
 -12 -12  -4   98.50    5.70   1
 -12 -12  -5   81.90    5.50   1
 -12 -12  -6   11.70    4.50   1
 -12 -12  -8    8.80    4.80   1
 -12 -12  -9   36.70    3.90   1
 -12 -12 -10   28.90    4.80   1
 -12 -12 -11   22.60    4.50   1
 -12 -14  10   18.70    8.20   1
 -12 -14   9   43.90    5.20   1
 -12 -14   8   -2.00    4.20   1
 -12 -14   7    0.60    4.20   1
 -12 -14   6   37.30    3.70   1
 -12 -14   5  230.40    7.90   1
 -12 -14   4   -0.30    2.70   1
 -12 -14   3   35.30    3.20   1
 -12 -14   2   14.50    2.70   1
 -12 -14   1   48.10    3.90   1
 -12 -14   0   32.70    4.40   1
 -12 -14  -1  147.10    7.50   1
 -12 -14  -2   -1.30    3.30   1
 -12 -14  -3   22.80    3.70   1
 -12 -14  -4    9.00    4.30   1
 -12 -14  -5   79.00    8.60   1
 -12 -14  -6    3.50    6.40   1
  13   1 -24  137.20    7.90   1
 -13  -1  24  110.20    7.10   1
  13   1 -23    4.50    3.60   1
 -13  -1  23   24.60    4.70   1
  13   1 -22  218.50    8.90   1
 -13  -1  22  230.90    8.90   1
  13   1 -21   16.90    4.10   1
 -13  -1  21   25.80    4.00   1
  13   1 -20   -6.90    3.70   1
 -13  -1  20    4.10    2.60   1
  13   1 -19   11.30    2.10   1
 -13  -1  19    0.90    2.30   1
  13   1 -18  222.50    5.20   1
 -13  -1  18  227.70    6.00   1
  13   1 -17   56.40    2.40   1
 -13  -1  17   60.20    3.10   1
  13   1 -16  333.60    6.50   1
 -13  -1  16  341.10    6.80   1
  13   1 -15    6.00    1.70   1
 -13  -1  15   12.50    3.10   1
  13   1 -14  165.80    3.90   1
 -13  -1  14  166.50    4.50   1
  13   1 -13   37.20    1.80   1
 -13  -1  13   38.00    1.70   1
  13   1 -12  300.80    6.60   1
 -13  -1  12  307.90    5.20   1
  13   1 -11   20.40    2.20   1
 -13  -1  11   22.70    1.70   1
  13   1 -10  595.90   14.40   1
 -13  -1  10  612.70   10.60   1
  13   1  -9   73.40    2.10   1
 -13  -1   9   72.70    3.00   1
  13   1  -8  106.90    3.90   1
 -13  -1   8   95.70    2.80   1
  13   1  -7    0.10    1.90   1
 -13  -1   7    4.60    1.70   1
  13   1  -6 1097.20   25.90   1
 -13  -1   6 1081.60   21.30   1
  13   1  -5   -1.50    1.70   1
  13   1  -4  888.40   20.20   1
 -13  -1   4  926.70   21.70   1
  13   1  -3   12.40    3.00   1
 -13  -1   3   11.90    1.20   1
  13   1  -2  141.90    4.30   1
 -13  -1   2  164.70    4.20   1
  13   1  -1  188.40    3.40   1
 -13  -1   1  192.90    4.00   1
  13   1   0 3100.20   49.20   1
 -13  -1   0 3266.80   59.70   1
  13   1   1  695.70   13.70   1
 -13  -1  -1  709.60   14.10   1
  13   1   2  135.30    3.80   1
 -13  -1  -2  142.20    7.40   1
  13   1   3   -1.20    2.80   1
 -13  -1  -3    6.60    3.30   1
  13   1   4  186.00    5.90   1
 -13  -1  -4  172.80    4.60   1
  13   1   5   45.40    3.30   1
 -13  -1  -5   28.00    2.60   1
  13   1   6  528.40   13.50   1
 -13  -1  -6  531.60   10.80   1
  13   1   7  113.60    4.90   1
 -13  -1  -7  118.20    4.20   1
  13   1   8   35.80    5.80   1
 -13  -1  -8   31.10    3.20   1
  13   1   9   10.70    3.60   1
 -13  -1  -9    8.40    3.00   1
  13   1  10    2.70    3.90   1
 -13  -1 -10    3.30    3.10   1
  13   1  11   35.80    4.30   1
 -13  -1 -11   12.40    3.60   1
  13   1  12  299.90    9.40   1
 -13  -1 -12  310.90    8.40   1
  13   1  13    8.80    4.50   1
 -13  -1 -13   20.80    3.10   1
  13   1  14  296.90   13.30   1
 -13  -1 -14  286.00    8.40   1
  13   1  15   15.30    4.40   1
 -13  -1 -15   49.40    8.80   1
  13   1  16  118.60    6.00   1
 -13  -1 -16  132.00    6.70   1
  13   1  17   -8.90    4.40   1
 -13  -1 -17   -5.40    4.70   1
  13   1  18   90.00    6.20   1
 -13  -1 -18   74.50    5.00   1
 -13  -1 -19   -9.00    4.70   1
 -13  -1 -20    8.90    5.50   1
  13   3 -24  143.70   10.80   1
 -13  -3  24  148.70    6.10   1
 -13  -3  23   17.50    4.40   1
  13   3 -22  145.10   10.50   1
 -13  -3  22  110.30    5.10   1
  13   3 -21   -1.30    3.40   1
 -13  -3  21   -1.40    3.00   1
  13   3 -20    7.90    3.40   1
 -13  -3  20   16.50    2.70   1
  13   3 -19    0.00    2.60   1
 -13  -3  19    3.60    2.90   1
  13   3 -18  153.70    6.00   1
 -13  -3  18  138.10    4.80   1
  13   3 -17   62.90    4.70   1
 -13  -3  17   63.50    3.10   1
  13   3 -16  701.60   12.40   1
 -13  -3  16  737.40   13.30   1
  13   3 -15  134.90    3.90   1
 -13  -3  15  138.50    4.60   1
  13   3 -14   71.00    2.50   1
 -13  -3  14   74.10    2.80   1
  13   3 -13   11.90    1.70   1
 -13  -3  13    9.60    1.40   1
  13   3 -12  134.00    6.00   1
 -13  -3  12  129.70    3.00   1
  13   3 -11  155.80    4.90   1
 -13  -3  11  163.10    3.30   1
  13   3 -10 1114.50   25.80   1
 -13  -3  10 1102.10   16.50   1
  13   3  -9  159.90    4.80   1
 -13  -3   9  163.00    3.90   1
  13   3  -8   45.60    1.90   1
 -13  -3   8   47.80    2.50   1
  13   3  -7   -0.60    3.00   1
 -13  -3   7    9.70    2.20   1
  13   3  -6 2051.80   64.20   1
 -13  -3   6 1932.60   61.30   1
  13   3  -5   19.90    3.50   1
 -13  -3   5   27.00    2.90   1
  13   3  -4  507.80   17.30   1
 -13  -3   4  494.70   10.00   1
  13   3  -3  299.40    5.80   1
 -13  -3   3  294.70    5.40   1
  13   3  -2  111.60    2.70   1
 -13  -3   2  101.50    2.70   1
  13   3  -1  396.10    7.80   1
 -13  -3   1  409.20    7.50   1
  13   3   0 2536.80   46.10   1
 -13  -3   0 2529.90   56.50   1
  13   3   1    0.80    1.50   1
 -13  -3  -1    0.30    1.70   1
 -13  -3  -2  226.60    6.60   1
  13   3   3    6.50    1.50   1
 -13  -3  -3   -6.00    2.00   1
  13   3   4   55.40    4.00   1
 -13  -3  -4   57.70    3.00   1
  13   3   5  198.00    8.60   1
 -13  -3  -5  175.80    4.80   1
  13   3   6 1039.20   25.00   1
 -13  -3  -6 1057.00   20.40   1
  13   3   7  345.90   13.70   1
 -13  -3  -7  315.50    7.50   1
  13   3   8  480.60   17.70   1
 -13  -3  -8  466.20    9.90   1
  13   3   9    6.00    3.40   1
 -13  -3  -9   -2.40    2.80   1
  13   3  10  201.50    7.00   1
 -13  -3 -10  202.30    7.10   1
  13   3  11    5.10    4.60   1
 -13  -3 -11   11.20    4.60   1
  13   3  12  221.60    7.80   1
 -13  -3 -12  226.00    7.00   1
  13   3  13   56.70    5.50   1
 -13  -3 -13   53.50    4.20   1
  13   3  14   64.50    6.70   1
 -13  -3 -14   68.40    6.00   1
  13   3  15    0.50    3.90   1
 -13  -3 -15   10.50    7.30   1
  13   3  16  176.60   10.00   1
 -13  -3 -16  198.30    8.20   1
  13   3  17    3.80    8.00   1
 -13  -3 -17    0.20    6.70   1
 -13  -3 -18  107.70    7.10   1
 -13  -3 -19   18.40    7.90   1
  13   5 -23    1.60    6.70   1
 -13  -5  23    7.40    3.60   1
  13   5 -22   75.00    9.10   1
 -13  -5  22   93.50    5.30   1
  13   5 -21   41.30    7.20   1
 -13  -5  21   64.50    3.90   1
  13   5 -20   13.80    6.80   1
 -13  -5  20    9.60    3.10   1
  13   5 -19   35.70    6.50   1
 -13  -5  19   59.00    3.30   1
  13   5 -18   91.50    6.10   1
 -13  -5  18   92.90    3.80   1
  13   5 -17   35.40    7.00   1
 -13  -5  17   58.90    3.30   1
  13   5 -16  364.10   15.60   1
 -13  -5  16  377.40    7.80   1
  13   5 -15  178.50    9.40   1
 -13  -5  15  141.90    4.20   1
  13   5 -14   70.80    5.90   1
 -13  -5  14   58.00    3.60   1
  13   5 -13   12.10    4.60   1
 -13  -5  13   10.50    2.50   1
  13   5 -12  494.00   18.60   1
 -13  -5  12  508.80    8.40   1
  13   5 -11    1.50    3.70   1
 -13  -5  11    8.10    3.40   1
  13   5 -10  543.20   13.40   1
 -13  -5  10  568.50    8.20   1
  13   5  -9  122.50    4.10   1
 -13  -5   9  132.10    3.00   1
  13   5  -8  169.90    7.80   1
 -13  -5   8  161.60    3.60   1
  13   5  -7  289.00   10.80   1
 -13  -5   7  294.50    4.50   1
  13   5  -6  788.40   26.50   1
 -13  -5   6  753.20   12.70   1
  13   5  -5    7.00    2.50   1
 -13  -5   5    1.90    2.50   1
  13   5  -4   69.20    3.70   1
 -13  -5   4   73.90    2.10   1
  13   5  -3   11.70    2.10   1
 -13  -5   3   11.70    1.30   1
  13   5  -2    9.70    2.40   1
 -13  -5   2    3.80    1.10   1
  13   5  -1   67.80    1.90   1
 -13  -5   1   64.60    2.10   1
  13   5   0  561.10   10.80   1
 -13  -5   0  564.80   11.10   1
  13   5   1   63.00    2.30   1
 -13  -5  -1   60.70    2.50   1
  13   5   2  442.20   14.70   1
 -13  -5  -2  472.90    9.50   1
  13   5   3  105.20    2.90   1
 -13  -5  -3  113.90    3.40   1
  13   5   4    7.50    1.60   1
 -13  -5  -4    8.60    2.50   1
  13   5   5   26.70    2.30   1
 -13  -5  -5   20.70    2.60   1
 -13  -5  -6 1276.20   24.30   1
 -13  -5  -7    4.40    2.50   1
  13   5   8  135.30    8.60   1
 -13  -5  -8  123.40    4.60   1
  13   5   9   32.60    4.00   1
 -13  -5  -9   11.60    3.50   1
  13   5  10  156.20    6.30   1
 -13  -5 -10  150.20    5.40   1
  13   5  11   26.70    4.90   1
 -13  -5 -11   32.70    3.70   1
  13   5  12  284.10    9.50   1
 -13  -5 -12  291.10    7.70   1
  13   5  13   -6.70    3.80   1
 -13  -5 -13   -6.30    3.90   1
  13   5  14   56.40    4.90   1
 -13  -5 -14   81.50    4.50   1
  13   5  15  154.50   10.50   1
 -13  -5 -15  157.10    7.90   1
  13   5  16   98.50    9.90   1
 -13  -5 -16  134.80    6.20   1
 -13  -5 -17  -10.40    4.40   1
 -13  -5 -18   62.90    6.10   1
  13   7 -22   20.50    4.70   1
 -13  -7  22   28.10    3.80   1
  13   7 -21   70.60    8.00   1
 -13  -7  21   52.60    3.80   1
  13   7 -20   -7.10    6.40   1
 -13  -7  20   13.40    3.50   1
  13   7 -19  136.70    9.90   1
 -13  -7  19  104.40    4.40   1
  13   7 -18   38.50    6.10   1
 -13  -7  18   26.60    3.10   1
  13   7 -17   64.00    7.50   1
 -13  -7  17   58.30    4.10   1
  13   7 -16  530.70   20.80   1
 -13  -7  16  474.90   11.40   1
  13   7 -15   95.60    6.90   1
 -13  -7  15   98.60    3.90   1
 -13  -7  14    5.60    2.60   1
  13   7 -13   21.20    4.90   1
 -13  -7  13   40.90    3.20   1
  13   7 -12  102.30    6.70   1
 -13  -7  12   86.50    3.50   1
 -13  -7  11   22.60    2.40   1
  13   7 -10  490.40   18.00   1
 -13  -7  10  495.70   11.10   1
  13   7  -9  620.80   21.70   1
 -13  -7   9  620.50    9.20   1
  13   7  -8   82.00    4.70   1
 -13  -7   8   78.00    1.90   1
  13   7  -7  441.60   16.00   1
 -13  -7   7  449.20    6.80   1
  13   7  -6  718.90   24.40   1
 -13  -7   6  732.40   11.70   1
  13   7  -5   -1.40    1.70   1
 -13  -7   5    2.20    2.00   1
  13   7  -4   45.10    2.80   1
 -13  -7   4   54.60    1.40   1
 -13  -7   3   14.10    0.90   1
 -13  -7   2    4.40    1.50   1
 -13  -7   1   48.90    2.10   1
 -13  -7   0  604.40   12.20   1
 -13  -7  -1  193.30    4.90   1
 -13  -7  -2   21.20    2.40   1
 -13  -7  -3  140.70    4.50   1
 -13  -7  -4   -4.70    2.60   1
 -13  -7  -5  352.70    8.30   1
 -13  -7  -6  846.80   17.10   1
 -13  -7  -7   36.90    3.60   1
 -13  -7  -8  170.20    5.50   1
 -13  -7  -9  142.80    5.10   1
 -13  -7 -10  417.40    9.90   1
 -13  -7 -11   -2.50    3.60   1
 -13  -7 -12   77.50    4.70   1
 -13  -7 -13  147.00    6.10   1
 -13  -7 -14    9.60    5.20   1
 -13  -7 -15  154.20    6.90   1
 -13  -7 -16  133.20    7.60   1
 -13  -7 -17    3.50    5.20   1
  13   9 -20    0.20    6.50   1
 -13  -9  20    8.20    4.20   1
 -13  -9  19   10.40    3.00   1
  13   9 -18   14.30    5.90   1
 -13  -9  18   31.10    3.40   1
  13   9 -17   34.60    6.00   1
 -13  -9  17   29.40    4.40   1
  13   9 -16  158.00    9.40   1
 -13  -9  16  150.30    7.00   1
  13   9 -15  114.60    7.80   1
 -13  -9  15  108.20    4.30   1
  13   9 -14   -2.20    3.80   1
 -13  -9  14   18.40    3.00   1
  13   9 -13  259.40   11.60   1
 -13  -9  13  267.60    6.50   1
  13   9 -12  308.80   13.20   1
 -13  -9  12  302.70    6.90   1
  13   9 -11   22.70    3.90   1
 -13  -9  11   36.60    2.90   1
  13   9 -10  331.20   13.20   1
 -13  -9  10  311.00    6.00   1
  13   9  -9  347.20   14.10   1
 -13  -9   9  359.60    6.70   1
  13   9  -8   20.70    3.40   1
 -13  -9   8   13.90    2.00   1
 -13  -9   7   36.50    1.90   1
 -13  -9   6  136.20    3.10   1
 -13  -9   5   15.30    1.90   1
 -13  -9   4  227.70    5.10   1
 -13  -9   3   62.00    3.10   1
 -13  -9   2   -0.10    2.60   1
 -13  -9   1  193.30    4.50   1
 -13  -9   0  269.20    5.70   1
 -13  -9  -1    6.20    2.20   1
 -13  -9  -2   26.40    2.50   1
 -13  -9  -3   70.10    4.70   1
 -13  -9  -4   16.40    2.80   1
 -13  -9  -5  140.80    6.10   1
 -13  -9  -6  306.80    7.90   1
 -13  -9  -7   19.90    3.10   1
 -13  -9  -8   33.10    3.50   1
 -13  -9  -9  269.70    7.40   1
 -13  -9 -10   71.30    4.40   1
 -13  -9 -11   56.10    4.40   1
 -13  -9 -12  188.10    7.20   1
 -13  -9 -13   37.40    4.00   1
 -13  -9 -14   28.80    5.30   1
 -13  -9 -15   27.80    5.70   1
 -13 -11  17   14.70    3.70   1
 -13 -11  16   63.40    3.90   1
 -13 -11  15  135.70    5.10   1
 -13 -11  14   12.00    3.50   1
 -13 -11  13   37.40    3.30   1
 -13 -11  12    3.20    3.70   1
 -13 -11  11    5.80    3.00   1
 -13 -11  10   98.20    4.00   1
 -13 -11   9  139.50    4.50   1
 -13 -11   8   18.70    2.40   1
 -13 -11   7   36.90    2.50   1
 -13 -11   6   20.80    2.70   1
 -13 -11   5   71.60    3.50   1
 -13 -11   4   53.40    2.90   1
 -13 -11   3  196.50    4.90   1
 -13 -11   2    8.00    2.30   1
 -13 -11   1  113.20    3.80   1
 -13 -11   0  516.20   10.00   1
 -13 -11  -1   19.50    3.20   1
 -13 -11  -2    8.00    3.70   1
 -13 -11  -3   24.90    3.90   1
 -13 -11  -4   29.50    4.40   1
 -13 -11  -5  123.80    4.70   1
 -13 -11  -6    4.10    4.50   1
 -13 -11  -7   87.50    5.50   1
 -13 -11  -8    3.90    3.50   1
 -13 -11  -9  241.50    8.20   1
 -13 -11 -10   27.20    3.80   1
 -13 -11 -11    4.00    4.80   1
 -13 -11 -12   20.80    4.90   1
 -13 -13  13   43.70    5.40   1
 -13 -13  12    5.90    7.00   1
 -13 -13  11   17.40    4.80   1
 -13 -13  10   25.30    3.40   1
 -13 -13   9   60.60    4.10   1
 -13 -13   8    9.70    3.50   1
 -13 -13   7   71.80    4.00   1
 -13 -13   6   43.50    3.80   1
 -13 -13   5   20.80    3.10   1
 -13 -13   4   29.50    2.70   1
 -13 -13   3  189.20    5.30   1
 -13 -13   2    3.90    2.80   1
 -13 -13   1   96.80    4.70   1
 -13 -13   0   26.70    2.60   1
 -13 -13  -1   31.50    3.00   1
 -13 -13  -2   11.90    3.30   1
 -13 -13  -3  111.00    5.40   1
 -13 -13  -4   16.50    5.00   1
 -13 -13  -5   35.30    5.10   1
 -13 -13  -6   40.30    5.30   1
 -13 -13  -7   47.40    7.70   1
 -13 -13  -8  -17.60    6.80   1
  14   0 -24    7.10    6.80   1
  14   0 -23   -2.60    4.20   1
  14   0 -22  254.30   10.50   1
  14   0 -21   -2.10    4.40   1
  14   0 -20  333.20    8.40   1
  14   0 -19    9.40    2.10   1
  14   0 -18    5.00    2.20   1
  14   0 -17    9.20    2.70   1
  14   0 -16   57.30    2.50   1
  14   0 -15    4.30    1.90   1
  14   0 -14  273.90    5.70   1
  14   0 -13    2.70    1.20   1
  14   0 -12  148.30    3.30   1
  14   0 -11    6.60    1.80   1
  14   0 -10 2079.70   38.60   1
  14   0  -9    4.40    1.40   1
  14   0  -8  327.80    6.80   1
  14   0  -7    0.50    0.80   1
  14   0  -6    6.40    0.90   1
  14   0  -5    2.50    1.40   1
  14   0  -4 1573.40   35.70   1
  14   0  -2   41.10    1.70   1
  14   0  -1    4.50    1.80   1
  14   0   0 1027.50   23.80   1
  14   0   1   -3.10    1.80   1
  14   0   2 1964.30   45.40   1
  14   0   4  139.40    5.20   1
  14   0   5    5.10    3.40   1
  14   0   6  736.50   18.20   1
  14   0   7   -1.50    3.70   1
  14   0   8  434.40   12.10   1
  14   0   9   11.10    3.50   1
  14   0  10   71.90    4.10   1
  14   0  11    4.10    3.10   1
  14   0  12  611.70   13.50   1
  14   0  13   -5.00    4.80   1
  14   0  14  285.50    8.10   1
  14   0  15    3.00    3.50   1
  14   0  16   40.60    4.30   1
  14   0  17    6.30    4.70   1
  14   0  18   88.80    6.50   1
  14   0  19    3.90    6.30   1
  14   2 -24   19.40    6.70   1
 -14  -2  24   24.80    4.70   1
  14   2 -23   32.40    5.80   1
 -14  -2  23   48.90    5.00   1
  14   2 -22  106.40    6.30   1
 -14  -2  22  121.60    5.50   1
  14   2 -21   23.50    4.00   1
 -14  -2  21    5.70    3.10   1
  14   2 -20  383.80   12.50   1
 -14  -2  20  389.10    9.50   1
  14   2 -19   39.20    3.70   1
 -14  -2  19   50.30    3.40   1
  14   2 -18   25.10    3.30   1
 -14  -2  18   42.70    2.80   1
  14   2 -17    1.60    1.90   1
 -14  -2  17   -3.30    2.20   1
  14   2 -16  305.10    6.00   1
 -14  -2  16  281.40    5.90   1
  14   2 -15   42.40    2.00   1
 -14  -2  15   46.30    2.60   1
  14   2 -14  103.10    3.30   1
 -14  -2  14  113.10    3.30   1
  14   2 -13    8.80    1.90   1
 -14  -2  13    5.00    1.50   1
  14   2 -12    1.40    1.30   1
 -14  -2  12   -1.80    1.10   1
  14   2 -11   12.00    2.00   1
 -14  -2  11    7.40    0.90   1
  14   2 -10  888.20   20.30   1
 -14  -2  10  854.60   16.60   1
  14   2  -9  220.10    5.90   1
 -14  -2   9  221.70    5.40   1
  14   2  -8  223.10    5.90   1
 -14  -2   8  241.60    5.50   1
  14   2  -7    7.00    1.40   1
 -14  -2   7    3.90    1.80   1
  14   2  -6    2.10    1.30   1
 -14  -2   6    7.40    3.80   1
  14   2  -5  163.60    4.60   1
 -14  -2   5  155.60    5.00   1
  14   2  -4 3467.90   76.30   1
 -14  -2   4 3506.10   78.60   1
  14   2  -3   -0.10    1.10   1
 -14  -2   3   -0.40    1.40   1
  14   2  -2  662.20   12.40   1
 -14  -2   2  687.90   13.20   1
  14   2  -1  437.60    8.60   1
 -14  -2   1  468.30    8.30   1
  14   2   0 1485.90   33.50   1
 -14  -2   0 1556.00   29.10   1
  14   2   1  116.70    3.20   1
 -14  -2  -1  125.60    4.70   1
  14   2   2 1770.00   40.20   1
 -14  -2  -2 1810.20   41.30   1
  14   2   3   43.30    3.70   1
 -14  -2  -3   17.10    2.40   1
  14   2   4  643.50   16.00   1
 -14  -2  -4  669.40   13.50   1
  14   2   5   30.40    3.40   1
 -14  -2  -5   27.20    2.80   1
  14   2   6  565.60   14.60   1
 -14  -2  -6  588.00   12.00   1
  14   2   7   41.00    6.30   1
 -14  -2  -7   46.70    3.10   1
  14   2   8  472.30   12.50   1
 -14  -2  -8  461.40    9.80   1
  14   2   9   51.30    4.30   1
 -14  -2  -9   47.40    3.80   1
  14   2  10  104.30    5.20   1
 -14  -2 -10   81.30    4.30   1
  14   2  11   49.00    7.30   1
 -14  -2 -11   39.20    4.40   1
  14   2  12  164.50    6.80   1
 -14  -2 -12  165.10    6.00   1
  14   2  13   54.10    5.00   1
 -14  -2 -13   67.30    4.70   1
  14   2  14  302.90   10.60   1
 -14  -2 -14  292.70    8.40   1
  14   2  15   -0.50    5.50   1
 -14  -2 -15   25.80    4.30   1
  14   2  16   12.60    5.40   1
 -14  -2 -16   35.40    3.90   1
  14   2  17   30.40    4.60   1
 -14  -2 -17   41.00    5.80   1
 -14  -2 -18  102.70    7.00   1
  14   4 -24    7.20    4.70   1
 -14  -4  24   11.10    3.50   1
  14   4 -23    9.20    7.10   1
 -14  -4  23   -2.70    3.50   1
  14   4 -22  103.20    9.20   1
 -14  -4  22   66.70    4.20   1
  14   4 -21   13.60    5.80   1
 -14  -4  21   15.50    3.30   1
  14   4 -20  348.40   15.70   1
 -14  -4  20  280.60    6.70   1
  14   4 -19  123.10    9.10   1
 -14  -4  19  119.20    4.20   1
  14   4 -18  130.50    8.70   1
 -14  -4  18   90.50    3.50   1
  14   4 -17    0.20    3.50   1
 -14  -4  17   -2.00    3.30   1
  14   4 -16  425.30   12.50   1
 -14  -4  16  442.60    9.00   1
  14   4 -15    9.50    2.30   1
 -14  -4  15    2.80    2.90   1
  14   4 -14  371.10    8.00   1
 -14  -4  14  392.70    7.80   1
  14   4 -13    1.00    1.40   1
 -14  -4  13   -1.80    2.50   1
  14   4 -12   17.10    1.90   1
 -14  -4  12   15.90    1.50   1
  14   4 -11   29.10    2.00   1
 -14  -4  11   28.40    1.20   1
  14   4 -10  799.90   27.00   1
 -14  -4  10  790.20   12.10   1
  14   4  -9   13.80    3.50   1
 -14  -4   9    9.80    0.70   1
  14   4  -8   15.00    3.00   1
 -14  -4   8   13.30    0.90   1
  14   4  -7   51.00    3.70   1
 -14  -4   7   33.90    1.40   1
  14   4  -6   -1.10    2.60   1
 -14  -4   6    7.70    3.20   1
  14   4  -5  258.80    9.70   1
 -14  -4   5  232.30    5.30   1
  14   4  -4 1525.90   48.00   1
 -14  -4   4 1562.90   29.20   1
  14   4  -3  310.40    7.70   1
 -14  -4   3  310.70    5.80   1
  14   4  -2   39.50    1.40   1
 -14  -4   2   33.40    2.30   1
  14   4  -1  281.20    5.70   1
 -14  -4   1  302.90    6.80   1
  14   4   0   88.80    2.30   1
 -14  -4   0  105.00    3.10   1
  14   4   1  163.60    5.90   1
 -14  -4  -1  158.30    4.10   1
  14   4   2  228.50    5.80   1
 -14  -4  -2  245.60    5.70   1
  14   4   3   61.60    3.10   1
 -14  -4  -3   69.10    4.10   1
  14   4   4   94.90    4.70   1
 -14  -4  -4  113.80    4.00   1
  14   4   5  283.00    8.50   1
 -14  -4  -5  277.80    6.60   1
  14   4   6  354.70   10.40   1
 -14  -4  -6  395.50    8.80   1
  14   4   7    0.90    3.40   1
 -14  -4  -7    3.70    2.70   1
  14   4   8  341.00   10.00   1
 -14  -4  -8  309.30    7.50   1
  14   4   9  138.50    5.80   1
 -14  -4  -9  153.50    6.20   1
  14   4  10  317.60    9.70   1
 -14  -4 -10  325.30    8.70   1
  14   4  11   25.80    3.40   1
 -14  -4 -11   22.90    3.70   1
  14   4  12  323.80   10.50   1
 -14  -4 -12  316.70    8.40   1
  14   4  13   -6.40    3.50   1
 -14  -4 -13   14.80    4.90   1
  14   4  14  235.70    9.30   1
 -14  -4 -14  266.80    7.80   1
  14   4  15   46.70    6.30   1
 -14  -4 -15   25.20    5.10   1
  14   4  16    4.00    7.30   1
 -14  -4 -16   -9.50    4.20   1
 -14  -4 -17   76.20    6.30   1
 -14  -4 -18   54.00    6.00   1
  14   6 -23   84.90    9.30   1
 -14  -6  23   86.80    8.90   1
 -14  -6  22   15.10    3.90   1
  14   6 -21    6.20    5.80   1
 -14  -6  21    3.40    2.90   1
  14   6 -20  215.30   12.80   1
 -14  -6  20  200.30    6.30   1
  14   6 -19   69.30    6.50   1
 -14  -6  19   59.70    4.40   1
  14   6 -18   27.30    6.10   1
 -14  -6  18   51.80    4.00   1
  14   6 -17   28.60    5.80   1
 -14  -6  17   19.20    3.10   1
  14   6 -16  327.80   13.80   1
 -14  -6  16  293.80    6.60   1
  14   6 -15   10.30    4.80   1
 -14  -6  15   17.40    2.80   1
  14   6 -14  270.80   11.20   1
 -14  -6  14  293.60    6.50   1
  14   6 -13  234.40   11.10   1
 -14  -6  13  229.90    5.40   1
  14   6 -12   11.40    4.10   1
 -14  -6  12    7.10    2.40   1
  14   6 -11  123.70    6.60   1
 -14  -6  11  112.20    3.60   1
  14   6 -10  770.00   27.80   1
 -14  -6  10  761.40   11.80   1
  14   6  -9   -4.40    3.70   1
 -14  -6   9    2.60    1.40   1
  14   6  -8    8.20    2.90   1
 -14  -6   8    0.80    1.20   1
 -14  -6   7   29.70    1.70   1
  14   6  -6  436.20   15.70   1
 -14  -6   6  442.60    9.30   1
  14   6  -5  136.90    5.70   1
 -14  -6   5  161.20    4.20   1
  14   6  -4  826.10   27.80   1
 -14  -6   4  839.80   14.20   1
  14   6  -3   11.90    1.80   1
 -14  -6   3   16.60    1.20   1
  14   6  -2   19.50    1.50   1
 -14  -6   2   13.20    2.30   1
 -14  -6   1  131.90    3.10   1
  14   6   0    5.50    1.50   1
 -14  -6   0   -5.20    4.60   1
 -14  -6  -1    5.40    1.90   1
 -14  -6  -2  186.80    4.80   1
 -14  -6  -3  182.10    4.90   1
 -14  -6  -4  454.10    9.70   1
 -14  -6  -5   70.40    3.30   1
 -14  -6  -6  669.10   13.80   1
 -14  -6  -7    2.10    3.00   1
 -14  -6  -8  377.70    9.00   1
 -14  -6  -9   32.00    4.20   1
 -14  -6 -10   34.00    3.90   1
 -14  -6 -11  106.60    4.60   1
 -14  -6 -12  195.00    6.50   1
  14   6  13   -2.20    4.90   1
 -14  -6 -13   12.80    5.10   1
  14   6  14   77.90    9.10   1
 -14  -6 -14   71.60    4.80   1
  14   6  15   54.40   10.10   1
 -14  -6 -15   50.30    4.30   1
 -14  -6 -16   11.90    5.20   1
 -14  -6 -17  104.10    7.10   1
  14   8 -21    0.20    6.10   1
 -14  -8  21    2.50    3.20   1
  14   8 -20  141.60   10.30   1
 -14  -8  20  134.40    5.10   1
  14   8 -19   83.20    7.90   1
 -14  -8  19   89.00    4.40   1
  14   8 -18   45.10    6.30   1
 -14  -8  18   17.40    3.10   1
  14   8 -17  101.20    7.80   1
 -14  -8  17  121.20    4.50   1
  14   8 -16  184.40   10.70   1
 -14  -8  16  176.60    5.30   1
  14   8 -15   36.00    5.90   1
 -14  -8  15   43.30    3.70   1
  14   8 -14  218.80   11.10   1
 -14  -8  14  195.10    5.40   1
  14   8 -13  138.20    8.10   1
 -14  -8  13  115.90    4.10   1
  14   8 -12   19.30    3.80   1
 -14  -8  12    8.30    2.80   1
  14   8 -11  110.10    5.90   1
 -14  -8  11   96.50    3.80   1
  14   8 -10  602.50   22.50   1
 -14  -8  10  553.40    9.40   1
  14   8  -9  204.10    8.30   1
 -14  -8   9  224.40    4.60   1
  14   8  -8   58.80    4.10   1
 -14  -8   8   55.40    2.10   1
  14   8  -7   50.70    3.60   1
 -14  -8   7   42.50    1.90   1
  14   8  -6    3.50    2.00   1
 -14  -8   6   -0.10    1.70   1
  14   8  -5   95.10    4.30   1
 -14  -8   5   99.90    3.40   1
 -14  -8   4  193.30    4.90   1
 -14  -8   3   23.90    1.50   1
 -14  -8   2  137.10    3.40   1
 -14  -8   1  112.70    3.10   1
 -14  -8  -1    8.40    3.10   1
 -14  -8  -2  448.90    9.90   1
 -14  -8  -3    0.00    2.50   1
 -14  -8  -4   49.80    3.30   1
 -14  -8  -5  332.20    7.80   1
 -14  -8  -6  254.70    6.90   1
 -14  -8  -7   64.40    4.50   1
 -14  -8  -8  154.60    5.30   1
 -14  -8  -9   19.40    3.70   1
 -14  -8 -10   24.00    3.70   1
 -14  -8 -11  213.90    7.00   1
 -14  -8 -12  107.30    5.40   1
 -14  -8 -13   -5.80    3.90   1
 -14  -8 -14   74.00    4.60   1
 -14  -8 -15  133.60    7.40   1
 -14  -8 -16    5.40    3.90   1
  14  10 -19   97.80    8.30   1
 -14 -10  19  133.00   10.20   1
 -14 -10  18    3.60    3.80   1
  14  10 -17   98.80    8.00   1
 -14 -10  17  104.50    4.80   1
  14  10 -16   -0.50    4.40   1
 -14 -10  16   17.80    3.20   1
  14  10 -15    1.20    4.40   1
 -14 -10  15    7.60    3.50   1
 -14 -10  14   57.80    3.50   1
 -14 -10  13  130.40    4.60   1
 -14 -10  12   14.10    3.50   1
 -14 -10  11   87.00    3.70   1
 -14 -10  10  429.30    8.80   1
 -14 -10   9  231.40    5.80   1
 -14 -10   8   84.00    3.00   1
 -14 -10   7  239.80    5.10   1
 -14 -10   6   59.30    2.80   1
 -14 -10   5   17.60    1.90   1
 -14 -10   4  154.50    4.20   1
 -14 -10   3   43.80    2.70   1
 -14 -10   2   17.00    2.70   1
 -14 -10   1    9.00    2.90   1
 -14 -10   0   86.60    3.90   1
 -14 -10  -1   11.50    3.30   1
 -14 -10  -2  319.60    9.80   1
 -14 -10  -3    9.90    2.40   1
 -14 -10  -4   80.90    3.70   1
 -14 -10  -5  110.60    4.20   1
 -14 -10  -6   45.30    3.60   1
 -14 -10  -7   16.00    4.00   1
 -14 -10  -8    6.80    4.60   1
 -14 -10  -9   72.40    4.20   1
 -14 -10 -10   34.80    3.60   1
 -14 -10 -11  181.10    7.00   1
 -14 -10 -12  102.20    7.10   1
 -14 -10 -13   20.60    4.80   1
 -14 -12  15   20.70    4.40   1
 -14 -12  14   11.20    3.80   1
 -14 -12  13   98.80    5.30   1
 -14 -12  12    0.50    4.00   1
 -14 -12  11   73.80    4.00   1
 -14 -12  10   39.50    3.40   1
 -14 -12   9   18.20    3.40   1
 -14 -12   8   29.80    3.10   1
 -14 -12   7   55.80    3.70   1
 -14 -12   6    0.70    3.00   1
 -14 -12   5   27.70    2.70   1
 -14 -12   4  157.10    4.30   1
 -14 -12   3  135.40    4.90   1
 -14 -12   2   16.00    2.70   1
 -14 -12   1  299.60    6.90   1
 -14 -12   0   72.80    3.40   1
 -14 -12  -1   92.10    3.60   1
 -14 -12  -2   49.30    3.20   1
 -14 -12  -3   22.50    3.30   1
 -14 -12  -4   -9.20    4.10   1
 -14 -12  -5  206.60   12.80   1
 -14 -12  -6   37.40    5.00   1
 -14 -12  -7   33.10    6.80   1
 -14 -12  -8   17.90    5.10   1
 -14 -12  -9   27.30    7.50   1
 -14 -12 -10   28.30    5.90   1
 -14 -14   9   20.00    4.70   1
 -14 -14   8    9.50    3.60   1
 -14 -14   7   88.30    4.90   1
 -14 -14   6   -2.70    4.10   1
 -14 -14   5   98.40    6.30   1
 -14 -14   4  133.50    6.10   1
 -14 -14   3   16.90    3.40   1
 -14 -14   2   15.70    3.30   1
 -14 -14   1  139.40    5.80   1
 -14 -14   0   20.20    4.40   1
 -14 -14  -1   15.70    4.30   1
 -14 -14  -2   -4.40    3.90   1
 -14 -14  -3   32.00    3.70   1
 -14 -14  -4   21.80    4.60   1
 -15  -1  24   30.70    5.10   1
  15   1 -23   23.50    6.60   1
 -15  -1  23    7.60    4.50   1
  15   1 -22   -3.30    4.40   1
 -15  -1  22   16.60    4.10   1
  15   1 -21   10.50    3.90   1
 -15  -1  21   13.10    3.00   1
  15   1 -20  255.60    8.80   1
 -15  -1  20  264.20    7.40   1
  15   1 -19    0.60    2.00   1
 -15  -1  19   -0.30    2.80   1
  15   1 -18  112.80    4.00   1
 -15  -1  18   97.50    4.10   1
  15   1 -17   11.60    3.20   1
 -15  -1  17    1.80    2.20   1
  15   1 -16   55.70    2.60   1
 -15  -1  16   59.00    4.00   1
  15   1 -15   34.70    2.00   1
 -15  -1  15   37.30    2.20   1
  15   1 -14  626.90   10.00   1
 -15  -1  14  630.60   11.40   1
  15   1 -13   23.00    2.00   1
 -15  -1  13   23.20    1.40   1
  15   1 -12   60.00    3.30   1
 -15  -1  12   75.60    3.40   1
  15   1 -11   12.50    1.40   1
 -15  -1  11    7.10    1.70   1
  15   1 -10  190.70    5.40   1
 -15  -1  10  172.70    4.20   1
  15   1  -9   37.30    2.40   1
 -15  -1   9   24.10    2.00   1
  15   1  -8 1322.60   30.90   1
 -15  -1   8 1300.40   25.00   1
  15   1  -7  193.30    5.50   1
 -15  -1   7  196.10    4.70   1
  15   1  -6  873.40   21.10   1
 -15  -1   6  865.00   20.60   1
  15   1  -5  113.90    3.20   1
 -15  -1   5  113.00    3.90   1
  15   1  -4   81.50    2.70   1
 -15  -1   4   82.80    2.80   1
  15   1  -3   77.00    2.80   1
 -15  -1   3   91.30    2.90   1
  15   1  -2  531.40   10.50   1
 -15  -1   2  584.30    9.90   1
  15   1  -1   22.60    1.60   1
 -15  -1   1   21.20    1.70   1
  15   1   0 1138.80   21.60   1
 -15  -1   0 1165.40   27.90   1
  15   1   1  111.40    3.70   1
 -15  -1  -1  113.50    6.60   1
  15   1   2  724.70   18.00   1
 -15  -1  -2  701.70   17.00   1
  15   1   3  362.30    9.80   1
 -15  -1  -3  349.90    9.50   1
  15   1   4  767.50   18.50   1
 -15  -1  -4  774.40   18.80   1
  15   1   5   17.20    3.30   1
 -15  -1  -5    9.90    5.00   1
  15   1   6  170.80    6.40   1
 -15  -1  -6  176.20    8.60   1
  15   1   7   -3.90    4.70   1
 -15  -1  -7    4.30    2.90   1
  15   1   8    9.00    3.80   1
 -15  -1  -8   21.20    3.40   1
  15   1   9   87.30    5.30   1
 -15  -1  -9   84.20    3.90   1
  15   1  10  437.30   16.60   1
 -15  -1 -10  402.90    9.60   1
  15   1  11   25.60    6.00   1
 -15  -1 -11   12.20    3.30   1
  15   1  12   11.80    4.60   1
 -15  -1 -12   14.00    3.70   1
  15   1  13   27.90    7.70   1
 -15  -1 -13   14.60    3.70   1
  15   1  14   65.50    5.80   1
 -15  -1 -14   56.30    4.90   1
  15   1  15   19.50    4.70   1
 -15  -1 -15   41.00    5.70   1
  15   1  16  203.20    8.60   1
 -15  -1 -16  174.20    7.10   1
  15   1  17   27.10    5.00   1
 -15  -1 -17   10.60    4.30   1
  15   1  18   12.50    6.30   1
 -15  -1 -18   -5.60    4.60   1
  15   1  19    1.60    7.40   1
 -15  -1 -19   23.70    5.00   1
  15   3 -24  130.20   11.50   1
 -15  -3  24  146.70    8.00   1
  15   3 -23   -0.80    7.00   1
 -15  -3  23   14.80    3.00   1
 -15  -3  22    5.00    3.00   1
  15   3 -21   26.50    7.20   1
 -15  -3  21    6.60    5.00   1
  15   3 -20  194.00   10.00   1
 -15  -3  20  198.10    6.30   1
  15   3 -19   54.70    7.00   1
 -15  -3  19   46.50    3.40   1
  15   3 -18   49.20    3.70   1
 -15  -3  18   55.10    3.00   1
  15   3 -17   57.50    3.60   1
 -15  -3  17   46.50    2.80   1
  15   3 -16   -4.80    1.70   1
 -15  -3  16    6.60    2.20   1
  15   3 -15   62.70    2.60   1
 -15  -3  15   82.50    3.00   1
  15   3 -14  623.20   12.90   1
 -15  -3  14  622.60   11.20   1
  15   3 -13   44.40    2.80   1
 -15  -3  13   53.40    2.50   1
  15   3 -12   85.30    3.50   1
 -15  -3  12   88.30    2.10   1
  15   3 -11    3.30    1.70   1
 -15  -3  11   12.50    2.20   1
  15   3 -10    2.70    1.60   1
 -15  -3  10   -6.30    2.20   1
  15   3  -9   15.30    1.40   1
 -15  -3   9   16.20    1.90   1
  15   3  -8 1365.00   30.70   1
 -15  -3   8 1429.20   27.80   1
  15   3  -7   10.80    3.40   1
 -15  -3   7   12.50    1.90   1
  15   3  -6  743.40   24.40   1
 -15  -3   6  724.50   24.20   1
  15   3  -5  530.40   18.30   1
 -15  -3   5  526.20   10.30   1
  15   3  -4  537.70   10.20   1
 -15  -3   4  510.00   10.50   1
  15   3  -3   20.70    1.20   1
 -15  -3   3   15.20    1.80   1
  15   3  -2  837.30   15.70   1
 -15  -3   2  863.20   16.50   1
  15   3  -1    0.60    1.20   1
 -15  -3   1   -0.10    2.90   1
  15   3   0  696.60   16.10   1
 -15  -3   0  724.00   25.40   1
  15   3   1    2.30    1.50   1
 -15  -3  -1   -8.60    2.80   1
 -15  -3  -2  515.60   10.20   1
  15   3   3   11.00    3.20   1
 -15  -3  -3   12.80    2.40   1
  15   3   4  306.70    8.80   1
 -15  -3  -4  302.20    6.90   1
  15   3   5  124.80    5.40   1
 -15  -3  -5  123.70    4.10   1
  15   3   6  309.00    9.10   1
 -15  -3  -6  326.70    7.60   1
  15   3   7   79.40    4.10   1
 -15  -3  -7   84.40    4.00   1
  15   3   8    3.70    4.60   1
 -15  -3  -8    8.90    3.50   1
  15   3   9    6.20    4.30   1
 -15  -3  -9   -4.40    3.20   1
  15   3  10  417.40   12.00   1
 -15  -3 -10  407.00    9.60   1
  15   3  11   58.80    4.50   1
 -15  -3 -11   63.40    4.30   1
  15   3  12   58.30    5.70   1
 -15  -3 -12   36.80    4.30   1
  15   3  13    5.20    3.70   1
 -15  -3 -13   -7.10    4.70   1
  15   3  14   76.10    5.90   1
 -15  -3 -14   79.30    4.40   1
  15   3  15  -13.70    4.00   1
 -15  -3 -15  -12.50    3.60   1
  15   3  16  245.80   10.90   1
 -15  -3 -16  260.00   11.00   1
 -15  -3 -17    1.40    7.40   1
 -15  -3 -18   31.30    5.50   1
  15   5 -23   40.60    7.60   1
 -15  -5  23   26.80    4.80   1
  15   5 -22   72.50    8.20   1
 -15  -5  22   37.70    3.80   1
  15   5 -21   50.10    7.70   1
 -15  -5  21   38.50    4.30   1
  15   5 -20  160.00    9.10   1
 -15  -5  20  149.60    4.70   1
  15   5 -19    5.80    6.00   1
 -15  -5  19    2.40    2.60   1
  15   5 -18   49.30    6.30   1
 -15  -5  18   43.90    3.20   1
  15   5 -17   74.40    7.00   1
 -15  -5  17   67.10    3.20   1
  15   5 -16  143.40    8.70   1
 -15  -5  16  140.70    5.10   1
  15   5 -15    7.90    5.20   1
 -15  -5  15   -0.10    2.60   1
  15   5 -14 1278.70   43.00   1
 -15  -5  14 1274.80   22.20   1
  15   5 -13   98.30    6.90   1
 -15  -5  13   91.60    3.30   1
  15   5 -12  133.20    8.50   1
 -15  -5  12  137.60    3.80   1
  15   5 -11   32.90    4.20   1
 -15  -5  11   23.90    1.50   1
  15   5 -10   -8.40    3.40   1
 -15  -5  10    0.10    0.90   1
  15   5  -9  240.90    9.80   1
 -15  -5   9  248.70    4.30   1
  15   5  -8  307.50   11.60   1
 -15  -5   8  290.30    5.60   1
  15   5  -7   10.10    3.20   1
 -15  -5   7    7.10    0.90   1
 -15  -5   6   33.50    1.80   1
  15   5  -5   82.10    4.30   1
 -15  -5   5   90.10    2.80   1
  15   5  -4  578.30   19.60   1
 -15  -5   4  590.20   10.40   1
  15   5  -3    0.00    2.00   1
 -15  -5   3    8.90    2.90   1
  15   5  -2  732.00   14.10   1
 -15  -5   2  738.80   14.60   1
  15   5  -1  139.10    3.20   1
 -15  -5   1  145.90    4.00   1
  15   5   0  535.30   12.40   1
 -15  -5   0  557.90   11.20   1
  15   5   1   92.60    2.70   1
 -15  -5  -1  103.10    3.20   1
  15   5   2  201.20    5.00   1
 -15  -5  -2  218.00    5.30   1
  15   5   3   19.50    1.20   1
 -15  -5  -3   14.70    2.50   1
 -15  -5  -4  132.30    4.00   1
 -15  -5  -5   18.30    2.90   1
 -15  -5  -6   20.20    3.00   1
 -15  -5  -7   85.90    5.10   1
  15   5   8  503.20   20.10   1
 -15  -5  -8  601.40   12.90   1
  15   5   9    4.60    2.90   1
 -15  -5  -9    9.00    3.30   1
  15   5  10  567.40   15.90   1
 -15  -5 -10  555.30   12.70   1
  15   5  11   47.50    4.50   1
 -15  -5 -11   26.80    3.50   1
  15   5  12    0.70    3.30   1
 -15  -5 -12    7.40    3.70   1
  15   5  13   51.30    4.40   1
 -15  -5 -13   45.00    4.30   1
  15   5  14   -2.60    7.40   1
 -15  -5 -14   22.90    5.30   1
 -15  -5 -15   33.60    4.50   1
 -15  -5 -16  146.60    7.90   1
 -15  -5 -17   25.60    5.70   1
  15   7 -22   -1.30    6.40   1
 -15  -7  22   -2.80    4.30   1
  15   7 -21   -5.20    6.40   1
 -15  -7  21   17.00    4.00   1
  15   7 -20  115.80    9.90   1
 -15  -7  20  138.80    6.00   1
  15   7 -19    6.00    6.30   1
 -15  -7  19    8.50    3.80   1
  15   7 -18   59.30    6.50   1
 -15  -7  18   33.10    3.20   1
  15   7 -17   -5.50    4.80   1
 -15  -7  17    7.40    3.30   1
  15   7 -16   12.50    5.70   1
 -15  -7  16    8.20    3.30   1
  15   7 -15   71.80    6.40   1
 -15  -7  15   83.00    3.60   1
  15   7 -14  307.00   12.60   1
 -15  -7  14  324.00    7.20   1
  15   7 -13   34.40    5.10   1
 -15  -7  13   30.80    2.90   1
  15   7 -12   62.30    4.60   1
 -15  -7  12   78.30    3.50   1
  15   7 -11  114.50    6.60   1
 -15  -7  11  116.60    3.90   1
  15   7 -10   -4.00    3.20   1
 -15  -7  10   -1.50    1.70   1
  15   7  -9  148.80    7.00   1
 -15  -7   9  157.90    3.70   1
  15   7  -8  526.00   18.80   1
 -15  -7   8  522.60    8.50   1
  15   7  -7    5.50    2.80   1
 -15  -7   7    7.40    1.60   1
  15   7  -6  206.70    8.60   1
 -15  -7   6  190.20    4.90   1
  15   7  -5   29.80    2.60   1
 -15  -7   5   36.90    2.30   1
  15   7  -4  264.90    9.70   1
 -15  -7   4  289.40    6.80   1
  15   7  -3   27.00    1.70   1
 -15  -7   3   30.90    2.40   1
 -15  -7   2   98.20    2.70   1
 -15  -7   1    1.60    1.70   1
 -15  -7   0  381.80    8.10   1
 -15  -7  -1  445.30    9.50   1
 -15  -7  -2   20.70    2.70   1
 -15  -7  -3   53.20    2.90   1
 -15  -7  -4  507.70   11.00   1
 -15  -7  -5    4.90    3.60   1
 -15  -7  -6  241.70    6.50   1
 -15  -7  -7   30.40    3.90   1
 -15  -7  -8  403.30    9.60   1
 -15  -7  -9   80.10    3.90   1
 -15  -7 -10  353.20    9.20   1
 -15  -7 -11   83.70    4.80   1
 -15  -7 -12   71.10    4.70   1
 -15  -7 -13   96.60    6.20   1
 -15  -7 -14   31.40    4.00   1
 -15  -7 -15    3.10    6.50   1
 -15  -7 -16  111.10    7.20   1
  15   9 -20   72.10    8.70   1
 -15  -9  20   61.70    4.10   1
 -15  -9  19    6.30    3.50   1
  15   9 -18   43.30    6.50   1
 -15  -9  18   17.50    3.30   1
  15   9 -17  106.80    7.80   1
 -15  -9  17  120.30    4.80   1
  15   9 -16  121.00    7.60   1
 -15  -9  16  110.90    4.50   1
  15   9 -15   76.60    6.50   1
 -15  -9  15  103.70    4.10   1
  15   9 -14  139.20    8.60   1
 -15  -9  14  117.50    4.20   1
  15   9 -13   57.50    5.20   1
 -15  -9  13   44.30    3.40   1
  15   9 -12   53.30    4.60   1
 -15  -9  12   67.70    3.70   1
  15   9 -11  144.40    7.40   1
 -15  -9  11  130.50    4.50   1
 -15  -9  10   92.70    3.60   1
 -15  -9   9    5.20    2.70   1
 -15  -9   8  135.50    4.00   1
 -15  -9   7   52.40    2.20   1
 -15  -9   6  126.00    3.30   1
 -15  -9   5   76.50    3.10   1
 -15  -9   4   27.00    3.50   1
 -15  -9   3   53.80    3.00   1
 -15  -9   2   22.70    2.80   1
 -15  -9   1    9.30    3.00   1
 -15  -9   0  100.30    4.90   1
 -15  -9  -1  176.50    5.00   1
 -15  -9  -2  218.20    5.80   1
 -15  -9  -3   63.60    3.60   1
 -15  -9  -4  308.20    7.40   1
 -15  -9  -5  121.60    5.80   1
 -15  -9  -6   70.20    4.20   1
 -15  -9  -7  252.40    7.10   1
 -15  -9  -8   79.50    4.20   1
 -15  -9  -9   -1.20    2.80   1
 -15  -9 -10  103.80    6.00   1
 -15  -9 -11   66.10    4.70   1
 -15  -9 -12    1.60    3.80   1
 -15  -9 -13   13.50    5.50   1
 -15  -9 -14   20.30    4.50   1
 -15 -11  17   39.70    4.30   1
 -15 -11  16   22.30    3.40   1
 -15 -11  15  143.40    6.30   1
 -15 -11  14  138.80    5.00   1
 -15 -11  13   21.70    3.30   1
 -15 -11  12    4.70    2.90   1
 -15 -11  11   77.80    4.60   1
 -15 -11  10    3.00    3.50   1
 -15 -11   9   48.80    4.20   1
 -15 -11   8   52.10    3.60   1
 -15 -11   7   76.90    4.00   1
 -15 -11   6   88.00    3.90   1
 -15 -11   5  269.70    5.80   1
 -15 -11   4    2.00    2.60   1
 -15 -11   3    3.70    2.30   1
 -15 -11   2   82.30    3.10   1
 -15 -11   1    1.10    3.20   1
 -15 -11   0   65.90    3.90   1
 -15 -11  -1  119.90    5.00   1
 -15 -11  -2  239.90    8.40   1
 -15 -11  -3   10.70    4.10   1
 -15 -11  -4   35.80    4.90   1
 -15 -11  -5   28.30    4.60   1
 -15 -11  -6   -3.80    4.40   1
 -15 -11  -7  111.50    6.90   1
 -15 -11  -8    9.80    4.90   1
 -15 -11  -9   27.60    4.00   1
 -15 -11 -11  145.30   12.50   1
 -15 -13  12   26.90    3.90   1
 -15 -13  11   62.40    4.50   1
 -15 -13  10   15.80    3.70   1
 -15 -13   9   52.40    4.10   1
 -15 -13   8   54.40    5.60   1
 -15 -13   7    2.60    3.20   1
 -15 -13   6   21.00    3.30   1
 -15 -13   5  143.90    5.30   1
 -15 -13   4   69.40    3.80   1
 -15 -13   3   19.70    4.20   1
 -15 -13   2    7.70    2.80   1
 -15 -13   1   42.60    3.90   1
 -15 -13   0   11.30    3.70   1
 -15 -13  -1  158.90    5.20   1
 -15 -13  -2   58.40    4.20   1
 -15 -13  -3   72.50    4.50   1
 -15 -13  -4    4.70    4.00   1
 -15 -13  -5   27.00    4.70   1
 -15 -13  -6   -3.10    4.50   1
 -15 -13  -7   77.80   10.80   1
  16   0 -24  268.10   11.20   1
  16   0 -23   -6.00    4.80   1
  16   0 -22    4.40    3.90   1
  16   0 -21   13.60    3.90   1
  16   0 -20   62.20    4.70   1
  16   0 -19   -1.00    3.90   1
  16   0 -18  416.40    9.90   1
  16   0 -17    9.80    2.70   1
  16   0 -16   49.10    2.70   1
  16   0 -15   -0.40    2.50   1
  16   0 -14   -1.70    1.50   1
  16   0 -13   10.10    3.00   1
  16   0 -12  523.80   10.80   1
  16   0 -11   -3.70    1.50   1
  16   0 -10 1028.30   19.50   1
  16   0  -9   -1.60    1.10   1
  16   0  -8 1191.60   26.80   1
  16   0  -7    3.00    1.10   1
  16   0  -6 2296.90   72.40   1
  16   0  -5    2.10    3.60   1
  16   0  -4 1671.40   38.00   1
  16   0  -3   -2.70    1.90   1
  16   0  -2 1783.30   28.70   1
  16   0  -1    1.90    1.50   1
  16   0   0  737.40   12.70   1
  16   0   2   80.80    4.10   1
  16   0   3    1.70    3.30   1
  16   0   4   26.30    5.80   1
  16   0   6 1780.40   41.70   1
  16   0   7   -2.40    3.60   1
  16   0   8   84.40    5.40   1
  16   0   9  -10.50    5.90   1
  16   0  10   87.70    5.90   1
  16   0  12  631.20   17.10   1
  16   0  14   30.10    6.70   1
  16   0  15   -1.90    4.90   1
  16   0  16  384.70   14.90   1
  16   0  17    9.20    6.50   1
  16   0  18  139.80   10.60   1
  16   2 -24  319.30   18.80   1
 -16  -2  24  323.30   12.70   1
  16   2 -23    0.70    4.40   1
 -16  -2  23    2.80    4.50   1
  16   2 -22   16.40    7.70   1
 -16  -2  22   29.10    3.30   1
  16   2 -21   37.70    5.50   1
 -16  -2  21   35.20    3.50   1
  16   2 -20   -0.80    6.90   1
 -16  -2  20    5.50    3.40   1
  16   2 -19   18.50    4.50   1
 -16  -2  19   18.80    3.50   1
  16   2 -18  249.80    8.50   1
 -16  -2  18  254.10    8.70   1
  16   2 -17    0.40    3.20   1
 -16  -2  17    3.50    2.30   1
  16   2 -16  340.70    7.90   1
 -16  -2  16  331.50    6.80   1
  16   2 -15   48.80    2.50   1
 -16  -2  15   46.80    2.50   1
  16   2 -14   31.00    2.50   1
 -16  -2  14   39.40    2.60   1
  16   2 -13  312.00    8.50   1
 -16  -2  13  303.60    6.30   1
  16   2 -12  413.40   10.20   1
 -16  -2  12  425.90    8.90   1
  16   2 -11   96.90    3.50   1
 -16  -2  11  107.10    3.40   1
  16   2 -10  543.50   17.90   1
 -16  -2  10  536.60   11.00   1
  16   2  -9  106.10    3.60   1
 -16  -2   9  108.30    3.30   1
  16   2  -8  452.00   11.10   1
 -16  -2   8  421.00    8.80   1
  16   2  -7  348.90    8.80   1
 -16  -2   7  338.10    7.60   1
  16   2  -6  405.50   10.10   1
 -16  -2   6  396.40   14.40   1
  16   2  -5  828.30   18.90   1
 -16  -2   5  832.10   16.40   1
  16   2  -4  325.40    6.60   1
 -16  -2   4  319.50    6.80   1
  16   2  -3   26.30    1.40   1
 -16  -2   3   20.10    2.20   1
  16   2  -2  144.00    3.90   1
 -16  -2   2  153.60    5.40   1
  16   2  -1   16.40    1.90   1
 -16  -2   1   28.80    2.40   1
  16   2   0 1441.60   33.10   1
 -16  -2   0 1531.30   35.30   1
  16   2   1  106.10    3.30   1
 -16  -2  -1  117.40    4.70   1
  16   2   2  103.40    4.50   1
 -16  -2  -2   80.80    4.30   1
  16   2   3   28.10    3.20   1
 -16  -2  -3   32.60    3.40   1
  16   2   4  219.50    7.30   1
 -16  -2  -4  205.40    6.90   1
  16   2   5    3.00    5.10   1
 -16  -2  -5    0.40    2.50   1
  16   2   6 1070.50   26.20   1
 -16  -2  -6 1055.90   20.60   1
  16   2   7  432.20   12.20   1
 -16  -2  -7  440.00    9.80   1
 -16  -2  -8   -3.10    3.10   1
  16   2   9  232.50    8.10   1
 -16  -2  -9  233.90    6.60   1
  16   2  10  421.90   12.40   1
 -16  -2 -10  407.10   10.00   1
  16   2  11    4.40    6.00   1
 -16  -2 -11    2.30    3.80   1
  16   2  12  289.40    9.70   1
 -16  -2 -12  290.40    8.30   1
  16   2  13   38.40    5.20   1
 -16  -2 -13   18.00    4.50   1
  16   2  14   19.70    4.70   1
 -16  -2 -14   27.70    5.40   1
  16   2  15    8.00    6.50   1
 -16  -2 -15    2.90    3.60   1
  16   2  16  269.40   11.00   1
 -16  -2 -16  239.50    9.40   1
  16   2  17   16.80    5.50   1
 -16  -2 -17    3.30    5.40   1
 -16  -2 -18  106.90    7.10   1
 -16  -4  23   21.20    4.20   1
  16   4 -22  197.50   12.30   1
 -16  -4  22  174.60    7.10   1
  16   4 -21   65.70    8.90   1
 -16  -4  21   83.90    4.80   1
  16   4 -20   -5.70    6.50   1
 -16  -4  20    3.00    3.50   1
  16   4 -19   21.10    6.00   1
 -16  -4  19    8.30    3.20   1
  16   4 -18  493.10   19.90   1
 -16  -4  18  502.20   10.00   1
  16   4 -17    4.70    5.50   1
 -16  -4  17   27.30    2.60   1
  16   4 -16   81.30    6.90   1
 -16  -4  16   75.40    3.20   1
  16   4 -15   -6.20    5.30   1
 -16  -4  15    6.20    2.40   1
  16   4 -14  201.90    6.20   1
 -16  -4  14  207.10    5.00   1
  16   4 -13   72.90    3.20   1
 -16  -4  13   99.50    3.60   1
  16   4 -12  799.90   19.60   1
 -16  -4  12  779.20   13.60   1
  16   4 -11  104.00    6.70   1
 -16  -4  11  110.50    4.40   1
  16   4 -10  472.80   16.70   1
 -16  -4  10  456.80   10.10   1
  16   4  -9  216.10    8.80   1
 -16  -4   9  206.60    5.70   1
  16   4  -8  307.40   11.20   1
 -16  -4   8  283.20    6.70   1
  16   4  -7  213.90    8.50   1
 -16  -4   7  201.90    5.30   1
  16   4  -6  475.30   17.00   1
 -16  -4   6  437.00    8.80   1
  16   4  -5  147.90    6.50   1
 -16  -4   5  127.50    4.90   1
  16   4  -4  337.10   11.70   1
 -16  -4   4  328.70    7.30   1
  16   4  -3  354.40    7.00   1
 -16  -4   3  378.80    8.10   1
  16   4  -2  832.50   15.50   1
 -16  -4   2  818.10   16.10   1
  16   4  -1  143.90    3.30   1
 -16  -4   1  159.60    4.40   1
  16   4   0  931.40   21.80   1
 -16  -4   0  946.50   22.30   1
  16   4   1  164.10    6.10   1
 -16  -4  -1  165.30    4.30   1
  16   4   2  127.80    3.70   1
 -16  -4  -2  147.80    4.20   1
 -16  -4  -3   18.80    3.20   1
 -16  -4  -4  257.90    6.10   1
  16   4   5    9.30    5.20   1
 -16  -4  -5   -5.10    2.50   1
  16   4   6  731.70   18.90   1
 -16  -4  -6  719.40   14.90   1
  16   4   7   52.30    4.10   1
 -16  -4  -7   38.90    3.70   1
  16   4   8   31.40    3.80   1
 -16  -4  -8   40.00    3.70   1
  16   4   9   38.70    4.90   1
 -16  -4  -9   28.00    4.30   1
  16   4  10   33.50    4.90   1
 -16  -4 -10   17.90    3.80   1
 -16  -4 -11    3.10    3.60   1
  16   4  12  408.00   12.90   1
 -16  -4 -12  391.00   10.00   1
  16   4  13   87.20    5.70   1
 -16  -4 -13   73.70    5.70   1
  16   4  14   32.30    5.40   1
 -16  -4 -14    7.60    3.60   1
  16   4  15  153.40    7.20   1
 -16  -4 -15  173.50    7.30   1
 -16  -4 -16   88.10    6.00   1
 -16  -4 -17   -6.30    7.40   1
  16   6 -22  108.60   10.30   1
 -16  -6  22   85.30    5.00   1
 -16  -6  21   66.30    4.70   1
 -16  -6  20   10.90    4.00   1
 -16  -6  19   76.20    4.20   1
  16   6 -18  538.30   21.30   1
 -16  -6  18  545.10   10.90   1
  16   6 -17   -6.00    5.30   1
 -16  -6  17    2.80    3.10   1
  16   6 -16  237.60   11.40   1
 -16  -6  16  214.70    5.50   1
  16   6 -15   93.60    7.60   1
 -16  -6  15  105.40    3.70   1
  16   6 -14  152.10    9.10   1
 -16  -6  14  144.30    4.40   1
  16   6 -13    3.90    4.60   1
 -16  -6  13    2.00    3.10   1
  16   6 -12  141.00    7.50   1
 -16  -6  12  154.40    4.30   1
  16   6 -11   44.70    4.70   1
 -16  -6  11   48.00    2.60   1
  16   6 -10  367.90   13.90   1
 -16  -6  10  337.80    6.60   1
  16   6  -9   75.80    5.00   1
 -16  -6   9   62.20    2.30   1
  16   6  -8  138.60    6.30   1
 -16  -6   8  140.40    3.50   1
  16   6  -7   43.10    3.20   1
 -16  -6   7   58.80    2.10   1
  16   6  -6  319.70   12.60   1
 -16  -6   6  321.10    7.10   1
  16   6  -5    3.70    2.10   1
 -16  -6   5   14.50    2.00   1
  16   6  -4  246.00    9.40   1
 -16  -6   4  255.10    5.20   1
  16   6  -3   28.40    2.30   1
 -16  -6   3   45.00    2.50   1
  16   6  -2  232.50    8.20   1
 -16  -6   2  223.60    5.50   1
 -16  -6   1    6.90    1.50   1
 -16  -6   0  738.20   14.70   1
 -16  -6  -1  192.10    5.00   1
 -16  -6  -2   13.80    2.50   1
 -16  -6  -3  143.90    4.30   1
 -16  -6  -4  121.80    4.20   1
 -16  -6  -5   93.50    4.00   1
 -16  -6  -6  481.40   10.80   1
 -16  -6  -7   62.90    3.70   1
 -16  -6  -8    7.50    3.20   1
 -16  -6  -9  137.30    5.50   1
 -16  -6 -10  170.00    6.00   1
 -16  -6 -11   16.90    5.30   1
 -16  -6 -12  185.20    8.00   1
 -16  -6 -13   68.80    4.30   1
 -16  -6 -14   -4.40    4.20   1
 -16  -6 -15   77.70    6.30   1
 -16  -6 -16   72.10    6.80   1
  16   8 -21  159.60   11.40   1
 -16  -8  21  108.50   11.00   1
  16   8 -20   -0.80    5.70   1
 -16  -8  20    5.00    3.40   1
  16   8 -19   94.80    8.90   1
 -16  -8  19  106.30    5.30   1
  16   8 -18  167.50   11.60   1
 -16  -8  18  135.30    5.10   1
  16   8 -17    0.10    4.90   1
 -16  -8  17    3.60    2.90   1
  16   8 -16  114.60    8.20   1
 -16  -8  16  115.90    4.20   1
  16   8 -15   19.40    5.00   1
 -16  -8  15   18.60    3.00   1
  16   8 -14   -1.20    5.30   1
 -16  -8  14   22.90    3.20   1
  16   8 -13   13.20    4.10   1
 -16  -8  13   16.80    3.20   1
  16   8 -12  239.60   10.70   1
 -16  -8  12  246.50    6.80   1
  16   8 -11   13.30    3.70   1
 -16  -8  11   31.10    2.80   1
  16   8 -10  136.60    7.20   1
 -16  -8  10  132.40    4.10   1
  16   8  -9  104.80    5.50   1
 -16  -8   9   99.20    3.80   1
  16   8  -8  231.40    9.80   1
 -16  -8   8  262.10    4.70   1
  16   8  -7   17.80    2.20   1
 -16  -8   7    7.30    1.90   1
 -16  -8   6   56.80    2.70   1
 -16  -8   5   38.70    3.10   1
 -16  -8   4   36.00    2.60   1
 -16  -8   3   78.50    3.40   1
 -16  -8   2   -0.10    3.30   1
 -16  -8   1   15.30    3.00   1
 -16  -8   0  108.40    3.40   1
 -16  -8  -1  153.40    4.60   1
 -16  -8  -2  186.60    5.10   1
 -16  -8  -3  227.60    6.10   1
 -16  -8  -4   86.90    3.90   1
 -16  -8  -5    1.80    2.60   1
 -16  -8  -6  675.40   14.60   1
 -16  -8  -7   66.80    4.20   1
 -16  -8  -8    5.00    4.50   1
 -16  -8  -9   19.80    3.40   1
 -16  -8 -10   37.60    4.10   1
 -16  -8 -11   -1.80    3.60   1
 -16  -8 -12   71.40    4.90   1
 -16  -8 -13  108.20    5.90   1
 -16  -8 -14    8.20    5.30   1
 -16  -8 -15   66.90    6.70   1
 -16 -10  18   71.10    4.00   1
 -16 -10  17   23.10    3.80   1
 -16 -10  16   58.40    3.80   1
 -16 -10  15  335.60    9.40   1
 -16 -10  14    0.60    3.70   1
 -16 -10  13   36.60    3.30   1
 -16 -10  12   36.40    3.20   1
 -16 -10  11   67.00    4.10   1
 -16 -10  10  111.30    4.20   1
 -16 -10   9  238.80    6.10   1
 -16 -10   8   94.20    3.90   1
 -16 -10   7    1.20    2.80   1
 -16 -10   6   31.70    3.20   1
 -16 -10   5   48.60    2.70   1
 -16 -10   4  127.70    4.50   1
 -16 -10   3  207.40    6.00   1
 -16 -10   2   84.10    3.70   1
 -16 -10   1   61.00    3.50   1
 -16 -10   0  252.60    7.20   1
 -16 -10  -1  144.60    5.40   1
 -16 -10  -2   54.10    4.40   1
 -16 -10  -3  114.40    5.80   1
 -16 -10  -4   49.00    5.20   1
 -16 -10  -5    3.00    4.30   1
 -16 -10  -6  132.30    6.60   1
 -16 -10  -7  143.00    5.40   1
 -16 -10  -8    4.30    3.30   1
 -16 -10  -9  115.70    5.50   1
 -16 -10 -10   -6.00    3.90   1
 -16 -10 -11    3.80    4.90   1
 -16 -10 -12  118.30    7.70   1
 -16 -12  14    8.90    3.80   1
 -16 -12  13   69.90    4.80   1
 -16 -12  12   32.10    3.40   1
 -16 -12  11    2.70    3.70   1
 -16 -12  10   48.70    3.80   1
 -16 -12   9  106.70    4.60   1
 -16 -12   8   22.10    3.20   1
 -16 -12   7    9.00    3.10   1
 -16 -12   6   55.40    5.10   1
 -16 -12   5   85.40    3.90   1
 -16 -12   4   33.70    3.60   1
 -16 -12   3  158.20    6.90   1
 -16 -12   2   48.10    3.60   1
 -16 -12   1   57.20    3.20   1
 -16 -12   0  121.60    4.20   1
 -16 -12  -1    8.80    3.00   1
 -16 -12  -2   -3.40    3.90   1
 -16 -12  -3   83.40    6.10   1
 -16 -12  -4   68.70    5.30   1
 -16 -12  -5   24.70    4.90   1
 -16 -12  -6   21.50    7.90   1
 -16 -12  -7  206.70    9.60   1
 -16 -12  -8   14.50    8.50   1
 -16 -14   7   73.30    4.60   1
 -16 -14   6   14.90    3.70   1
 -16 -14   5   26.90    3.90   1
 -16 -14   4   21.90    3.90   1
 -16 -14   3  119.30    5.70   1
 -16 -14   2   38.80    6.80   1
 -16 -14   1   -9.90    4.10   1
 -16 -14   0   15.00    6.10   1
 -16 -14  -1   47.10    7.60   1
 -17  -1  24   15.00    4.30   1
  17   1 -23    1.70    6.70   1
 -17  -1  23   -4.90    3.90   1
  17   1 -22   97.60    9.30   1
 -17  -1  22   89.30    6.00   1
  17   1 -21   35.80    7.50   1
 -17  -1  21   23.40    2.90   1
  17   1 -20  104.80    5.40   1
 -17  -1  20  119.20    4.40   1
  17   1 -19    1.40    2.80   1
 -17  -1  19    1.00    2.90   1
  17   1 -18   36.00    2.80   1
 -17  -1  18   35.10    3.20   1
  17   1 -17    0.10    2.10   1
 -17  -1  17    0.90    2.50   1
  17   1 -16  107.50    3.80   1
 -17  -1  16   85.20    3.60   1
  17   1 -15   -7.30    2.50   1
 -17  -1  15    1.00    2.40   1
  17   1 -14  579.70   14.90   1
 -17  -1  14  568.90   10.10   1
  17   1 -13   15.00    1.30   1
 -17  -1  13   11.30    2.00   1
  17   1 -12  257.40    7.00   1
 -17  -1  12  278.40    6.50   1
  17   1 -11   19.70    2.60   1
 -17  -1  11   26.40    2.80   1
  17   1 -10 1562.00   35.50   1
 -17  -1  10 1550.20   29.70   1
  17   1  -9   21.90    2.40   1
 -17  -1   9   28.70    1.80   1
  17   1  -8  467.80   11.90   1
 -17  -1   8  477.70    8.40   1
  17   1  -7  138.10    4.80   1
 -17  -1   7  144.50    3.90   1
  17   1  -6  640.00   15.80   1
 -17  -1   6  631.90   21.90   1
  17   1  -5   -5.50    3.70   1
 -17  -1   5    5.90    1.90   1
  17   1  -4 2226.40   50.00   1
 -17  -1   4 2273.20   41.90   1
  17   1  -3    6.50    1.50   1
 -17  -1   3   15.90    1.50   1
  17   1  -2   39.40    2.30   1
 -17  -1   2   36.30    1.90   1
  17   1  -1   77.40    2.80   1
 -17  -1   1   83.40    3.00   1
  17   1   0   22.10    2.00   1
 -17  -1   0   32.60    2.30   1
  17   1   1   -3.60    1.90   1
 -17  -1  -1    1.50    4.60   1
  17   1   2  436.50   11.20   1
 -17  -1  -2  397.80   10.60   1
  17   1   3    6.50    3.40   1
 -17  -1  -3    1.90    3.10   1
  17   1   4  101.20    4.70   1
 -17  -1  -4   89.60    4.70   1
  17   1   5  107.60    5.20   1
 -17  -1  -5   84.50    5.00   1
  17   1   6   -1.10    3.80   1
 -17  -1  -6    0.20    3.90   1
  17   1   7   -7.30    3.50   1
 -17  -1  -7    2.20    4.00   1
  17   1   8  406.40   11.80   1
 -17  -1  -8  415.20   12.10   1
  17   1   9   15.20    3.60   1
 -17  -1  -9   14.80    4.80   1
  17   1  10  269.50    9.00   1
 -17  -1 -10  298.90   10.30   1
  17   1  11   21.10    7.40   1
 -17  -1 -11   61.90    7.60   1
  17   1  12  439.20   13.40   1
 -17  -1 -12  450.60   13.80   1
  17   1  13    7.60    6.80   1
 -17  -1 -13   -4.40    3.60   1
  17   1  14   66.40    7.60   1
 -17  -1 -14   55.30    4.60   1
  17   1  15  -11.50    7.90   1
 -17  -1 -15  -12.30    6.10   1
  17   1  16   -8.10    5.70   1
 -17  -1 -16   12.50    5.30   1
 -17  -1 -17   15.90    8.80   1
  17   1  18   54.80    7.20   1
 -17  -1 -18   67.50    8.70   1
  17   3 -24    3.10    6.60   1
 -17  -3  24   22.80    7.50   1
  17   3 -23   -6.10    6.70   1
 -17  -3  23    0.50    2.90   1
  17   3 -22  147.80   10.20   1
 -17  -3  22  158.90    6.20   1
  17   3 -21  -12.20    6.40   1
 -17  -3  21    2.30    2.70   1
  17   3 -20  108.00    8.30   1
 -17  -3  20  132.50    5.70   1
  17   3 -19   10.70    6.20   1
 -17  -3  19   -0.60    2.80   1
  17   3 -18  170.30    8.90   1
 -17  -3  18  173.50    5.60   1
  17   3 -17   -0.90    5.70   1
 -17  -3  17   -3.40    2.80   1
  17   3 -16  193.10   10.70   1
 -17  -3  16  179.10    4.60   1
  17   3 -15   26.30    2.10   1
 -17  -3  15   25.40    2.50   1
  17   3 -14   85.50    3.60   1
 -17  -3  14   69.70    2.90   1
  17   3 -13   79.50    3.30   1
 -17  -3  13   59.60    2.70   1
  17   3 -12  237.80    7.00   1
 -17  -3  12  237.30    6.80   1
  17   3 -11  265.80    7.00   1
 -17  -3  11  271.70    6.70   1
  17   3 -10  178.20    5.20   1
 -17  -3  10  186.90    4.90   1
  17   3  -9   67.80    2.50   1
 -17  -3   9   71.60    3.10   1
  17   3  -8  211.40    9.10   1
 -17  -3   8  205.00    5.20   1
  17   3  -7   76.60    4.50   1
 -17  -3   7   64.20    5.70   1
  17   3  -6   26.70    3.10   1
 -17  -3   6   13.60    2.80   1
  17   3  -5  323.80    6.30   1
 -17  -3   5  331.90    7.50   1
  17   3  -4  997.30   18.50   1
 -17  -3   4 1029.20   24.40   1
  17   3  -3  499.90    9.60   1
 -17  -3   3  501.40   10.30   1
  17   3  -2   78.10    2.10   1
 -17  -3   2   74.40    2.90   1
  17   3  -1   10.80    1.70   1
 -17  -3   1    8.80    3.20   1
  17   3   0  382.10    9.80   1
 -17  -3   0  434.40   11.30   1
  17   3   1  101.00    4.60   1
 -17  -3  -1  110.00    4.50   1
  17   3   2 1468.70   46.70   1
 -17  -3  -2 1618.80   37.20   1
  17   3   3  108.00    4.90   1
 -17  -3  -3  114.10    5.40   1
  17   3   4    6.80    3.30   1
 -17  -3  -4   16.90    2.80   1
  17   3   5  136.20    6.00   1
 -17  -3  -5  128.50    4.50   1
  17   3   6  147.40    8.10   1
 -17  -3  -6  104.20    5.10   1
  17   3   7    5.10    3.20   1
 -17  -3  -7   12.20    3.90   1
  17   3   8   89.20    4.90   1
 -17  -3  -8   91.90    5.40   1
  17   3   9   94.50    5.50   1
 -17  -3  -9   91.10    4.70   1
  17   3  10   -5.00    6.70   1
 -17  -3 -10   16.30    3.60   1
  17   3  11  202.70    8.00   1
 -17  -3 -11  189.70    6.00   1
  17   3  12  276.00    9.80   1
 -17  -3 -12  272.30    7.90   1
  17   3  13   -1.70    7.80   1
 -17  -3 -13    1.70    4.70   1
  17   3  14  117.70    8.20   1
 -17  -3 -14  119.50    6.00   1
  17   3  15   14.60    7.40   1
 -17  -3 -15    6.50    4.80   1
  17   3  16   29.00    7.00   1
 -17  -3 -17   -6.50    5.10   1
  17   5 -23   20.30    7.20   1
 -17  -5  23   -0.40    3.70   1
  17   5 -22   11.80    5.70   1
 -17  -5  22   -0.10    3.60   1
  17   5 -21    8.80    6.40   1
 -17  -5  21   -0.90    3.50   1
  17   5 -20  147.20   11.60   1
 -17  -5  20  156.60    6.70   1
  17   5 -19   25.20    5.90   1
 -17  -5  19   22.10    3.60   1
  17   5 -18  161.60   11.00   1
 -17  -5  18  187.90    5.20   1
  17   5 -17    8.80    6.00   1
 -17  -5  17   23.10    3.10   1
  17   5 -16  438.30   17.30   1
 -17  -5  16  410.30    8.40   1
  17   5 -15   45.00    6.10   1
 -17  -5  15   38.20    2.80   1
  17   5 -14  323.60   13.80   1
 -17  -5  14  335.20    7.40   1
  17   5 -13  169.00    8.50   1
 -17  -5  13  155.00    4.40   1
  17   5 -12  219.50    9.70   1
 -17  -5  12  196.90    4.90   1
  17   5 -11   68.00    5.20   1
 -17  -5  11   63.40    3.70   1
  17   5 -10  438.60   16.80   1
 -17  -5  10  438.50   10.20   1
  17   5  -9   -2.80    4.20   1
 -17  -5   9   -2.60    2.30   1
 -17  -5   8    5.40    2.70   1
  17   5  -7  230.60    9.10   1
 -17  -5   7  210.80    4.40   1
  17   5  -6  110.90    5.30   1
 -17  -5   6  102.10    3.00   1
  17   5  -5   10.70    2.70   1
 -17  -5   5    1.20    3.00   1
  17   5  -4  814.90   27.90   1
 -17  -5   4  826.90   16.00   1
  17   5  -3   87.10    2.90   1
 -17  -5   3   97.40    3.40   1
  17   5  -2  178.30    3.90   1
 -17  -5   2  191.10    5.00   1
  17   5  -1   37.80    1.60   1
 -17  -5   1   51.20    3.50   1
  17   5   0   14.00    1.80   1
 -17  -5   0   16.40    2.90   1
 -17  -5  -1    2.90    3.60   1
  17   5   2  857.80   27.70   1
 -17  -5  -2  890.20   17.80   1
  17   5   3   43.30    2.60   1
 -17  -5  -3   35.50    2.90   1
  17   5   4  102.60    4.40   1
 -17  -5  -4  126.50    4.40   1
 -17  -5  -5    4.80    5.90   1
 -17  -5  -6  841.10   17.30   1
 -17  -5  -7   72.50    4.10   1
 -17  -5  -8  331.20    8.40   1
  17   5   9   -9.80    6.50   1
 -17  -5  -9   -9.70    3.40   1
  17   5  10    6.60    3.90   1
 -17  -5 -10   -4.10    3.60   1
  17   5  11  108.30    6.30   1
 -17  -5 -11   87.40    4.70   1
  17   5  12   85.50    5.90   1
 -17  -5 -12  100.30    5.20   1
  17   5  13   -0.40    4.10   1
 -17  -5 -13   -9.80    3.90   1
 -17  -5 -14   24.80    4.30   1
 -17  -5 -15   10.00    5.00   1
 -17  -5 -16  -15.20    5.30   1
  17   7 -21   12.00    5.90   1
 -17  -7  21    9.10    5.10   1
  17   7 -20   94.70    8.80   1
 -17  -7  20   77.70    5.00   1
  17   7 -19  257.70   14.90   1
 -17  -7  19  220.80    6.80   1
 -17  -7  18   40.90    3.30   1
  17   7 -17   -0.40    5.20   1
 -17  -7  17    3.40    3.20   1
  17   7 -16   34.60    6.60   1
 -17  -7  16   51.80    3.30   1
  17   7 -15   17.50    5.40   1
 -17  -7  15   12.10    2.80   1
  17   7 -14   49.40    5.90   1
 -17  -7  14   69.40    3.50   1
  17   7 -13   19.40    4.20   1
 -17  -7  13   -0.50    2.90   1
  17   7 -12   67.60    5.30   1
 -17  -7  12   87.90    3.60   1
  17   7 -11   66.50    5.50   1
 -17  -7  11   61.70    3.90   1
  17   7 -10    6.30    3.00   1
 -17  -7  10   12.90    2.50   1
  17   7  -9   17.20    3.90   1
 -17  -7   9    5.40    4.00   1
  17   7  -8   73.60    5.00   1
 -17  -7   8   73.10    2.40   1
 -17  -7   7   35.50    2.00   1
  17   7  -6   19.20    2.80   1
 -17  -7   6   15.60    2.00   1
  17   7  -5  234.60    9.30   1
 -17  -7   5  250.60    6.00   1
 -17  -7   4  587.30   12.20   1
 -17  -7   3   62.80    3.10   1
 -17  -7   2   77.20    3.50   1
 -17  -7   1  149.40    4.10   1
 -17  -7   0   40.80    2.40   1
 -17  -7  -1   39.90    2.60   1
 -17  -7  -2  916.40   18.10   1
 -17  -7  -3  287.00    7.00   1
 -17  -7  -4    5.20    2.90   1
 -17  -7  -5  120.40    4.60   1
 -17  -7  -6  256.00    6.70   1
 -17  -7  -7    8.10    3.60   1
 -17  -7  -8  214.50    6.50   1
 -17  -7  -9    8.10    3.60   1
 -17  -7 -10   14.00    4.20   1
 -17  -7 -11   41.40    4.00   1
 -17  -7 -12  145.10    6.40   1
 -17  -7 -13    1.60    3.90   1
 -17  -7 -14   34.40    5.10   1
 -17  -7 -15   59.10    5.60   1
  17   9 -19   28.80    6.80   1
 -17  -9  19   35.30    3.70   1
  17   9 -18    3.40    5.90   1
 -17  -9  18   21.00    3.80   1
  17   9 -17   19.90    5.00   1
 -17  -9  17   50.10    3.60   1
  17   9 -16   -9.80    4.40   1
 -17  -9  16    7.00    3.00   1
  17   9 -15    1.70    4.40   1
 -17  -9  15    1.60    3.00   1
 -17  -9  14   90.50    4.10   1
 -17  -9  13  186.70    5.40   1
 -17  -9  12   91.20    4.00   1
 -17  -9  11    2.00    2.90   1
 -17  -9  10  216.60    5.60   1
 -17  -9   9  174.60    4.90   1
 -17  -9   8   38.80    3.80   1
 -17  -9   7   48.70    3.30   1
 -17  -9   6    3.10    3.70   1
 -17  -9   5    9.70    2.30   1
 -17  -9   4  188.10    5.40   1
 -17  -9   3   -5.60    3.10   1
 -17  -9   2   38.00    3.30   1
 -17  -9   1   99.50    4.10   1
 -17  -9   0   48.10    3.10   1
 -17  -9  -1   86.30    5.10   1
 -17  -9  -2  133.40    5.60   1
 -17  -9  -3  196.00    7.20   1
 -17  -9  -4    3.00    4.30   1
 -17  -9  -5  173.60    5.60   1
 -17  -9  -6   29.30    3.30   1
 -17  -9  -7    7.40    3.30   1
 -17  -9  -8   63.10    4.20   1
 -17  -9  -9   85.00    5.00   1
 -17  -9 -10   11.10    3.60   1
 -17  -9 -11   51.90    4.50   1
 -17  -9 -12   74.30    6.20   1
 -17  -9 -13   12.90    4.90   1
 -17 -11  16    6.40    3.70   1
 -17 -11  15   14.40    3.30   1
 -17 -11  14  188.80    6.40   1
 -17 -11  13  111.70    5.50   1
 -17 -11  12   12.20    3.10   1
 -17 -11  11   25.40    4.20   1
 -17 -11  10   90.00    4.10   1
 -17 -11   9   12.90    3.20   1
 -17 -11   8   24.30    3.40   1
 -17 -11   7   80.30    4.00   1
 -17 -11   6   25.50    3.20   1
 -17 -11   5   55.80    4.20   1
 -17 -11   4  119.40    6.30   1
 -17 -11   3  169.90    5.70   1
 -17 -11   2   14.80    2.80   1
 -17 -11   1  132.40    5.00   1
 -17 -11   0   20.70    3.10   1
 -17 -11  -1   92.00    4.70   1
 -17 -11  -2  149.80    5.50   1
 -17 -11  -3   47.60    6.30   1
 -17 -11  -4    2.50    6.50   1
 -17 -11  -5  176.60    7.90   1
 -17 -11  -6   22.30    4.90   1
 -17 -11  -7    4.70    4.40   1
 -17 -11  -8   60.70    6.30   1
 -17 -11  -9   78.30    6.30   1
 -17 -11 -10   23.60    8.70   1
 -17 -13  11   14.70    3.60   1
 -17 -13  10   20.50    4.00   1
 -17 -13   9   -0.80    4.90   1
 -17 -13   8   26.30    3.80   1
 -17 -13   7   45.70    4.10   1
 -17 -13   6   10.20    3.90   1
 -17 -13   5   -1.70    3.40   1
 -17 -13   4   78.90    4.70   1
 -17 -13   3   66.10    5.20   1
 -17 -13   2   15.00    5.60   1
 -17 -13   1   74.10    5.10   1
 -17 -13   0   -1.50    3.80   1
 -17 -13  -1   38.40    3.50   1
 -17 -13  -2   24.40    5.10   1
 -17 -13  -3   25.70    3.60   1
 -17 -13  -4   15.90    4.80   1
 -17 -13  -5   39.60    5.00   1
  18   0 -24   -4.10    7.90   1
  18   0 -23   16.30    5.80   1
  18   0 -22  111.60   10.00   1
  18   0 -21   -0.90    4.40   1
  18   0 -20  298.60    8.00   1
  18   0 -19   -4.80    3.00   1
  18   0 -18  428.00    9.70   1
  18   0 -17   -2.00    3.30   1
  18   0 -16   -2.90    2.10   1
  18   0 -15    1.90    3.10   1
  18   0 -14  344.90    9.80   1
  18   0 -13   10.50    2.80   1
  18   0 -12  202.20    6.30   1
  18   0 -11    1.40    1.00   1
  18   0 -10  344.50    9.20   1
  18   0  -9   14.20    4.40   1
  18   0  -8 2717.10   43.00   1
  18   0  -7    8.30    2.30   1
  18   0  -6  329.20    8.30   1
  18   0  -5   -1.80    3.20   1
  18   0  -4    9.80    2.00   1
  18   0  -3    1.50    2.20   1
  18   0  -2  422.80    7.80   1
  18   0  -1   -1.60    1.40   1
  18   0   0  191.10    4.90   1
  18   0   1   -1.50    2.90   1
  18   0   2  365.50   10.10   1
  18   0   3   11.90    3.60   1
  18   0   4  368.90   10.50   1
  18   0   5    7.70    4.90   1
  18   0   6  639.60   16.90   1
  18   0   7   13.50    6.00   1
  18   0   8  654.60   17.70   1
  18   0   9   -7.50    4.30   1
  18   0  10  285.70    9.90   1
  18   0  11   -4.00    6.90   1
  18   0  12    5.90    4.00   1
  18   0  13   15.20    6.30   1
  18   0  14  509.20   15.40   1
  18   0  15    1.10    4.20   1
  18   0  16  177.60   13.30   1
  18   0  17   20.30    9.40   1
  18   2 -24  157.80   12.90   1
 -18  -2  24  109.00    6.90   1
  18   2 -23   19.80    7.30   1
 -18  -2  23    9.50    4.90   1
  18   2 -22  207.20   14.40   1
 -18  -2  22  243.00    8.40   1
  18   2 -21   25.20    5.70   1
 -18  -2  21   45.60    3.60   1
  18   2 -20   75.90    8.30   1
 -18  -2  20   78.30    4.30   1
  18   2 -19   16.00    6.00   1
 -18  -2  19   -1.40    3.80   1
 -18  -2  18   59.70    3.80   1
  18   2 -17    7.30    2.00   1
 -18  -2  17   22.20    3.00   1
  18   2 -16    1.00    2.00   1
 -18  -2  16    6.10    3.10   1
  18   2 -15   70.90    3.80   1
 -18  -2  15   71.00    2.90   1
  18   2 -14  848.30   20.90   1
 -18  -2  14  832.40   16.80   1
  18   2 -13  115.70    5.40   1
 -18  -2  13   99.30    3.30   1
  18   2 -12  170.90    5.20   1
 -18  -2  12  165.30    4.50   1
  18   2 -11   74.90    3.20   1
 -18  -2  11   78.90    3.00   1
  18   2 -10  118.90    3.90   1
 -18  -2  10  106.40    3.20   1
  18   2  -9   26.40    2.00   1
 -18  -2   9   16.90    2.90   1
  18   2  -8 2092.80   47.10   1
 -18  -2   8 2004.60   38.60   1
  18   2  -7  499.70   12.10   1
 -18  -2   7  492.60   12.80   1
  18   2  -6    3.00    1.50   1
 -18  -2   6    8.40    1.80   1
  18   2  -5   12.40    1.00   1
 -18  -2   5   18.50    2.10   1
  18   2  -4  399.50    8.00   1
 -18  -2   4  422.80    8.60   1
  18   2  -3  255.50    5.40   1
 -18  -2   3  274.60    6.40   1
  18   2  -2  657.50   15.70   1
 -18  -2   2  743.00   14.60   1
  18   2  -1   26.50    2.10   1
 -18  -2   1   30.20    2.20   1
  18   2   0  266.80    9.70   1
 -18  -2   0  258.80    7.60   1
  18   2   1  163.10    4.30   1
 -18  -2  -1  165.40    5.60   1
  18   2   2  332.90    9.40   1
 -18  -2  -2  320.50    9.20   1
  18   2   3    2.00    3.60   1
 -18  -2  -3    1.50    3.20   1
  18   2   4  295.50    8.90   1
 -18  -2  -4  268.20    8.10   1
  18   2   5   24.10    3.70   1
 -18  -2  -5   25.60    4.30   1
  18   2   6  174.00    6.90   1
 -18  -2  -6  210.20    7.40   1
  18   2   7   87.30    5.20   1
 -18  -2  -7   69.20    5.10   1
  18   2   8  368.80   11.30   1
 -18  -2  -8  390.90   11.70   1
  18   2   9   -2.40    3.20   1
 -18  -2  -9    4.70    3.20   1
  18   2  10  346.00   11.20   1
 -18  -2 -10  318.60    8.70   1
  18   2  11   46.20    5.20   1
 -18  -2 -11   17.80    4.00   1
  18   2  12   -4.10    4.60   1
 -18  -2 -12    7.70    4.10   1
  18   2  13   33.50    5.00   1
 -18  -2 -13   21.70    5.50   1
  18   2  14  359.00   11.70   1
 -18  -2 -14  388.50   10.70   1
  18   2  15   18.60    5.00   1
 -18  -2 -15   -7.40    4.50   1
  18   2  16  174.50   11.20   1
 -18  -2 -16  174.20    9.00   1
  18   2  17   59.00    7.60   1
 -18  -2 -17   49.70    6.20   1
  18   4 -23   30.70    7.90   1
 -18  -4  23   27.40    3.70   1
  18   4 -22  -13.30    6.60   1
 -18  -4  22   10.40    3.50   1
  18   4 -21   16.30    6.80   1
 -18  -4  21   22.50    3.60   1
  18   4 -20  180.30    9.90   1
 -18  -4  20  183.90    6.30   1
  18   4 -19   22.70    6.70   1
 -18  -4  19    5.70    4.00   1
  18   4 -18  134.30    9.10   1
 -18  -4  18  158.60    5.20   1
  18   4 -17    6.50    5.50   1
 -18  -4  17   18.70    3.30   1
  18   4 -16  352.30   15.10   1
 -18  -4  16  317.10    8.00   1
  18   4 -15   -3.80    5.40   1
 -18  -4  15    0.90    2.10   1
  18   4 -14  961.00   33.40   1
 -18  -4  14  997.00   18.00   1
  18   4 -13  -11.10    4.80   1
 -18  -4  13    5.80    2.40   1
  18   4 -12  162.60    8.90   1
 -18  -4  12  150.10    4.60   1
  18   4 -11   21.10    4.60   1
 -18  -4  11   30.40    2.60   1
  18   4 -10   -0.80    3.60   1
 -18  -4  10    3.60    2.10   1
 -18  -4   9   41.60    2.70   1
  18   4  -8  475.80   16.90   1
 -18  -4   8  446.30   10.30   1
  18   4  -7   -2.10    3.80   1
 -18  -4   7    4.70    4.70   1
  18   4  -6   14.80    3.50   1
 -18  -4   6   16.20    3.10   1
  18   4  -5   30.60    3.20   1
 -18  -4   5   35.10    1.90   1
  18   4  -4   61.70    2.40   1
 -18  -4   4   74.30    3.20   1
  18   4  -3    8.40    1.40   1
 -18  -4   3    9.30    1.90   1
  18   4  -2 1106.20   20.80   1
 -18  -4   2 1119.00   21.30   1
  18   4  -1  213.60    4.80   1
 -18  -4   1  226.60    5.70   1
  18   4   0  161.40    6.40   1
 -18  -4   0  160.10    5.60   1
  18   4   1  132.70    5.30   1
 -18  -4  -1  150.90    5.40   1
  18   4   2  653.80   22.00   1
 -18  -4  -2  677.30   16.80   1
  18   4   3  133.80    5.60   1
 -18  -4  -3  127.00    5.10   1
 -18  -4  -4  229.10    6.10   1
 -18  -4  -5    5.60    2.90   1
  18   4   6   16.60    3.30   1
 -18  -4  -6   25.70    3.20   1
  18   4   7  300.20    9.20   1
 -18  -4  -7  283.90    7.20   1
  18   4   8  687.80   25.80   1
 -18  -4  -8  709.00   15.40   1
  18   4   9    9.70    4.80   1
 -18  -4  -9   -1.20    4.70   1
  18   4  10   99.40    5.80   1
 -18  -4 -10   95.90    4.80   1
 -18  -4 -11   57.50    5.40   1
  18   4  12   -0.50    4.90   1
 -18  -4 -12    7.30    3.90   1
  18   4  13   81.30    5.90   1
 -18  -4 -13   74.10    5.00   1
  18   4  14   83.20    5.90   1
 -18  -4 -14   83.30    5.00   1
  18   4  15    5.00    4.50   1
 -18  -4 -15   -9.50    4.90   1
 -18  -4 -16  169.80    9.00   1
  18   6 -22  -17.00    6.30   1
 -18  -6  22    0.40    3.50   1
  18   6 -21    4.00    6.00   1
 -18  -6  21   12.60    3.80   1
  18   6 -20  257.80   15.30   1
 -18  -6  20  235.50    8.10   1
  18   6 -19   16.00    6.10   1
 -18  -6  19    0.20    3.30   1
  18   6 -18  140.30    8.80   1
 -18  -6  18  130.50    5.60   1
  18   6 -17   11.00    6.40   1
 -18  -6  17   11.00    2.80   1
  18   6 -16  132.10    8.40   1
 -18  -6  16  163.00    4.70   1
  18   6 -15  118.20    8.60   1
 -18  -6  15  107.80    4.20   1
  18   6 -14  555.10   21.50   1
 -18  -6  14  543.60   10.80   1
  18   6 -13   63.80    5.10   1
 -18  -6  13   72.20    3.30   1
  18   6 -12    0.30    4.40   1
 -18  -6  12   10.00    3.90   1
  18   6 -11   85.80    6.40   1
 -18  -6  11  112.00    5.40   1
  18   6 -10    7.30    3.40   1
 -18  -6  10    8.90    3.10   1
  18   6  -9   46.60    4.10   1
 -18  -6   9   56.40    3.40   1
  18   6  -8  505.40   18.30   1
 -18  -6   8  468.60   10.70   1
  18   6  -7   18.30    3.20   1
 -18  -6   7   12.90    1.70   1
  18   6  -6  116.60    5.90   1
 -18  -6   6  113.80    3.60   1
  18   6  -5   34.50    3.10   1
 -18  -6   5   51.50    3.00   1
  18   6  -4  115.10    5.10   1
 -18  -6   4  113.20    5.00   1
  18   6  -3   25.50    2.30   1
 -18  -6   3   20.50    2.50   1
 -18  -6   2 1035.00   20.50   1
 -18  -6   1   31.70    2.90   1
 -18  -6   0  587.20   12.20   1
 -18  -6  -1  126.70    3.90   1
 -18  -6  -2  456.00   10.10   1
 -18  -6  -3   22.50    2.60   1
 -18  -6  -4  469.80   10.40   1
 -18  -6  -5   96.40    4.10   1
 -18  -6  -6    4.20    3.20   1
 -18  -6  -7   55.30    4.10   1
 -18  -6  -8  354.70    8.90   1
 -18  -6  -9   17.60    3.60   1
 -18  -6 -10   92.20    5.00   1
 -18  -6 -11   56.90    4.30   1
 -18  -6 -12   -1.80    3.90   1
 -18  -6 -13   31.00    4.50   1
 -18  -6 -14   19.20    5.20   1
 -18  -6 -15   11.00    5.20   1
  18   8 -20   44.70    6.30   1
 -18  -8  20   64.00    4.30   1
  18   8 -19   45.40    6.60   1
 -18  -8  19   21.30    3.80   1
  18   8 -18  166.40   11.50   1
 -18  -8  18  122.90    4.80   1
  18   8 -17  144.20   10.60   1
 -18  -8  17  133.90    5.10   1
  18   8 -16   15.20    4.70   1
 -18  -8  16   14.00    2.90   1
  18   8 -15   31.60    4.50   1
 -18  -8  15   31.30    3.20   1
  18   8 -14  122.60    7.60   1
 -18  -8  14  110.00    4.30   1
  18   8 -13   42.60    4.50   1
 -18  -8  13   46.20    3.40   1
  18   8 -12   12.20    3.30   1
 -18  -8  12   22.90    3.30   1
  18   8 -11   12.70    4.00   1
 -18  -8  11   33.70    3.20   1
  18   8 -10    6.00    3.40   1
 -18  -8  10   18.40    2.90   1
 -18  -8   9   11.10    2.50   1
 -18  -8   8  436.40    8.70   1
 -18  -8   7   55.90    2.70   1
 -18  -8   6    8.80    3.60   1
 -18  -8   5   74.50    3.10   1
 -18  -8   4   46.30    2.90   1
 -18  -8   3  171.70    5.20   1
 -18  -8   2  292.30    7.50   1
 -18  -8   1  121.20    4.40   1
 -18  -8   0   11.00    2.90   1
 -18  -8  -1  306.50    9.60   1
 -18  -8  -2  247.50    8.20   1
 -18  -8  -3    4.60    4.00   1
 -18  -8  -4   50.30    3.50   1
 -18  -8  -5  106.80    4.50   1
 -18  -8  -6   28.50    4.70   1
 -18  -8  -7  115.10    5.10   1
 -18  -8  -8  210.00    6.40   1
 -18  -8  -9    5.20    3.70   1
 -18  -8 -10   56.80    4.50   1
 -18  -8 -11   29.80    4.60   1
 -18  -8 -12    5.90    3.90   1
 -18  -8 -13   58.90    5.60   1
 -18 -10  17  154.60    6.20   1
 -18 -10  16    7.00    3.50   1
 -18 -10  15   75.00    4.10   1
 -18 -10  14   64.90    4.00   1
 -18 -10  13   30.00    3.30   1
 -18 -10  12   -1.20    4.10   1
 -18 -10  11   82.60    3.80   1
 -18 -10  10   58.90    3.20   1
 -18 -10   9   65.90    4.30   1
 -18 -10   8  359.40    8.10   1
 -18 -10   7  103.80    4.70   1
 -18 -10   6   -0.10    3.30   1
 -18 -10   5  176.00    6.80   1
 -18 -10   4   -2.80    3.80   1
 -18 -10   3   11.60    2.80   1
 -18 -10   2   46.80    3.20   1
 -18 -10   1   37.10    3.40   1
 -18 -10   0    3.40    3.20   1
 -18 -10  -1  173.20    6.10   1
 -18 -10  -2  294.20    9.70   1
 -18 -10  -3   -3.30    3.90   1
 -18 -10  -4   62.10    5.70   1
 -18 -10  -5  108.20    6.00   1
 -18 -10  -6   13.60    4.80   1
 -18 -10  -7  138.00    7.40   1
 -18 -10  -8    8.70    4.60   1
 -18 -10  -9   14.70    7.50   1
 -18 -10 -10   67.50    9.40   1
 -18 -10 -11   71.70   10.50   1
 -18 -12  13   28.20    4.00   1
 -18 -12  12   15.60    3.80   1
 -18 -12  11   66.60    4.00   1
 -18 -12  10   -6.30    3.70   1
 -18 -12   9   63.90    4.00   1
 -18 -12   8  111.00    4.70   1
 -18 -12   7   88.10    4.30   1
 -18 -12   6    3.60    3.40   1
 -18 -12   5  152.60    5.20   1
 -18 -12   4   46.70    5.10   1
 -18 -12   3   12.70    5.90   1
 -18 -12   2   73.50    5.50   1
 -18 -12   1   83.40    4.50   1
 -18 -12   0    2.10    6.70   1
 -18 -12  -1  136.60    6.10   1
 -18 -12  -2   32.10    3.80   1
 -18 -12  -3   16.90    3.70   1
 -18 -12  -4   13.10    4.40   1
 -18 -12  -5    7.70    5.40   1
 -18 -12  -6   47.60    5.80   1
 -18 -12  -7  119.30    7.20   1
  19   1 -24  137.80   11.90   1
 -19  -1  24  103.90   10.80   1
  19   1 -22   -9.00    6.90   1
 -19  -1  22   23.00    5.60   1
  19   1 -21   -7.30    7.30   1
 -19  -1  21    6.20    3.00   1
 -19  -1  20   27.30    4.50   1
  19   1 -19   35.80    7.20   1
 -19  -1  19    1.90    3.10   1
  19   1 -18  635.30   14.10   1
 -19  -1  18  616.00   14.10   1
  19   1 -17   -1.40    3.20   1
 -19  -1  17   -1.20    3.00   1
  19   1 -16   98.40    3.60   1
 -19  -1  16   81.60    3.50   1
  19   1 -15   19.90    2.70   1
 -19  -1  15   14.40    2.60   1
  19   1 -14   27.10    2.90   1
 -19  -1  14   35.10    3.40   1
  19   1 -13   12.90    2.60   1
 -19  -1  13   19.30    1.80   1
  19   1 -12  789.80   19.00   1
 -19  -1  12  751.40   14.80   1
  19   1 -11   14.70    2.70   1
 -19  -1  11    8.10    1.50   1
  19   1 -10   10.80    2.20   1
 -19  -1  10   15.80    1.20   1
  19   1  -9  108.60    4.10   1
 -19  -1   9   95.50    2.50   1
  19   1  -8 1185.10   28.00   1
 -19  -1   8 1154.30   22.90   1
  19   1  -7   -3.60    2.30   1
 -19  -1   7    2.90    1.70   1
  19   1  -6  812.00   18.50   1
 -19  -1   6  823.60   27.30   1
  19   1  -5  573.00   19.80   1
 -19  -1   5  534.20   19.00   1
  19   1  -4  114.20    3.70   1
 -19  -1   4  101.90    3.90   1
  19   1  -3   56.30    2.70   1
 -19  -1   3   52.20    2.10   1
  19   1  -2  310.10    8.40   1
 -19  -1   2  347.50    9.60   1
  19   1  -1   31.20    2.00   1
 -19  -1   1   30.10    5.90   1
  19   1   0   40.60    2.50   1
 -19  -1   0   35.80    2.50   1
  19   1   1    3.70    2.30   1
 -19  -1  -1    2.70    5.50   1
  19   1   2   20.70    3.30   1
 -19  -1  -2   17.90    3.10   1
  19   1   3   14.60    5.90   1
 -19  -1  -3   46.10    4.10   1
  19   1   4  283.80    8.90   1
 -19  -1  -4  243.30    8.20   1
  19   1   5   -5.00    5.10   1
 -19  -1  -5   -1.70    3.80   1
  19   1   6  634.90   16.50   1
 -19  -1  -6  629.10   16.50   1
  19   1   7    5.40    4.10   1
 -19  -1  -7    8.10    4.30   1
  19   1   8   80.50    7.80   1
 -19  -1  -8   67.40    7.70   1
  19   1   9   52.80    7.10   1
 -19  -1  -9   50.00    5.30   1
  19   1  10  199.10    8.10   1
 -19  -1 -10  180.20    7.30   1
  19   1  11    8.60    4.30   1
 -19  -1 -11   30.70    5.30   1
  19   1  12  293.70   10.20   1
 -19  -1 -12  274.70   10.10   1
 -19  -1 -13  -34.40    8.70   1
  19   1  14   99.00    7.00   1
 -19  -1 -14   96.00    7.20   1
  19   1  15   10.10    6.70   1
 -19  -1 -15   27.00    8.10   1
  19   1  16   52.00    9.20   1
 -19  -1 -16   82.40    9.80   1
  19   1  17    0.00    6.80   1
 -19  -1 -17   24.10    8.10   1
 -19  -3  23    5.00    4.30   1
  19   3 -22   37.60    8.90   1
 -19  -3  22   67.30    4.10   1
  19   3 -21    9.80    6.10   1
 -19  -3  21   -9.80    3.40   1
  19   3 -20    5.40    6.80   1
 -19  -3  20   11.10    3.10   1
  19   3 -19   17.90    6.20   1
 -19  -3  19    4.60    3.40   1
  19   3 -18  487.10   20.10   1
 -19  -3  18  499.30   11.80   1
  19   3 -17   51.50    7.00   1
 -19  -3  17   46.80    3.30   1
  19   3 -16    2.50    5.50   1
 -19  -3  16   -1.30    2.80   1
  19   3 -15   29.10    6.00   1
 -19  -3  15   28.70    2.40   1
  19   3 -14  136.40    7.90   1
 -19  -3  14  139.00    4.40   1
  19   3 -13   73.40    6.40   1
 -19  -3  13   89.60    4.00   1
  19   3 -12  977.90   33.30   1
 -19  -3  12  919.50   18.60   1
  19   3 -11   56.70    5.50   1
 -19  -3  11   53.30    3.00   1
  19   3 -10  111.90    3.60   1
 -19  -3  10  124.00    4.10   1
  19   3  -9  175.80    4.80   1
 -19  -3   9  170.50    4.60   1
  19   3  -8  272.50    7.00   1
 -19  -3   8  276.60    6.80   1
  19   3  -7   17.90    0.90   1
 -19  -3   7   13.60    2.90   1
  19   3  -6  320.00    6.30   1
 -19  -3   6  338.50   12.80   1
  19   3  -5  445.60    8.80   1
 -19  -3   5  458.60    9.50   1
  19   3  -4   87.20    2.40   1
 -19  -3   4   90.20    2.90   1
  19   3  -3  210.00    4.70   1
 -19  -3   3  230.10    5.40   1
  19   3  -2  746.90   17.50   1
 -19  -3   2  760.60   18.80   1
  19   3  -1    8.20    1.90   1
 -19  -3   1   10.80    6.00   1
  19   3   0  410.90   14.20   1
 -19  -3   0  446.30    9.60   1
  19   3   1   20.50    3.10   1
 -19  -3  -1   43.50    6.00   1
  19   3   2  295.80   10.80   1
 -19  -3  -2  319.90    9.40   1
  19   3   3   31.40    2.40   1
 -19  -3  -3   30.60    4.00   1
  19   3   4  334.40   13.10   1
 -19  -3  -4  348.50   14.90   1
  19   3   5   42.10    4.40   1
 -19  -3  -5   36.20    4.50   1
  19   3   6  223.90    7.80   1
 -19  -3  -6  215.00    7.90   1
  19   3   7   25.00    4.00   1
 -19  -3  -7   20.50    4.00   1
  19   3   8  114.90    6.00   1
 -19  -3  -8   95.00    4.60   1
  19   3   9  131.10    6.10   1
 -19  -3  -9  115.80    5.10   1
  19   3  10  194.90    7.80   1
 -19  -3 -10  157.30    7.70   1
  19   3  11   -7.90    7.30   1
 -19  -3 -11   10.90    3.90   1
  19   3  12  214.00    8.60   1
 -19  -3 -12  169.90    7.80   1
  19   3  13   13.20    4.80   1
 -19  -3 -13    7.30    5.10   1
  19   3  14   33.10    5.80   1
 -19  -3 -14   42.30    5.00   1
  19   3  15   19.90    7.60   1
 -19  -3 -15   -4.10    5.10   1
  19   3  16   48.30    8.20   1
 -19  -3 -16   55.50    6.10   1
  19   5 -22   50.40    7.90   1
 -19  -5  22   41.70    4.20   1
  19   5 -21   11.70    6.90   1
 -19  -5  21   -5.30    3.40   1
 -19  -5  20   -2.70    5.10   1
  19   5 -19   37.90    6.50   1
 -19  -5  19   23.90    3.90   1
  19   5 -18  220.70   12.10   1
 -19  -5  18  220.00    6.80   1
  19   5 -17   12.50    6.00   1
 -19  -5  17   26.80    3.40   1
  19   5 -16   35.20    5.40   1
 -19  -5  16   21.50    2.80   1
  19   5 -15   33.60    5.90   1
 -19  -5  15   29.40    2.90   1
  19   5 -14   18.80    5.20   1
 -19  -5  14   31.20    2.80   1
 -19  -5  13    0.80    2.10   1
  19   5 -12  337.30   13.80   1
 -19  -5  12  366.80    8.80   1
  19   5 -11  101.40    6.50   1
 -19  -5  11   98.80    3.90   1
  19   5 -10  222.60    9.90   1
 -19  -5  10  224.50    6.10   1
  19   5  -9   33.60    4.60   1
 -19  -5   9   49.20    3.20   1
  19   5  -8   39.50    4.90   1
 -19  -5   8   37.30    3.00   1
  19   5  -7    3.90    2.40   1
 -19  -5   7    3.80    2.70   1
  19   5  -6  196.90    8.40   1
 -19  -5   6  201.80    5.00   1
  19   5  -5  123.10    5.90   1
 -19  -5   5  136.10    4.00   1
  19   5  -4  190.80    7.90   1
 -19  -5   4  207.40    5.20   1
  19   5  -3   27.40    1.80   1
 -19  -5   3   27.60    2.40   1
  19   5  -2 1018.50   24.60   1
 -19  -5   2 1072.20   21.10   1
  19   5  -1   60.90    3.60   1
 -19  -5   1   49.70    3.20   1
  19   5   0  688.30   23.20   1
 -19  -5   0  768.80   15.80   1
  19   5   1   42.40    2.80   1
 -19  -5  -1   56.70    4.20   1
  19   5   2    8.40    1.80   1
 -19  -5  -2   11.00    3.80   1
 -19  -5  -3  228.40    7.60   1
 -19  -5  -4  440.50   10.00   1
 -19  -5  -5   28.40    3.20   1
 -19  -5  -6  156.60    5.30   1
 -19  -5  -7   24.90    3.60   1
 -19  -5  -8   61.50    3.70   1
 -19  -5  -9   52.40    4.20   1
  19   5  10   49.10    8.10   1
 -19  -5 -10   37.60    4.10   1
  19   5  11   34.40    4.20   1
 -19  -5 -11   28.80    4.40   1
  19   5  12  193.50    8.30   1
 -19  -5 -12  208.10    6.90   1
  19   5  13    4.80    7.60   1
 -19  -5 -13   -1.40    4.00   1
 -19  -5 -14   16.20    4.70   1
 -19  -5 -15   10.70    5.10   1
  19   7 -21    2.50    6.80   1
 -19  -7  21    9.70    7.00   1
  19   7 -20   15.40    6.00   1
 -19  -7  20   11.80    3.90   1
  19   7 -19   77.40    8.00   1
 -19  -7  19   74.80    6.50   1
  19   7 -18  217.10   12.70   1
 -19  -7  18  170.90    6.40   1
  19   7 -17   25.80    5.50   1
 -19  -7  17   14.10    2.90   1
  19   7 -16   -4.00    4.60   1
 -19  -7  16    9.50    2.80   1
 -19  -7  15   11.50    2.80   1
 -19  -7  14   22.00    3.10   1
  19   7 -13   22.50    5.40   1
 -19  -7  13   17.20    2.80   1
 -19  -7  12  106.70    3.90   1
  19   7 -11  260.30   10.60   1
 -19  -7  11  286.80    6.70   1
  19   7 -10   -4.20    3.50   1
 -19  -7  10    2.70    3.00   1
  19   7  -9  124.60    6.50   1
 -19  -7   9  132.80    4.80   1
 -19  -7   8   10.00    2.60   1
  19   7  -7   22.40    2.90   1
 -19  -7   7   28.30    3.40   1
 -19  -7   6  224.30    7.20   1
 -19  -7   5   13.90    2.30   1
 -19  -7   4  225.90    7.70   1
 -19  -7   3   36.40    2.70   1
 -19  -7   2  278.20    7.00   1
 -19  -7   1    0.40    2.60   1
 -19  -7   0  132.40    4.50   1
 -19  -7  -1  164.20    6.20   1
 -19  -7  -3  197.70    5.90   1
 -19  -7  -4  254.70    6.80   1
 -19  -7  -5   13.70    2.90   1
 -19  -7  -6  178.50    5.80   1
 -19  -7  -7   37.00    3.90   1
 -19  -7  -8    7.30    3.40   1
 -19  -7  -9    6.00    3.40   1
 -19  -7 -10   75.30    6.30   1
 -19  -7 -11   18.90    4.50   1
 -19  -7 -12   56.10    5.60   1
 -19  -7 -13   59.80    5.60   1
 -19  -7 -14   18.90    5.20   1
 -19  -9  19   25.20    7.10   1
 -19  -9  18  109.30    5.70   1
 -19  -9  17   58.90    3.90   1
 -19  -9  16   25.50    3.10   1
 -19  -9  15   14.20    2.80   1
 -19  -9  14   -2.40    3.50   1
 -19  -9  13    5.90    3.70   1
 -19  -9  12  171.00    5.10   1
 -19  -9  11    2.70    3.10   1
 -19  -9  10   17.40    3.30   1
 -19  -9   9   48.60    3.50   1
 -19  -9   8  193.30    5.30   1
 -19  -9   7   15.70    4.10   1
 -19  -9   6   86.40    4.80   1
 -19  -9   5   85.80    4.70   1
 -19  -9   3  357.60    8.80   1
 -19  -9   2  150.00    5.10   1
 -19  -9   1   16.50    3.60   1
 -19  -9   0   32.60    3.90   1
 -19  -9  -1   65.20    4.30   1
 -19  -9  -2   17.70    3.90   1
 -19  -9  -3  182.20    7.20   1
 -19  -9  -4  213.40    8.20   1
 -19  -9  -5   11.40    4.50   1
 -19  -9  -6  163.40    7.30   1
 -19  -9  -7  121.80    6.90   1
 -19  -9  -8    2.80    7.40   1
 -19  -9  -9   10.00    5.20   1
 -19  -9 -10   25.20    5.00   1
 -19  -9 -11   -3.60    7.30   1
 -19 -11  15   73.90    4.30   1
 -19 -11  14    6.60    3.60   1
 -19 -11  13   11.10    3.50   1
 -19 -11  12   70.70    4.40   1
 -19 -11  11    7.90    3.10   1
 -19 -11  10   11.70    3.50   1
 -19 -11   9   51.60    4.40   1
 -19 -11   8   31.80    3.30   1
 -19 -11   7   25.00    4.30   1
 -19 -11   6   62.30    3.90   1
 -19 -11   5   25.60    4.10   1
 -19 -11   4   45.90    7.00   1
 -19 -11   3  263.90    9.60   1
 -19 -11   2   82.60    5.40   1
 -19 -11   1    3.40    4.30   1
 -19 -11   0   34.30    4.70   1
 -19 -11  -1  117.40    4.90   1
 -19 -11  -2   10.50    3.40   1
 -19 -11  -3   43.90    4.80   1
 -19 -11  -4   36.70    5.10   1
 -19 -11  -5   -2.50    6.90   1
 -19 -11  -6   41.70    5.30   1
 -19 -11  -7   24.20    7.10   1
 -19 -11  -8   39.80    5.20   1
 -19 -13   9   65.00    4.80   1
 -19 -13   8   17.30    4.00   1
 -19 -13   7   11.80    3.90   1
 -19 -13   6   20.90    4.40   1
 -19 -13   5   23.50    4.90   1
 -19 -13   3  160.30    8.00   1
 -19 -13   2   71.40    5.40   1
 -19 -13   1   -5.30    3.80   1
 -19 -13   0   14.60    3.90   1
 -19 -13  -1   12.40    3.40   1
 -19 -13  -2   21.20    7.00   1
  20   0 -23   27.70    7.60   1
  20   0 -22  225.40   14.80   1
  20   0 -21  -23.20    7.30   1
  20   0 -20   42.30    3.90   1
  20   0 -19    3.70    2.60   1
  20   0 -18   -2.60    2.80   1
  20   0 -17    2.80    2.30   1
  20   0 -16  475.10   10.80   1
  20   0 -15   12.20    5.30   1
  20   0 -14  394.60   11.00   1
  20   0 -13   -2.80    2.80   1
  20   0 -12  747.40   18.50   1
  20   0 -11   -0.90    2.50   1
  20   0 -10  729.40   25.40   1
  20   0  -9    0.40    2.40   1
  20   0  -8   64.80    1.60   1
  20   0  -7    2.40    1.20   1
  20   0  -6   61.20    5.10   1
  20   0  -5   -2.90    3.80   1
  20   0  -4  114.50    4.20   1
  20   0  -2  120.90    3.20   1
  20   0  -1   -3.00    1.90   1
  20   0   0  200.90    6.10   1
  20   0   1   -0.10    2.20   1
  20   0   2  277.70    8.70   1
  20   0   3   -0.40    3.50   1
  20   0   4   -0.50    3.60   1
  20   0   5    4.90    3.50   1
  20   0   6   73.70    5.50   1
  20   0   7   -0.50    4.40   1
  20   0   8  640.50   25.90   1
  20   0   9   14.50    6.50   1
  20   0  10   -3.70    4.70   1
  20   0  11    8.20    4.90   1
  20   0  12  260.10   12.60   1
  20   0  13  -16.50    7.70   1
  20   0  15  -18.70    7.20   1
  20   0  16   44.00    7.80   1
  20   2 -23    4.90    7.90   1
 -20  -2  23   14.60    4.10   1
  20   2 -22  377.20   20.90   1
 -20  -2  22  380.00   11.90   1
  20   2 -21    7.40    7.10   1
 -20  -2  21    0.30    3.30   1
  20   2 -20   77.80    8.60   1
 -20  -2  20   58.40    4.00   1
  20   2 -19  -18.10    6.90   1
 -20  -2  19   -2.90    2.90   1
  20   2 -18   75.20    6.20   1
 -20  -2  18   64.10    4.10   1
  20   2 -17    2.90    2.80   1
 -20  -2  17   -5.30    3.20   1
  20   2 -16  404.40   16.50   1
 -20  -2  16  409.50    9.70   1
  20   2 -15    1.70    5.20   1
 -20  -2  15    3.30    2.90   1
  20   2 -14  369.80   14.60   1
 -20  -2  14  383.50   10.80   1
  20   2 -13   72.30    3.40   1
 -20  -2  13   69.20    4.50   1
  20   2 -12  480.10   12.90   1
 -20  -2  12  453.30   10.10   1
  20   2 -11   47.90    2.70   1
 -20  -2  11   50.50    2.40   1
  20   2 -10   76.40    3.10   1
 -20  -2  10   80.00    3.10   1
  20   2  -9    1.40    1.60   1
 -20  -2   9    2.10    1.40   1
  20   2  -8  196.90    5.60   1
 -20  -2   8  190.50    5.00   1
  20   2  -7   21.20    1.80   1
 -20  -2   7   13.90    1.90   1
  20   2  -6  265.20    5.90   1
 -20  -2   6  270.70    7.70   1
  20   2  -5   -0.20    1.50   1
 -20  -2   5    5.80    2.80   1
  20   2  -4  689.00   16.20   1
 -20  -2   4  760.70   18.50   1
  20   2  -3  121.50    5.90   1
 -20  -2   3  108.30    3.30   1
  20   2  -2   26.20    2.20   1
 -20  -2   2   44.80    2.50   1
  20   2  -1   36.10    2.40   1
 -20  -2   1   22.30    3.40   1
  20   2   0   21.10    3.10   1
 -20  -2   0   32.30    3.00   1
  20   2   1   84.50    4.60   1
 -20  -2  -1   81.40    4.40   1
  20   2   2  847.50   17.20   1
 -20  -2  -2  870.30   22.00   1
  20   2   3   15.50    3.60   1
 -20  -2  -3    7.80    4.90   1
  20   2   4   19.50    3.70   1
 -20  -2  -4    7.70    3.90   1
  20   2   5   68.50    4.80   1
 -20  -2  -5   81.70    5.40   1
  20   2   6  408.70   12.30   1
 -20  -2  -6  399.10   16.50   1
  20   2   7    5.30    4.80   1
 -20  -2  -7    7.80    7.20   1
  20   2   8  447.30   12.70   1
 -20  -2  -8  552.60   21.50   1
  20   2   9  106.90    8.10   1
 -20  -2  -9  112.00    6.50   1
  20   2  10   49.70    6.90   1
 -20  -2 -10   68.90    5.90   1
  20   2  11   30.10    6.60   1
 -20  -2 -11   57.60    7.90   1
  20   2  12  456.10   14.10   1
 -20  -2 -12  440.20   14.10   1
  20   2  13    7.40    6.20   1
 -20  -2 -13    0.90    5.30   1
  20   2  14   93.80    6.40   1
 -20  -2 -14   83.10    9.80   1
  20   2  15   16.80    6.30   1
 -20  -2 -15   12.70    7.60   1
  20   2  16    3.90    6.40   1
 -20  -2 -16  -11.10    7.40   1
  20   4 -22  222.50   13.30   1
 -20  -4  22  187.00    7.10   1
 -20  -4  21    7.60    4.00   1
 -20  -4  20   -0.80    4.00   1
 -20  -4  19   -1.80    3.70   1
  20   4 -18   57.60    7.40   1
 -20  -4  18   55.30    3.70   1
  20   4 -17   32.50    5.80   1
 -20  -4  17   19.90    3.20   1
  20   4 -16  431.30   16.90   1
 -20  -4  16  438.10   10.60   1
  20   4 -15    2.60    5.30   1
 -20  -4  15   -2.40    2.50   1
  20   4 -14  208.80   10.50   1
 -20  -4  14  238.40    5.60   1
  20   4 -13  104.40    7.10   1
 -20  -4  13  107.50    5.10   1
 -20  -4  12  188.60    5.40   1
 -20  -4  11    0.60    2.20   1
  20   4 -10  677.60   23.30   1
 -20  -4  10  628.60   16.60   1
  20   4  -9   11.40    4.00   1
 -20  -4   9   -1.60    2.20   1
  20   4  -8  570.30   20.00   1
 -20  -4   8  562.10   15.30   1
  20   4  -7    3.60    2.90   1
  20   4  -6  505.10   18.00   1
 -20  -4   6  501.90   13.50   1
  20   4  -5   46.30    4.00   1
 -20  -4   5   65.10    4.10   1
  20   4  -4  466.00   11.50   1
 -20  -4   4  474.40    9.90   1
  20   4  -3   18.10    1.90   1
 -20  -4   3   19.50    3.20   1
  20   4  -2  107.50    3.60   1
 -20  -4   2  114.70    3.80   1
  20   4  -1    4.30    2.70   1
 -20  -4   1    0.50    2.60   1
  20   4   0  528.30   18.50   1
 -20  -4   0  587.30   15.20   1
 -20  -4  -1   84.00    4.50   1
  20   4   2  950.00   32.00   1
 -20  -4  -2 1013.20   34.70   1
  20   4   3   -0.20    2.50   1
 -20  -4  -3   -0.60    3.40   1
  20   4   4   19.60    2.70   1
 -20  -4  -4   10.20    4.10   1
 -20  -4  -5   45.40    4.70   1
 -20  -4  -6  104.40    4.50   1
  20   4   7  -11.10    4.20   1
 -20  -4  -7   -1.60    3.20   1
  20   4   8  290.80   13.10   1
 -20  -4  -8  293.30    8.00   1
  20   4   9   91.30    7.20   1
 -20  -4  -9   98.00    4.80   1
  20   4  10   16.30    4.60   1
 -20  -4 -10   26.90    3.30   1
  20   4  11   40.70    5.00   1
 -20  -4 -11   43.10    4.60   1
  20   4  12  100.00    6.40   1
 -20  -4 -12  110.50    5.40   1
  20   4  13   -6.20    4.50   1
 -20  -4 -13    5.50    5.10   1
  20   4  14  143.20   11.00   1
 -20  -4 -14  156.00    8.30   1
 -20  -4 -15   26.20    5.50   1
  20   6 -21    0.30    6.40   1
 -20  -6  21   33.20    4.30   1
 -20  -6  20   62.10    4.80   1
  20   6 -19   23.10    6.50   1
 -20  -6  19   20.80    3.80   1
  20   6 -18   45.00    6.40   1
 -20  -6  18   29.20    3.50   1
  20   6 -17   36.00    5.60   1
 -20  -6  17   31.40    3.90   1
  20   6 -16   82.80    7.30   1
 -20  -6  16   76.80    4.30   1
  20   6 -15   32.70    6.00   1
 -20  -6  15   35.90    3.00   1
  20   6 -14   56.10    6.00   1
 -20  -6  14   84.30    3.90   1
  20   6 -13  199.90    9.50   1
 -20  -6  13  202.90    5.40   1
  20   6 -12   47.30    4.70   1
 -20  -6  12   59.10    3.70   1
 -20  -6  11   31.20    3.30   1
  20   6 -10  144.50    7.30   1
 -20  -6  10  153.70    5.00   1
  20   6  -9   77.50    5.10   1
 -20  -6   9   76.00    3.60   1
  20   6  -8  317.30   12.90   1
 -20  -6   8  316.90    8.20   1
 -20  -6   7  103.20    4.90   1
  20   6  -6  329.60   12.60   1
 -20  -6   6  356.70   10.40   1
  20   6  -5    8.00    2.40   1
 -20  -6   5   14.20    4.00   1
  20   6  -4  388.90   14.70   1
 -20  -6   4  432.10    9.70   1
 -20  -6   3   18.30    2.60   1
 -20  -6   2   22.20    2.80   1
 -20  -6   1   54.10    3.10   1
 -20  -6   0  178.20    5.60   1
 -20  -6  -2  275.20    7.10   1
 -20  -6  -3  224.90    6.30   1
 -20  -6  -4   16.00    2.90   1
 -20  -6  -5   88.20    4.30   1
 -20  -6  -6   91.60    4.30   1
 -20  -6  -7   19.80    3.40   1
 -20  -6  -8  206.50    6.80   1
 -20  -6  -9   17.80    3.60   1
 -20  -6 -10   18.90    3.90   1
 -20  -6 -11    5.00    4.00   1
 -20  -6 -12  123.80    7.90   1
 -20  -6 -13   -3.10    6.00   1
 -20  -6 -14   72.90    5.90   1
  20   8 -19  103.00    9.40   1
 -20  -8  19  108.80    7.20   1
  20   8 -18   56.20    7.40   1
 -20  -8  18   56.30    4.60   1
  20   8 -17   29.70    4.50   1
 -20  -8  17   38.00    4.30   1
  20   8 -16   83.60    8.30   1
 -20  -8  16   95.40    4.10   1
  20   8 -15   -3.10    4.10   1
 -20  -8  15    6.40    3.20   1
 -20  -8  14   33.90    3.30   1
 -20  -8  13   21.40    2.90   1
 -20  -8  12  107.90    4.80   1
 -20  -8  11   20.30    3.50   1
 -20  -8  10  123.20    4.70   1
 -20  -8   9   72.90    4.10   1
 -20  -8   8   62.40    3.20   1
 -20  -8   7  283.80    7.40   1
 -20  -8   6  436.40   12.00   1
 -20  -8   5   37.30    5.70   1
 -20  -8   4  219.20    8.10   1
 -20  -8   3   43.90    3.10   1
 -20  -8   2   -1.50    3.70   1
 -20  -8   1  125.60    4.70   1
 -20  -8   0   80.30    4.20   1
 -20  -8  -1    2.20    4.50   1
 -20  -8  -2  183.30    6.80   1
 -20  -8  -3  236.90    8.40   1
 -20  -8  -4   35.60    4.50   1
 -20  -8  -5   66.60    5.10   1
 -20  -8  -6   36.90    5.10   1
 -20  -8  -7   10.40    4.80   1
 -20  -8  -8  173.40    7.30   1
 -20  -8  -9   37.80    4.30   1
 -20  -8 -10    1.30    3.60   1
 -20  -8 -11   28.40    4.10   1
 -20 -10  17    1.80    4.90   1
 -20 -10  16   27.30    3.90   1
 -20 -10  15   18.60    2.90   1
 -20 -10  14   14.00    3.20   1
 -20 -10  13  115.20    4.90   1
 -20 -10  12  120.20    4.90   1
 -20 -10  11   29.80    3.90   1
 -20 -10  10   67.70    4.10   1
 -20 -10   9    2.30    3.40   1
 -20 -10   8   14.20    3.90   1
 -20 -10   7  244.30    6.40   1
 -20 -10   6   40.70    7.40   1
 -20 -10   5   16.60    6.40   1
 -20 -10   4   77.50    5.30   1
 -20 -10   3  152.10    6.80   1
 -20 -10   2   10.00    4.10   1
 -20 -10   1  160.00    6.70   1
 -20 -10   0  134.60    6.60   1
 -20 -10  -1   -0.80    3.10   1
 -20 -10  -2  139.90    5.40   1
 -20 -10  -3  147.00    6.50   1
 -20 -10  -4    7.10    4.20   1
 -20 -10  -5    2.60    4.70   1
 -20 -10  -6    9.80    4.40   1
 -20 -10  -7    6.50    4.00   1
 -20 -10  -8   65.40   10.00   1
 -20 -10  -9   39.10    5.40   1
 -20 -12  12   10.40    3.90   1
 -20 -12  11   18.30    3.80   1
 -20 -12  10   -0.40    3.00   1
 -20 -12   9    8.00    3.90   1
 -20 -12   8   12.80    3.30   1
 -20 -12   7   71.70    4.30   1
 -20 -12   6   13.90    3.30   1
 -20 -12   5    1.50    3.30   1
 -20 -12   4    7.70    4.10   1
 -20 -12   3  115.90    6.80   1
 -20 -12   2   29.50    6.90   1
 -20 -12   1  130.80    6.90   1
 -20 -12   0   15.90    5.70   1
 -20 -12  -1   12.60    4.70   1
 -20 -12  -2  202.30    9.70   1
 -20 -12  -3   41.90    5.60   1
 -20 -12  -4   -1.10    7.00   1
 -20 -12  -5   17.80    4.90   1
  21   1 -23    0.10    7.00   1
  21   1 -22  117.10   10.60   1
 -21  -1  22  107.10   10.30   1
  21   1 -21   13.30    5.70   1
 -21  -1  21   18.20    4.20   1
  21   1 -20  261.60   14.10   1
 -21  -1  20  278.80    9.90   1
  21   1 -19   14.90    6.50   1
 -21  -1  19    9.80    3.00   1
  21   1 -18  311.10    9.60   1
 -21  -1  18  300.90    7.80   1
  21   1 -17    9.40    2.90   1
 -21  -1  17   16.60    2.90   1
  21   1 -16  358.90   15.60   1
 -21  -1  16  353.70    8.70   1
  21   1 -15  -10.30    5.60   1
  21   1 -14  298.40    8.50   1
 -21  -1  14  321.70    9.70   1
  21   1 -13   39.80    3.00   1
 -21  -1  13   20.30    3.50   1
  21   1 -12    1.50    1.90   1
 -21  -1  12    4.10    3.20   1
  21   1 -11   85.50    3.80   1
 -21  -1  11   65.50    3.70   1
  21   1 -10  805.90   19.70   1
 -21  -1  10  745.00   15.30   1
  21   1  -9    4.80    1.90   1
 -21  -1   9    2.70    4.10   1
  21   1  -8  911.50   22.20   1
 -21  -1   8  876.90   17.90   1
  21   1  -7    6.10    1.90   1
 -21  -1   7    5.60    1.80   1
  21   1  -6   33.60    1.70   1
 -21  -1   6   32.00    4.80   1
  21   1  -5    4.20    1.40   1
 -21  -1   5    3.70    2.00   1
  21   1  -4   77.10    3.10   1
 -21  -1   4   79.40    3.70   1
  21   1  -3    5.40    1.80   1
 -21  -1   3    6.20    2.00   1
  21   1  -2  419.30   11.00   1
 -21  -1   2  469.00   10.00   1
  21   1  -1   47.80    4.30   1
 -21  -1   1   27.30    2.50   1
  21   1   0   85.40    4.20   1
 -21  -1   0   70.50    3.40   1
  21   1   1   30.20    2.80   1
 -21  -1  -1   31.00    3.50   1
  21   1   2  481.40   10.80   1
 -21  -1  -2  500.40   19.50   1
  21   1   3    9.50    3.80   1
 -21  -1  -3   14.90    3.80   1
  21   1   4  391.90   11.50   1
 -21  -1  -4  370.40   11.30   1
  21   1   5   20.90    4.20   1
 -21  -1  -5   18.30    4.30   1
  21   1   6    0.50    4.00   1
 -21  -1  -6    6.00    4.60   1
  21   1   7   -6.70    4.30   1
 -21  -1  -7    7.50    4.80   1
  21   1   8  551.90   21.20   1
 -21  -1  -8  567.70   15.90   1
  21   1   9    9.60    4.60   1
 -21  -1  -9   -9.80    7.00   1
  21   1  10   64.30    6.10   1
 -21  -1 -10   78.10    6.00   1
  21   1  11   -5.70    4.60   1
 -21  -1 -11   -4.70    5.10   1
  21   1  12   47.10    5.70   1
 -21  -1 -12   78.10    6.20   1
  21   1  13    0.10    4.90   1
 -21  -1 -13    6.60    7.10   1
  21   1  14  187.10   11.50   1
 -21  -1 -14  160.40   13.00   1
  21   1  15    5.20    6.50   1
 -21  -1 -15    6.90    7.30   1
  21   3 -23   13.20    8.20   1
 -21  -3  23    1.20    3.00   1
  21   3 -22   50.90    8.20   1
 -21  -3  22   41.00    4.10   1
  21   3 -21   28.70    5.30   1
 -21  -3  21   26.30    3.70   1
  21   3 -20   88.10    9.60   1
 -21  -3  20   92.20    4.70   1
  21   3 -19   -5.50    5.90   1
 -21  -3  19    3.10    3.50   1
  21   3 -18   47.40    6.60   1
 -21  -3  18   51.80    3.80   1
  21   3 -17   58.30    7.30   1
 -21  -3  17   39.50    3.50   1
  21   3 -16  330.50   14.30   1
 -21  -3  16  344.20    8.50   1
  21   3 -15   32.50    6.40   1
 -21  -3  15   36.70    3.30   1
  21   3 -14  256.50   12.10   1
 -21  -3  14  260.40    8.40   1
  21   3 -13   61.80    6.10   1
 -21  -3  13   84.70    4.70   1
  21   3 -12  107.20    7.10   1
 -21  -3  12   74.50    3.10   1
  21   3 -11   48.50    5.30   1
 -21  -3  11   24.90    2.60   1
  21   3 -10  225.90    9.60   1
 -21  -3  10  195.70    5.30   1
  21   3  -9   28.50    4.20   1
 -21  -3   9   32.20    2.50   1
  21   3  -8  512.00   18.20   1
 -21  -3   8  528.10   11.40   1
  21   3  -7  488.80   17.60   1
 -21  -3   7  470.70   17.80   1
  21   3  -6   30.90    4.10   1
 -21  -3   6   21.40    4.90   1
  21   3  -5  105.60    5.60   1
 -21  -3   5  106.40    5.00   1
  21   3  -4  222.10    8.90   1
 -21  -3   4  191.10    7.10   1
  21   3  -3    7.80    1.60   1
 -21  -3   3   14.80    2.10   1
  21   3  -2 1096.00   26.40   1
 -21  -3   2 1181.20   23.00   1
  21   3  -1   72.20    4.30   1
 -21  -3   1   67.00    3.40   1
  21   3   0    8.50    2.60   1
 -21  -3   0    4.60    2.60   1
  21   3   1  279.20   10.60   1
 -21  -3  -1  318.30   13.20   1
  21   3   2  492.50   17.40   1
 -21  -3  -2  500.80   13.70   1
  21   3   3  119.30    6.10   1
 -21  -3  -3  135.30    5.90   1
  21   3   4  429.10   12.00   1
 -21  -3  -4  435.20   12.50   1
  21   3   5   84.50    5.50   1
 -21  -3  -5   95.30    5.80   1
  21   3   6   24.40    4.10   1
 -21  -3  -6   15.70    5.80   1
  21   3   7  156.20    6.70   1
 -21  -3  -7  168.20    7.30   1
  21   3   8  291.00   10.10   1
 -21  -3  -8  297.40    9.90   1
  21   3   9   27.70    4.50   1
 -21  -3  -9   47.10    5.60   1
  21   3  10   79.70    5.80   1
 -21  -3 -10  107.70    6.70   1
  21   3  11   20.90    5.00   1
  21   3  12   23.50    6.60   1
 -21  -3 -12   44.80    6.00   1
  21   3  13   27.70    5.50   1
 -21  -3 -13   18.50    8.40   1
  21   3  14  293.30   19.30   1
 -21  -3 -14  310.40   18.30   1
  21   3  15   -5.40    7.50   1
 -21  -3 -15   -0.40    8.00   1
  21   5 -22   16.00    6.50   1
 -21  -5  22   -0.50    3.50   1
  21   5 -21   19.00    6.50   1
 -21  -5  21    5.80    3.50   1
  21   5 -20    6.10    6.10   1
 -21  -5  20   20.10    3.60   1
  21   5 -19   -3.90    5.70   1
 -21  -5  19   -1.10    4.50   1
  21   5 -18   21.10    6.10   1
 -21  -5  18   13.50    3.50   1
  21   5 -17   94.90    7.70   1
 -21  -5  17   77.30    4.40   1
  21   5 -16  244.20   12.50   1
 -21  -5  16  248.70    7.10   1
  21   5 -15   23.90    5.20   1
 -21  -5  15    1.00    2.70   1
  21   5 -14  225.50   11.50   1
 -21  -5  14  201.80    5.30   1
  21   5 -13  140.10    7.90   1
 -21  -5  13  109.70    4.30   1
  21   5 -12  282.90   12.50   1
 -21  -5  12  326.10    8.10   1
  21   5 -11  102.40    6.90   1
 -21  -5  11   99.10    4.90   1
  21   5 -10   44.90    4.70   1
 -21  -5  10   45.10    3.20   1
  21   5  -9   17.60    3.60   1
 -21  -5   9   20.40    2.90   1
  21   5  -8  303.10   11.90   1
 -21  -5   8  322.40    8.20   1
  21   5  -7   27.90    4.10   1
 -21  -5   7   37.40    4.50   1
  21   5  -6   19.10    3.20   1
 -21  -5   6   13.00    3.20   1
  21   5  -5    3.90    2.40   1
 -21  -5   5   10.50    1.80   1
 -21  -5   4  219.30    5.80   1
  21   5  -3    5.60    2.50   1
 -21  -5   3    8.10    2.40   1
  21   5  -2  482.20   17.50   1
 -21  -5   2  540.80   14.50   1
 -21  -5   1  107.10    4.30   1
 -21  -5   0   -4.00    3.20   1
 -21  -5  -1   43.10    3.90   1
 -21  -5  -2    9.20    3.60   1
 -21  -5  -3    8.70    4.00   1
 -21  -5  -4  236.70   11.50   1
 -21  -5  -5   40.70    3.40   1
 -21  -5  -6   -1.60    3.50   1
 -21  -5  -7   27.50    3.60   1
 -21  -5  -8  390.50    9.90   1
 -21  -5  -9    9.40    4.00   1
 -21  -5 -10   52.30    5.60   1
  21   5  11    5.30    5.40   1
 -21  -5 -11   22.60    7.60   1
 -21  -5 -12    7.40    4.90   1
 -21  -5 -13   -7.70    4.80   1
 -21  -5 -14  113.90    7.30   1
  21   7 -20   52.50    7.00   1
 -21  -7  20   65.90    5.70   1
  21   7 -19   42.40    6.30   1
 -21  -7  19   22.60    4.00   1
  21   7 -18   30.20    6.00   1
 -21  -7  18   23.50    4.10   1
  21   7 -17   23.10    5.50   1
 -21  -7  17   21.20    4.70   1
  21   7 -16   26.30    5.20   1
 -21  -7  16   42.50    3.80   1
  21   7 -15   -2.60    4.30   1
 -21  -7  15   -6.60    4.50   1
  21   7 -14    2.10    4.20   1
 -21  -7  14   13.80    2.70   1
  21   7 -13    8.90    3.80   1
 -21  -7  13   11.80    3.00   1
  21   7 -12    0.80    4.30   1
 -21  -7  12    1.60    3.60   1
  21   7 -11   56.10    5.00   1
 -21  -7  11   53.10    3.80   1
 -21  -7  10   43.90    3.30   1
 -21  -7   9    2.80    2.90   1
 -21  -7   8  376.90    8.20   1
 -21  -7   7  218.00    7.40   1
 -21  -7   6   31.10    3.40   1
 -21  -7   5  283.80    9.20   1
 -21  -7   4  263.00    8.70   1
 -21  -7   3    0.20    3.90   1
 -21  -7   2  486.00   10.90   1
 -21  -7   1  311.50    8.10   1
 -21  -7   0   58.10    3.80   1
 -21  -7  -1  138.90    5.10   1
 -21  -7  -2  108.70    5.30   1
 -21  -7  -3   22.20    4.40   1
 -21  -7  -4   58.30    5.10   1
 -21  -7  -5   65.30    5.20   1
 -21  -7  -6    8.50    3.10   1
 -21  -7  -7   15.60    3.40   1
 -21  -7  -8   97.60    5.10   1
 -21  -7  -9    4.70    5.60   1
 -21  -7 -10   76.10    5.00   1
 -21  -7 -11   11.60    3.80   1
 -21  -7 -12    6.00    4.10   1
 -21  -9  18   99.40    5.50   1
 -21  -9  17   54.90    4.40   1
 -21  -9  16   60.00    6.20   1
 -21  -9  15    2.60    3.00   1
 -21  -9  14   56.70    3.80   1
 -21  -9  13    0.20    3.30   1
 -21  -9  12   20.90    3.20   1
 -21  -9  11   49.20    3.50   1
 -21  -9  10  127.10    4.50   1
 -21  -9   9   -2.80    3.40   1
 -21  -9   8  332.30    9.30   1
 -21  -9   7  196.70    7.60   1
 -21  -9   6   41.10    7.10   1
 -21  -9   5  141.50    6.40   1
 -21  -9   4   24.80    4.50   1
 -21  -9   3   45.40    4.70   1
 -21  -9   2  277.80    9.40   1
 -21  -9   1  138.80    6.50   1
 -21  -9   0   89.70    4.10   1
 -21  -9  -1   25.40    3.60   1
 -21  -9  -2  195.60    7.80   1
 -21  -9  -3    3.00    4.30   1
 -21  -9  -4   87.20    6.10   1
 -21  -9  -5   65.50    5.70   1
 -21  -9  -6   -3.70    4.40   1
 -21  -9  -7  131.30    7.50   1
 -21  -9  -8   79.60    6.80   1
 -21  -9  -9    3.00    5.10   1
 -21  -9 -10    3.30    8.10   1
 -21 -11  14   49.40    3.80   1
 -21 -11  13   35.60    3.60   1
 -21 -11  12   -4.60    3.10   1
 -21 -11  11   31.80    3.80   1
 -21 -11  10   71.10    4.10   1
 -21 -11   9   21.00    3.40   1
 -21 -11   8   14.00    3.20   1
 -21 -11   7   31.60    3.50   1
 -21 -11   6    5.20    3.20   1
 -21 -11   4    6.80    6.60   1
 -21 -11   3   32.00    7.20   1
 -21 -11   2  114.60    6.80   1
 -21 -11   1  152.30    7.50   1
 -21 -11   0   10.80    4.70   1
 -21 -11  -1   63.10    5.70   1
 -21 -11  -2   29.80    5.20   1
 -21 -11  -3    0.70    4.80   1
 -21 -11  -4  115.20   10.10   1
 -21 -11  -5   14.30    4.70   1
 -21 -11  -6   -3.30    4.50   1
 -21 -13   5   20.60    3.80   1
 -21 -13   4    9.10    6.10   1
 -21 -13   3   15.10    4.20   1
  22   0 -23    7.00    7.70   1
  22   0 -21  -12.30    4.90   1
  22   0 -20  175.40   12.40   1
  22   0 -19   15.20    7.10   1
  22   0 -18  667.50   17.80   1
  22   0 -17    4.30    2.90   1
  22   0 -16  197.10    7.10   1
  22   0 -15   17.70    7.10   1
  22   0 -14  146.70    5.60   1
  22   0 -13    4.90    2.70   1
  22   0 -12  349.40    9.90   1
  22   0 -11   -0.40    2.90   1
  22   0 -10   80.70    4.10   1
  22   0  -9    2.10    2.40   1
  22   0  -8   13.80    2.60   1
  22   0  -7    2.80    4.10   1
  22   0  -6  904.50   30.30   1
  22   0  -5    0.60    3.80   1
  22   0  -4  249.30    7.70   1
  22   0  -3    3.00    1.90   1
  22   0  -2  320.40    9.20   1
  22   0  -1   13.20    2.60   1
  22   0   0  115.60    4.20   1
  22   0   1   -1.40    2.50   1
  22   0   2   20.50    2.80   1
  22   0   3   14.80    4.90   1
  22   0   4 1077.50   26.90   1
  22   0   5    6.10    4.40   1
  22   0   6  239.00   11.50   1
  22   0   7    2.30    4.60   1
  22   0   8    6.50    6.90   1
  22   0   9  -10.20    6.80   1
  22   0  10  324.10   11.20   1
  22   0  11   -1.80    5.30   1
  22   0  12   17.00    7.70   1
  22   0  13   -9.10    4.10   1
  22   0  14   72.70    9.30   1
  22   0  15   11.30    7.40   1
  22   2 -23  -15.50    6.60   1
 -22  -2  23   16.00    7.30   1
  22   2 -22   35.70    7.20   1
 -22  -2  22   62.20    5.00   1
 -22  -2  21    2.80    3.60   1
  22   2 -20  106.60    9.10   1
 -22  -2  20  104.90    4.80   1
  22   2 -19   -4.80    6.40   1
 -22  -2  19    6.10    4.50   1
  22   2 -18  293.20   16.00   1
 -22  -2  18  329.50    8.90   1
  22   2 -17   16.90    6.30   1
 -22  -2  17   -1.20    2.70   1
  22   2 -16  139.10    8.70   1
 -22  -2  16  120.90    4.60   1
  22   2 -15   17.20    6.50   1
 -22  -2  15   24.70    4.10   1
  22   2 -14   29.30    6.20   1
 -22  -2  14   28.10    4.00   1
  22   2 -13   35.10    6.00   1
 -22  -2  13   34.70    3.00   1
  22   2 -12  957.90   32.30   1
 -22  -2  12  974.60   24.90   1
  22   2 -11   13.70    5.10   1
 -22  -2  11    2.80    3.10   1
  22   2 -10   34.40    4.70   1
 -22  -2  10   30.20    3.80   1
  22   2  -9   16.10    3.90   1
 -22  -2   9   11.30    3.20   1
  22   2  -8  162.00    5.20   1
 -22  -2   8  178.20    5.00   1
  22   2  -7    6.10    1.80   1
 -22  -2   7   25.00    4.60   1
  22   2  -6  466.60   17.10   1
 -22  -2   6  508.20   18.80   1
  22   2  -5    7.70    3.40   1
 -22  -2   5    6.20    4.50   1
  22   2  -4  164.10    7.50   1
 -22  -2   4  175.40    4.70   1
  22   2  -3   23.20    3.70   1
 -22  -2   3    9.20    3.60   1
  22   2  -2  151.40    5.00   1
 -22  -2   2  152.40    4.80   1
  22   2  -1  113.40    5.70   1
 -22  -2   1  101.20    5.10   1
  22   2   0  244.30   10.70   1
 -22  -2   0  218.20    5.70   1
  22   2   1  124.50    6.00   1
 -22  -2  -1  107.30    4.00   1
  22   2   2   93.10    4.40   1
 -22  -2  -2  102.80    5.30   1
  22   2   3  269.20    6.80   1
 -22  -2  -3  287.00    9.20   1
  22   2   4  568.00   15.70   1
 -22  -2  -4  529.20   14.60   1
  22   2   5   11.10    4.10   1
 -22  -2  -5   15.90    6.00   1
  22   2   6  314.20    9.70   1
 -22  -2  -6  287.70   10.10   1
  22   2   7  166.70    7.10   1
 -22  -2  -7  156.80    7.50   1
  22   2   8   -0.80    6.10   1
 -22  -2  -8    4.20    5.20   1
  22   2   9    7.80    6.50   1
 -22  -2  -9   10.10    5.10   1
  22   2  10  368.90   12.60   1
 -22  -2 -10  383.10   17.20   1
  22   2  11    3.10    6.90   1
 -22  -2 -11   -1.10    5.80   1
  22   2  12  146.20    8.30   1
 -22  -2 -12  139.90    7.90   1
  22   2  13   14.90    6.80   1
 -22  -2 -13    4.50    4.70   1
  22   2  14   97.10    9.10   1
 -22  -2 -14   53.20    9.10   1
  22   4 -22   90.70    9.00   1
 -22  -4  22  119.00    5.90   1
 -22  -4  21   24.00    3.60   1
  22   4 -20   19.50    6.90   1
 -22  -4  20   17.60    3.70   1
  22   4 -19   34.70    6.70   1
 -22  -4  19   22.60    3.80   1
  22   4 -18  121.60    8.70   1
 -22  -4  18  146.30    7.10   1
  22   4 -17   82.00    7.00   1
 -22  -4  17   72.40    4.10   1
  22   4 -16  -16.20    6.30   1
 -22  -4  16    2.00    3.40   1
  22   4 -15   26.50    5.70   1
 -22  -4  15   33.00    3.60   1
  22   4 -14  110.70    8.00   1
 -22  -4  14  104.80    5.60   1
 -22  -4  13   97.30    5.60   1
  22   4 -12  796.00   28.30   1
 -22  -4  12  736.30   15.90   1
 -22  -4  11   89.70    3.70   1
  22   4 -10  153.60    7.80   1
 -22  -4  10  144.80    4.80   1
  22   4  -9   12.60    3.70   1
 -22  -4   9   32.50    2.80   1
  22   4  -8   13.90    3.90   1
 -22  -4   8   16.80    3.10   1
 -22  -4   7    8.80    5.30   1
  22   4  -6  286.00   11.10   1
 -22  -4   6  330.70    9.40   1
  22   4  -5   87.70    4.90   1
 -22  -4   5   83.20    4.60   1
  22   4  -4   97.70    5.20   1
 -22  -4   4  121.70    5.70   1
  22   4  -3  210.30    9.00   1
 -22  -4   3  194.00    5.20   1
 -22  -4   2  483.20   10.70   1
  22   4  -1   70.10    3.90   1
 -22  -4   1   85.80    5.10   1
  22   4   0  288.30   11.00   1
 -22  -4   0  288.10    7.40   1
  22   4   1   43.80    3.10   1
 -22  -4  -1   46.10    3.40   1
  22   4   2   49.80    3.50   1
 -22  -4  -2   45.60    4.00   1
  22   4   3  108.20    5.50   1
 -22  -4  -3  104.00    5.70   1
 -22  -4  -4  429.20   13.00   1
 -22  -4  -5   11.60    6.70   1
 -22  -4  -6   42.30    5.40   1
 -22  -4  -7   53.10    5.00   1
  22   4   8   20.60    3.90   1
 -22  -4  -8   11.00    4.90   1
  22   4   9   20.30    4.70   1
 -22  -4  -9   -3.30    5.50   1
  22   4  10  241.60    9.50   1
 -22  -4 -10  265.20   10.20   1
  22   4  11    8.50    4.60   1
 -22  -4 -11   24.00    5.80   1
  22   4  12  129.10    8.20   1
 -22  -4 -12  125.80   12.00   1
 -22  -4 -13  -10.40    8.60   1
  22   4  14   15.30    5.90   1
 -22  -4 -14   21.40    8.90   1
  22   6 -21   16.90    6.30   1
 -22  -6  21   35.20    3.90   1
  22   6 -20   79.70    8.10   1
 -22  -6  20   65.70    4.80   1
  22   6 -19   22.30    6.40   1
 -22  -6  19   -6.10    3.20   1
  22   6 -18   87.20    8.10   1
 -22  -6  18   69.60    4.80   1
  22   6 -17   -4.50    5.30   1
 -22  -6  17  -16.90    4.30   1
  22   6 -16   14.80    5.40   1
 -22  -6  16   42.50    6.90   1
 -22  -6  15  141.00    5.50   1
  22   6 -14   68.50    6.50   1
 -22  -6  14   61.50    4.50   1
  22   6 -13   36.90    4.90   1
 -22  -6  13   19.80    3.00   1
  22   6 -12  404.70   17.00   1
 -22  -6  12  404.60    9.90   1
  22   6 -11   84.50    5.50   1
 -22  -6  11   97.50    4.20   1
  22   6 -10   31.00    3.70   1
 -22  -6  10   37.40    3.10   1
  22   6  -9   38.20    4.60   1
 -22  -6   9   41.30    3.50   1
  22   6  -8  110.90    6.50   1
 -22  -6   8   88.80    4.00   1
  22   6  -7   39.50    3.40   1
 -22  -6   7   52.20    3.90   1
 -22  -6   6  432.50   12.10   1
 -22  -6   5  144.70    6.30   1
 -22  -6   4   27.50    6.50   1
 -22  -6   3  110.70    5.60   1
 -22  -6   2  492.00   10.90   1
 -22  -6   1   43.10    4.50   1
 -22  -6   0  168.70    7.40   1
 -22  -6  -1   93.90    4.30   1
 -22  -6  -2   -8.80    7.00   1
 -22  -6  -3   96.10    8.20   1
 -22  -6  -4  119.20    6.20   1
 -22  -6  -5   -3.60    2.80   1
 -22  -6  -6   -0.50    4.30   1
 -22  -6  -7   21.20    3.40   1
 -22  -6  -8    7.40    3.70   1
 -22  -6  -9   12.70    4.00   1
 -22  -6 -10   89.30    5.40   1
 -22  -6 -11   10.10    3.80   1
 -22  -6 -12  108.00    7.40   1
 -22  -8  19   -7.10    7.00   1
 -22  -8  18  122.80    6.10   1
 -22  -8  17   16.80    4.50   1
 -22  -8  16   32.10    4.10   1
 -22  -8  15   14.00    3.90   1
 -22  -8  14    3.70    3.10   1
 -22  -8  13   21.70    3.00   1
 -22  -8  12  219.00    6.00   1
 -22  -8  11   74.30    3.70   1
 -22  -8  10   -1.60    3.20   1
 -22  -8   9  238.20    6.90   1
 -22  -8   8  196.80    5.30   1
 -22  -8   7   10.30    5.90   1
 -22  -8   6  623.80   17.20   1
 -22  -8   5  138.30    6.60   1
 -22  -8   4    0.50    3.20   1
 -22  -8   3  237.40    8.30   1
 -22  -8   2  216.00    8.40   1
 -22  -8   1   10.50    3.60   1
 -22  -8   0    6.60    3.00   1
 -22  -8  -1   71.10    4.30   1
 -22  -8  -2   -9.00    4.40   1
 -22  -8  -3   21.80    4.30   1
 -22  -8  -4  245.50    8.90   1
 -22  -8  -5   -1.70    4.30   1
 -22  -8  -6   94.20    6.40   1
 -22  -8  -7    2.30    5.00   1
 -22  -8  -8   43.50    7.20   1
 -22  -8  -9   41.60    8.80   1
 -22  -8 -10   65.00    9.80   1
 -22 -10  15   36.30    4.40   1
 -22 -10  14   -4.90    3.70   1
 -22 -10  13   57.30    4.50   1
 -22 -10  12   89.30    4.40   1
 -22 -10  11   34.80    3.50   1
 -22 -10  10   14.20    3.20   1
 -22 -10   9   77.60    4.20   1
 -22 -10   8   29.40    3.90   1
 -22 -10   7    7.90    3.80   1
 -22 -10   6   56.40    8.20   1
 -22 -10   5  211.10   12.40   1
 -22 -10   4   35.10    4.60   1
 -22 -10   2   31.40    5.30   1
 -22 -10   1   49.90    5.20   1
 -22 -10   0  135.10    7.20   1
 -22 -10  -1   28.20    5.20   1
 -22 -10  -3   38.80    7.80   1
 -22 -10  -4  217.80   13.80   1
 -22 -10  -5   29.30    4.60   1
 -22 -10  -6   45.80    8.10   1
 -22 -10  -7   13.10    4.20   1
 -22 -12  10    0.60    4.80   1
 -22 -12   9   54.80    4.60   1
 -22 -12   8   -0.90    4.30   1
 -22 -12   7    7.00    3.90   1
 -22 -12   6   38.70    5.60   1
 -22 -12   5   68.60    5.70   1
 -22 -12   4    9.10    4.60   1
 -22 -12   3   77.00    8.60   1
 -22 -12   2   -4.60    6.40   1
 -22 -12   1   -4.90    7.40   1
 -22 -12   0   49.40    5.40   1
 -22 -12  -1    4.20    8.30   1
 -22 -12  -2   26.00    5.50   1
  23   1 -22  218.10   15.10   1
 -23  -1  22  185.30   13.10   1
  23   1 -21   16.80    7.60   1
  23   1 -20   15.00    7.50   1
 -23  -1  20    4.90    4.20   1
  23   1 -19  -15.20    6.70   1
 -23  -1  19   11.80    7.50   1
 -23  -1  18   59.50    4.90   1
  23   1 -17   40.20    6.80   1
 -23  -1  17   34.80    3.10   1
  23   1 -16  773.10   29.20   1
 -23  -1  16  728.00   19.50   1
  23   1 -15   25.20    6.00   1
 -23  -1  15   22.10    3.80   1
  23   1 -14   -1.30    5.10   1
 -23  -1  14   -1.50    3.30   1
  23   1 -13    4.00    3.70   1
 -23  -1  13   12.80    3.40   1
  23   1 -12  350.40   14.20   1
 -23  -1  12  350.60   10.00   1
  23   1 -11   32.50    5.10   1
 -23  -1  11   41.10    3.50   1
  23   1 -10  266.50    7.90   1
 -23  -1  10  290.70    8.60   1
  23   1  -9    1.80    2.30   1
 -23  -1   9   -7.50    2.80   1
  23   1  -8   84.30    4.00   1
 -23  -1   8   82.10    3.00   1
  23   1  -7   -1.10    2.30   1
 -23  -1   7    4.90    4.30   1
  23   1  -6  867.40   29.00   1
 -23  -1   6  867.30   30.40   1
  23   1  -5   90.70    5.20   1
 -23  -1   5   64.70    5.80   1
  23   1  -4  111.20    6.20   1
 -23  -1   4  129.50    6.80   1
 -23  -1   3   15.70    3.80   1
  23   1  -2   95.00    5.80   1
 -23  -1   2  116.00    3.90   1
  23   1  -1   59.10    5.80   1
 -23  -1   1   73.00    3.20   1
  23   1   0  856.50   21.10   1
 -23  -1   0  878.90   18.20   1
  23   1   1   53.80    3.20   1
 -23  -1  -1   46.00    3.20   1
  23   1   2  243.00    6.60   1
 -23  -1  -2  226.30    6.20   1
  23   1   3   50.20    3.10   1
 -23  -1  -3   55.40    4.70   1
  23   1   4  189.50    7.30   1
 -23  -1  -4  197.50    7.70   1
  23   1   5   35.40    7.30   1
 -23  -1  -5   38.30    4.90   1
  23   1   6  500.60   20.50   1
 -23  -1  -6  496.10   14.50   1
  23   1   7   18.30    4.90   1
 -23  -1  -7   17.90    5.30   1
  23   1   8  304.80   14.90   1
 -23  -1  -8  313.10   10.70   1
  23   1   9    8.70    4.60   1
 -23  -1  -9   18.80    5.30   1
  23   1  10  115.30    8.50   1
 -23  -1 -10   74.80    6.40   1
  23   1  11   16.90    6.80   1
 -23  -1 -11   15.00    5.30   1
  23   1  12  104.70   10.20   1
 -23  -1 -12   98.80    6.70   1
  23   1  13   25.20    7.40   1
 -23  -1 -13   40.90    8.00   1
  23   1  14   59.90    8.50   1
 -23  -1 -14   38.00    8.40   1
  23   3 -22  281.80   18.00   1
 -23  -3  22  287.80   12.30   1
  23   3 -21   -6.80    6.60   1
 -23  -3  21   16.50    3.10   1
  23   3 -20   40.80    7.40   1
 -23  -3  20   21.50    3.80   1
  23   3 -19   -3.10    6.60   1
 -23  -3  19    8.80    3.10   1
  23   3 -18   70.30    8.40   1
 -23  -3  18   46.80    3.70   1
  23   3 -17   24.20    6.20   1
 -23  -3  17   32.10    3.30   1
 -23  -3  16  371.20    9.20   1
  23   3 -15   66.90    7.60   1
 -23  -3  15   75.50    4.70   1
  23   3 -14   -7.80    5.50   1
 -23  -3  14   -6.70    4.30   1
 -23  -3  13   18.30    4.00   1
  23   3 -12  255.30   11.00   1
 -23  -3  12  246.00    8.50   1
  23   3 -11   13.40    4.80   1
 -23  -3  11    1.40    3.20   1
  23   3 -10  161.20    7.80   1
 -23  -3  10  153.10    4.70   1
  23   3  -9   13.50    4.40   1
 -23  -3   9   16.00    2.40   1
  23   3  -8   64.20    4.90   1
 -23  -3   8   47.70    3.20   1
  23   3  -7    5.80    3.70   1
 -23  -3   7   17.30    5.20   1
  23   3  -6  252.90   10.20   1
 -23  -3   6  254.60   11.60   1
  23   3  -5   14.20    3.20   1
 -23  -3   5    9.60    3.60   1
  23   3  -4   85.60    5.60   1
 -23  -3   4   85.00    4.90   1
  23   3  -3   29.30    3.30   1
 -23  -3   3   14.70    2.10   1
  23   3  -2   -0.10    2.70   1
 -23  -3   2    3.30    2.50   1
  23   3  -1   45.60    3.80   1
 -23  -3   1   64.30    4.90   1
  23   3   0  548.30   19.90   1
 -23  -3   0  563.80   12.00   1
  23   3   1   20.30    3.50   1
 -23  -3  -1    1.60    4.10   1
  23   3   2  520.30   19.30   1
 -23  -3  -2  453.60   18.70   1
  23   3   3   10.10    2.90   1
 -23  -3  -3   -4.10    6.70   1
  23   3   4   10.00    2.90   1
 -23  -3  -4    9.30    4.50   1
  23   3   5   -3.10    6.80   1
 -23  -3  -5   24.00    4.80   1
  23   3   6  330.80   11.00   1
 -23  -3  -6  316.10   10.80   1
  23   3   7   30.30    5.20   1
 -23  -3  -7    8.90    5.00   1
  23   3   8   96.60    5.60   1
 -23  -3  -8  111.30    6.80   1
  23   3   9   33.30    5.10   1
 -23  -3  -9   21.60    5.60   1
  23   3  10   99.50    9.80   1
 -23  -3 -10   66.10    9.60   1
  23   3  11    6.70    6.00   1
 -23  -3 -11    0.60    5.20   1
  23   3  12  149.90   11.00   1
 -23  -3 -12  179.40    9.30   1
  23   3  13   -8.60    8.00   1
 -23  -3 -13    8.30    8.10   1
  23   5 -21   26.90    7.50   1
 -23  -5  21   -3.30    4.10   1
  23   5 -20   -1.10    4.20   1
 -23  -5  20   -8.80    3.50   1
  23   5 -19   30.10    6.70   1
 -23  -5  19   11.00    4.40   1
  23   5 -18    6.20    6.20   1
 -23  -5  18   11.00    3.20   1
  23   5 -17  -10.20    5.90   1
 -23  -5  17    7.80    4.00   1
  23   5 -16  161.80    9.50   1
 -23  -5  16  161.20    6.10   1
  23   5 -15  115.20    7.50   1
 -23  -5  15  128.70    6.20   1
  23   5 -14   15.60    4.90   1
 -23  -5  14   -8.70    4.50   1
  23   5 -13   69.50    6.50   1
 -23  -5  13   60.50    5.30   1
  23   5 -12   39.90    5.90   1
 -23  -5  12   14.30    4.20   1
  23   5 -11   40.80    4.70   1
 -23  -5  11   38.60    2.80   1
  23   5 -10  469.20   18.30   1
 -23  -5  10  447.70   13.60   1
  23   5  -9  135.40    7.10   1
 -23  -5   9  142.20    4.90   1
  23   5  -8  115.20    6.70   1
 -23  -5   8  128.40    5.70   1
 -23  -5   7   38.40    3.80   1
  23   5  -6  875.20   31.20   1
 -23  -5   6  906.80   22.70   1
  23   5  -5   36.70    3.30   1
 -23  -5   5   43.50    4.50   1
  23   5  -4  139.20    6.80   1
 -23  -5   4  137.00    6.40   1
 -23  -5   3   35.10    4.40   1
 -23  -5   2   23.00    2.60   1
 -23  -5   1  256.10    9.00   1
 -23  -5   0  683.30   14.50   1
 -23  -5  -1   -2.40    2.90   1
 -23  -5  -2   81.80    5.20   1
 -23  -5  -3  267.40    9.60   1
 -23  -5  -4   -9.00    4.40   1
 -23  -5  -5   11.80    4.50   1
 -23  -5  -6   59.80    5.60   1
 -23  -5  -7   -2.30    5.10   1
 -23  -5  -8  198.50    8.60   1
 -23  -5  -9  -12.00    5.30   1
 -23  -5 -10   15.40    6.00   1
 -23  -5 -11   -3.30    4.50   1
 -23  -5 -12   36.30    9.10   1
  23   7 -19   51.50    7.40   1
 -23  -7  19   54.60    4.70   1
  23   7 -18   17.90    6.60   1
 -23  -7  18   14.20    4.00   1
 -23  -7  17   21.30    3.60   1
  23   7 -16  131.20    9.30   1
 -23  -7  16  148.00    6.30   1
  23   7 -15   29.00    6.10   1
 -23  -7  15   33.20    4.00   1
 -23  -7  14   -1.80    3.70   1
 -23  -7  13   53.70    4.10   1
 -23  -7  12  174.90    6.00   1
 -23  -7  11   32.10    3.60   1
 -23  -7  10  132.80    5.10   1
 -23  -7   9   93.10    4.20   1
 -23  -7   8   39.20    3.00   1
 -23  -7   7  106.40    5.70   1
 -23  -7   6  290.90    9.40   1
 -23  -7   5   14.90    4.00   1
 -23  -7   4  219.00    8.00   1
 -23  -7   3   48.60    4.90   1
 -23  -7   2    6.60    4.30   1
 -23  -7   1  110.30    5.80   1
 -23  -7   0  195.30    6.10   1
 -23  -7  -1    0.80    3.20   1
 -23  -7  -2   50.10    4.60   1
 -23  -7  -3  119.00    6.00   1
 -23  -7  -4   10.50    3.90   1
 -23  -7  -5   21.60    4.10   1
 -23  -7  -6   96.00    6.30   1
 -23  -7  -7    1.30    4.60   1
 -23  -7  -8  173.50    8.90   1
 -23  -7  -9   32.50    5.50   1
 -23  -7 -10    6.40    4.60   1
 -23  -7 -11   16.30    8.10   1
 -23  -9  17    9.70    4.70   1
 -23  -9  16  145.30    7.00   1
 -23  -9  15    8.20    3.70   1
 -23  -9  14   13.10    4.70   1
 -23  -9  13   12.10    2.90   1
 -23  -9  12   16.50    3.40   1
 -23  -9  11   17.00    3.20   1
 -23  -9  10  121.90    5.40   1
 -23  -9   9  142.30    5.70   1
 -23  -9   8    7.00    3.60   1
 -23  -9   7  375.80   12.50   1
 -23  -9   6  279.50    9.50   1
 -23  -9   5   20.70    7.00   1
 -23  -9   4   61.80    5.40   1
 -23  -9   2  -10.60    6.60   1
 -23  -9   1   23.70    4.40   1
 -23  -9   0  195.80    8.40   1
 -23  -9  -1   30.10    5.40   1
 -23  -9  -2   19.70    5.00   1
 -23  -9  -3   63.40    8.40   1
 -23  -9  -4   13.40    4.70   1
 -23  -9  -5   35.90    5.50   1
 -23  -9  -6   93.30    6.40   1
 -23  -9  -7   33.90    5.40   1
 -23  -9  -8  142.10    8.30   1
 -23 -11  12   53.70    4.00   1
 -23 -11  11   -0.90    3.50   1
 -23 -11  10   15.70    3.50   1
 -23 -11   9   35.70    3.60   1
 -23 -11   8   -2.70    3.20   1
 -23 -11   7   61.80    4.00   1
 -23 -11   6   63.60    5.80   1
 -23 -11   5   -5.70    7.40   1
 -23 -11   3  130.60    9.10   1
 -23 -11   2   17.80    4.00   1
 -23 -11   1  113.90    6.80   1
 -23 -11   0   31.80    5.30   1
 -23 -11  -1    5.20    5.10   1
 -23 -11  -2   30.40    5.30   1
 -23 -11  -3   34.90    4.80   1
 -23 -11  -4    4.90    5.00   1
  24   0 -22   91.00    9.20   1
  24   0 -20  299.90   18.30   1
  24   0 -19    0.30    3.40   1
  24   0 -18   91.50    5.90   1
  24   0 -17   34.80    7.80   1
  24   0 -16  230.70   13.40   1
  24   0 -15   11.40    5.70   1
  24   0 -12   43.50    2.80   1
  24   0 -11    1.40    3.10   1
  24   0 -10  725.30   18.40   1
  24   0  -9   -3.60    2.30   1
  24   0  -8  122.30    6.70   1
  24   0  -7    1.30    4.40   1
  24   0  -6   86.90    6.50   1
  24   0  -5    4.50    4.00   1
  24   0  -4  195.30    9.50   1
  24   0  -3    4.80    4.00   1
  24   0  -2  772.90   27.00   1
  24   0  -1   10.10    4.30   1
  24   0   0   47.80    4.40   1
  24   0   1    3.50    2.70   1
  24   0   2  448.20   10.50   1
  24   0   3    2.30    4.30   1
  24   0   4  634.70   17.60   1
  24   0   5   -0.80    6.60   1
  24   0   6  146.20    9.20   1
  24   0   7   -2.70    6.20   1
  24   0   8  301.80   10.30   1
  24   0   9    3.30    6.60   1
  24   0  10   86.10    6.90   1
  24   0  11   12.40    7.80   1
  24   0  12   41.10    5.80   1
  24   0  13   18.60    7.60   1
  24   2 -22   78.40    8.90   1
 -24  -2  22   57.40    7.90   1
  24   2 -21    8.90    7.30   1
 -24  -2  21    4.50    4.20   1
  24   2 -20  250.80   15.70   1
 -24  -2  20  241.30   10.10   1
  24   2 -19   34.00    7.60   1
 -24  -2  19   47.10    4.90   1
  24   2 -18   21.50    7.50   1
 -24  -2  18   11.80    3.20   1
  24   2 -17   21.70    4.90   1
 -24  -2  17   11.80    3.20   1
  24   2 -16  200.30   10.10   1
 -24  -2  16  196.70    7.50   1
 -24  -2  15   55.90    4.50   1
  24   2 -14   96.80    7.00   1
 -24  -2  14   84.90    4.90   1
  24   2 -13   21.90    5.30   1
 -24  -2  13   21.90    3.10   1
  24   2 -12   20.60    5.20   1
 -24  -2  12   13.70    3.60   1
  24   2 -11  -10.00    4.60   1
  24   2 -10  107.90    7.20   1
 -24  -2  10  115.00    4.90   1
  24   2  -9  151.80    7.80   1
 -24  -2   9  146.00    6.10   1
  24   2  -8  216.40    9.90   1
 -24  -2   8  181.90    6.60   1
  24   2  -7   42.10    4.50   1
 -24  -2   7   30.20    5.60   1
  24   2  -6  108.60    6.40   1
 -24  -2   6  115.70    7.30   1
  24   2  -5  106.30    6.10   1
 -24  -2   5   95.60    6.70   1
  24   2  -4  320.40   12.40   1
 -24  -2   4  366.80   10.70   1
 -24  -2   3    0.70    2.10   1
  24   2  -2  294.70   11.50   1
 -24  -2   2  265.00    8.60   1
  24   2  -1   27.40    3.70   1
 -24  -2   1   13.20    3.70   1
  24   2   0   42.50    3.70   1
 -24  -2   0   30.80    3.00   1
  24   2   1    2.20    3.80   1
 -24  -2  -1    4.60    2.80   1
  24   2   2  183.20    6.80   1
 -24  -2  -2  171.70    5.40   1
  24   2   3   13.10    4.10   1
 -24  -2  -3   30.30    4.60   1
  24   2   4  300.80    7.70   1
 -24  -2  -4  325.60   10.80   1
  24   2   5    5.60    6.20   1
 -24  -2  -5    0.40    4.60   1
  24   2   6  105.10    6.30   1
 -24  -2  -6  114.90    6.40   1
 -24  -2  -7   19.70    5.10   1
  24   2   8  258.90   12.70   1
 -24  -2  -8  229.60    9.00   1
  24   2   9   -8.80    6.90   1
 -24  -2  -9   -2.00    5.00   1
  24   2  10   64.40    5.80   1
 -24  -2 -10   48.50    6.50   1
  24   2  11   -8.00    8.50   1
 -24  -2 -11   20.50    5.40   1
 -24  -2 -12   36.30    6.50   1
  24   2  13   18.20    6.90   1
 -24  -2 -13    6.30    7.30   1
  24   4 -21    2.20    6.80   1
 -24  -4  21   13.80    3.70   1
  24   4 -20   69.80    8.90   1
 -24  -4  20   81.10    4.80   1
 -24  -4  19   10.60    3.50   1
  24   4 -18   -7.00    6.30   1
 -24  -4  18   -8.10    3.20   1
  24   4 -17    4.60    6.10   1
 -24  -4  17   32.10    4.00   1
  24   4 -16  268.00   14.10   1
 -24  -4  16  318.90    8.40   1
 -24  -4  15   32.50    5.10   1
  24   4 -14  143.20    8.80   1
 -24  -4  14  139.20    6.60   1
  24   4 -13  117.70    7.50   1
 -24  -4  13  136.10    6.30   1
  24   4 -12  209.60   10.20   1
 -24  -4  12  201.50    7.60   1
 -24  -4  11   42.80    4.60   1
  24   4 -10  287.20   12.20   1
 -24  -4  10  249.90    8.80   1
  24   4  -9   23.80    4.40   1
 -24  -4   9   10.20    2.60   1
  24   4  -8   71.50    5.30   1
 -24  -4   8   75.10    7.10   1
  24   4  -7   -0.60    3.20   1
 -24  -4   7   15.70    5.70   1
  24   4  -6   -2.80    2.60   1
 -24  -4   6    5.90    3.80   1
  24   4  -5    2.10    2.60   1
 -24  -4   5   20.10    4.00   1
  24   4  -4  161.70    7.60   1
 -24  -4   4  190.80    7.50   1
  24   4  -3   -1.90    2.60   1
 -24  -4   3   -5.20    5.90   1
 -24  -4   2  459.00   12.90   1
  24   4  -1   45.50    3.60   1
 -24  -4   1   59.00    3.30   1
  24   4   0   65.60    4.40   1
 -24  -4   0   51.60    3.90   1
 -24  -4  -1  166.10    7.20   1
 -24  -4  -2   93.50    5.30   1
 -24  -4  -4  180.70    7.30   1
 -24  -4  -5   36.20    5.10   1
 -24  -4  -6   42.40    5.30   1
 -24  -4  -7   13.10    5.00   1
 -24  -4  -8   83.80    6.10   1
  24   4   9   60.10    5.90   1
 -24  -4  -9   80.10    6.80   1
  24   4  10   60.60    8.20   1
 -24  -4 -10   38.30    6.20   1
 -24  -4 -12  -14.40    7.80   1
  24   6 -20  101.30    8.80   1
 -24  -6  20   91.50    5.00   1
  24   6 -19   30.20    6.20   1
 -24  -6  19   51.50    4.70   1
  24   6 -18   15.50    5.80   1
 -24  -6  18   13.60    4.00   1
  24   6 -17  101.30    9.20   1
 -24  -6  17  116.30    5.60   1
  24   6 -16  110.00    9.30   1
 -24  -6  16  120.60    5.80   1
  24   6 -15   15.90    5.50   1
 -24  -6  15    7.40    3.70   1
 -24  -6  14  111.90    5.50   1
  24   6 -13   31.50    5.10   1
 -24  -6  13   22.20    4.60   1
  24   6 -12   32.70    4.50   1
 -24  -6  12   62.10    7.40   1
 -24  -6  11  139.60    5.00   1
  24   6 -10  419.40   17.20   1
 -24  -6  10  427.70   10.30   1
 -24  -6   9   21.30    2.90   1
 -24  -6   8  179.50    7.00   1
 -24  -6   7   22.60    4.20   1
 -24  -6   6   17.40    4.40   1
 -24  -6   5  150.10    6.10   1
 -24  -6   4  360.10   11.00   1
 -24  -6   3   47.30    3.80   1
 -24  -6   2   72.90    5.60   1
 -24  -6   1  142.50    6.80   1
 -24  -6   0   22.90    4.50   1
 -24  -6  -1   14.10    3.50   1
 -24  -6  -2   47.30    4.00   1
 -24  -6  -3   -7.80    7.50   1
 -24  -6  -4  157.20    7.20   1
 -24  -6  -5   63.60    5.40   1
 -24  -6  -6   13.80    8.00   1
 -24  -6  -7    2.30    6.50   1
 -24  -6  -8  142.00    8.20   1
 -24  -6  -9   12.60    5.60   1
 -24  -6 -10   59.60    6.90   1
 -24  -6 -11    2.80    8.20   1
 -24  -8  17   89.90    4.90   1
 -24  -8  16   20.90    3.90   1
 -24  -8  15    1.30    3.90   1
 -24  -8  14   54.20    3.70   1
 -24  -8  13   24.70    4.60   1
 -24  -8  12   62.00    3.50   1
 -24  -8  11   42.90    4.30   1
 -24  -8  10  336.50    8.70   1
 -24  -8   9   22.40    3.70   1
 -24  -8   8  211.90    6.90   1
 -24  -8   7  136.00    6.60   1
 -24  -8   6    0.20    4.40   1
 -24  -8   5   53.50    4.10   1
 -24  -8   4  161.20    7.00   1
 -24  -8   3    3.40    4.20   1
 -24  -8   2   71.60    5.70   1
 -24  -8   1   28.80    6.30   1
 -24  -8   0   52.20    4.60   1
 -24  -8  -1    6.60    7.50   1
 -24  -8  -2   49.00    5.20   1
 -24  -8  -3   10.20    6.90   1
 -24  -8  -4   75.10    5.70   1
 -24  -8  -5    6.80    4.70   1
 -24  -8  -6   -0.70    4.60   1
 -24  -8  -7   54.60    6.00   1
 -24  -8  -8   16.00    7.00   1
 -24  -8  -9   23.40    8.30   1
 -24 -10  14   32.20    4.30   1
 -24 -10  13   30.40    4.30   1
 -24 -10  12    4.30    3.10   1
 -24 -10  11  167.20    5.90   1
 -24 -10  10  146.90    5.30   1
 -24 -10   9   -2.30    3.10   1
 -24 -10   8   28.60    4.00   1
 -24 -10   7   57.20    4.70   1
 -24 -10   5   64.00    8.50   1
 -24 -10   4   24.90    5.00   1
 -24 -10   3   12.70    4.30   1
 -24 -10   2   86.50    5.90   1
 -24 -10   1  138.30    7.20   1
 -24 -10   0    1.40    4.20   1
 -24 -10  -1   27.70    5.10   1
 -24 -10  -2   55.80    6.10   1
 -24 -10  -3   13.60    4.90   1
 -24 -10  -4   61.80    6.30   1
 -24 -10  -5   38.10    8.20   1
  25   1 -22    4.10    5.40   1
 -25  -1  22    5.80    5.60   1
 -25  -1  21    5.10    7.90   1
  25   1 -20  382.20   21.30   1
 -25  -1  20  355.90   13.40   1
  25   1 -19   31.20    7.60   1
 -25  -1  19    8.20    3.80   1
  25   1 -18  193.40    7.50   1
 -25  -1  18  183.70    7.90   1
 -25  -1  17   -3.00    6.30   1
  25   1 -16   38.70    7.40   1
 -25  -1  16   24.80    7.10   1
  25   1 -15   -5.90    5.20   1
 -25  -1  15   20.00    7.00   1
  25   1 -14   69.80    7.40   1
 -25  -1  14  110.00    6.90   1
  25   1 -13    3.60    5.30   1
 -25  -1  13    1.50    2.60   1
  25   1 -12   99.30    7.40   1
 -25  -1  12   72.00    4.20   1
 -25  -1  11   -7.80    3.00   1
  25   1 -10   41.90    5.80   1
 -25  -1  10   22.90    3.40   1
  25   1  -9    3.90    4.20   1
 -25  -1   9    7.30    3.10   1
  25   1  -8  300.10   12.40   1
 -25  -1   8  289.70    8.90   1
  25   1  -7    7.90    2.20   1
 -25  -1   7   21.00    5.20   1
  25   1  -6  999.10   34.30   1
 -25  -1   6 1025.80   35.10   1
  25   1  -5   -4.60    4.10   1
 -25  -1   5   20.70    5.20   1
  25   1  -4   14.50    4.00   1
 -25  -1   4   13.00    5.20   1
  25   1  -3   -5.90    3.70   1
 -25  -1   3   14.80    3.60   1
  25   1  -2  648.00   23.10   1
 -25  -1   2  711.70   15.20   1
  25   1  -1   13.10    4.10   1
 -25  -1   1   19.30    2.80   1
  25   1   0  322.40   13.10   1
 -25  -1   0  324.00    8.00   1
  25   1   1    0.10    2.70   1
 -25  -1  -1   -2.20    3.60   1
  25   1   2  554.10   12.40   1
 -25  -1  -2  589.70   13.40   1
  25   1   3   11.50    3.20   1
 -25  -1  -3   33.30    8.40   1
  25   1   4  717.30   18.80   1
 -25  -1  -4  739.10   29.00   1
  25   1   5   -1.40    4.20   1
 -25  -1  -5    9.80    4.70   1
  25   1   6   43.70    8.60   1
 -25  -1  -6   91.50    6.20   1
  25   1   7   16.30    4.30   1
 -25  -1  -7  -13.00    6.70   1
  25   1   8   36.20    5.60   1
 -25  -1  -8   16.80    6.80   1
  25   1   9   30.20    5.00   1
 -25  -1  -9   19.10    5.50   1
  25   1  10  290.70   17.50   1
 -25  -1 -10  301.80   13.20   1
 -25  -1 -11   29.50    6.10   1
  25   1  12   29.70    8.00   1
 -25  -1 -12   47.90    8.80   1
  25   3 -21   49.60    8.50   1
 -25  -3  21   40.40    5.10   1
  25   3 -20   58.70    8.50   1
 -25  -3  20   63.90    5.00   1
  25   3 -19   -1.40    6.70   1
 -25  -3  19   20.10    5.30   1
  25   3 -18   51.30    7.10   1
 -25  -3  18   47.60    3.80   1
  25   3 -17   61.30    7.70   1
 -25  -3  17   67.40    3.90   1
  25   3 -16   11.20    5.70   1
 -25  -3  16    5.70    3.30   1
  25   3 -15   60.30    6.40   1
 -25  -3  15   53.70    4.50   1
  25   3 -14  411.30   17.10   1
 -25  -3  14  418.90   12.70   1
  25   3 -13   30.50    5.60   1
 -25  -3  13   47.30    4.70   1
  25   3 -12  354.30   15.20   1
 -25  -3  12  326.90   10.10   1
  25   3 -11   23.80    5.20   1
 -25  -3  11   11.50    3.30   1
 -25  -3  10   27.30    3.70   1
  25   3  -9   53.30    5.60   1
 -25  -3   9   56.30    6.40   1
  25   3  -8  143.70    8.10   1
 -25  -3   8  156.10    9.60   1
  25   3  -7   17.60    4.20   1
 -25  -3   7    1.90    5.50   1
  25   3  -6  115.50    6.50   1
 -25  -3   6  117.60    8.20   1
  25   3  -5    1.20    3.30   1
 -25  -3   5   -1.50    3.90   1
  25   3  -4  192.40    8.20   1
 -25  -3   4  212.60    7.70   1
  25   3  -3   27.40    3.30   1
 -25  -3   3   15.00    3.20   1
  25   3  -2  157.50    7.50   1
 -25  -3   2  154.70    4.90   1
 -25  -3   1    9.30    5.30   1
  25   3   0  451.80   16.70   1
 -25  -3   0  450.60   13.20   1
  25   3   1   67.10    4.60   1
 -25  -3  -1   71.30    4.00   1
  25   3   2    5.10    2.80   1
 -25  -3  -2   -0.20    4.00   1
  25   3   3   10.50    3.50   1
 -25  -3  -3   15.80    4.40   1
 -25  -3  -4  376.30   17.90   1
 -25  -3  -5    1.90    4.70   1
  25   3   6   17.50    4.90   1
 -25  -3  -6   25.80    5.20   1
  25   3   7    6.40    4.60   1
 -25  -3  -7    9.70    7.00   1
  25   3   8   19.40    4.80   1
 -25  -3  -8   35.80    5.70   1
  25   3   9    7.70    4.90   1
 -25  -3  -9   14.00    5.10   1
  25   3  10  256.50   10.90   1
 -25  -3 -10  261.00   12.00   1
  25   3  11   10.90    7.30   1
 -25  -3 -11   11.70    8.00   1
  25   3  12   17.80    8.40   1
 -25  -3 -12   14.80    8.80   1
  25   5 -20   66.90    8.80   1
 -25  -5  20   80.80    5.60   1
 -25  -5  19    3.90    3.80   1
  25   5 -18   61.30    7.20   1
 -25  -5  18   71.80    4.50   1
  25   5 -17   21.90    6.50   1
 -25  -5  17   23.00    3.60   1
  25   5 -16   30.00    5.50   1
 -25  -5  16   17.00    3.50   1
  25   5 -15   52.80    6.90   1
 -25  -5  15   68.90    5.40   1
  25   5 -14  336.60   16.00   1
 -25  -5  14  321.80   11.10   1
 -25  -5  13    2.30    6.10   1
  25   5 -12  330.80   14.20   1
 -25  -5  12  349.30   10.90   1
  25   5 -11   46.50    5.20   1
 -25  -5  11   69.70    5.50   1
  25   5 -10   -5.10    3.40   1
 -25  -5  10    7.60    4.20   1
  25   5  -9   24.20    4.10   1
 -25  -5   9   10.10    2.50   1
  25   5  -8  108.40    5.80   1
 -25  -5   8   86.90    7.60   1
  25   5  -7   22.70    3.90   1
 -25  -5   7   40.70    6.90   1
 -25  -5   6  254.50    8.40   1
 -25  -5   5   90.80    5.80   1
 -25  -5   4  263.90    9.20   1
 -25  -5   3  108.50    5.90   1
 -25  -5   2  211.60    8.00   1
 -25  -5   1    2.70    3.90   1
 -25  -5   0  287.10    9.80   1
 -25  -5  -1  227.00    6.50   1
 -25  -5  -2    0.40    3.70   1
 -25  -5  -3   29.90    5.30   1
 -25  -5  -4  346.10   11.30   1
 -25  -5  -5   35.90    5.40   1
 -25  -5  -6   88.70    6.80   1
 -25  -5  -8   23.40    7.00   1
 -25  -5  -9    9.50    5.90   1
 -25  -5 -10  306.30   12.70   1
 -25  -5 -11   11.10    9.50   1
 -25  -7  18   31.30    4.50   1
 -25  -7  17   17.30    3.70   1
 -25  -7  16   35.30    4.30   1
 -25  -7  15   99.10    5.50   1
 -25  -7  14  111.30    6.80   1
 -25  -7  13    6.70    4.30   1
 -25  -7  12  246.20    9.70   1
 -25  -7  11  153.40    7.20   1
 -25  -7  10   14.50    3.40   1
 -25  -7   9   27.00    3.60   1
 -25  -7   8  270.60    9.00   1
 -25  -7   7   24.20    4.50   1
 -25  -7   6  342.30   10.80   1
 -25  -7   5  100.30    6.10   1
 -25  -7   4   81.70    5.50   1
 -25  -7   3   45.60    7.10   1
 -25  -7   2   79.80    5.90   1
 -25  -7   1   14.60    4.50   1
 -25  -7   0   75.40    5.90   1
 -25  -7  -1   16.70    4.90   1
 -25  -7  -2    3.20    4.90   1
 -25  -7  -3   56.10    8.60   1
 -25  -7  -4  139.70    7.90   1
 -25  -7  -6  234.00   15.30   1
 -25  -7  -7   39.10    5.30   1
 -25  -7  -8   13.90    8.10   1
 -25  -7  -9   31.70    6.00   1
 -25  -9  15   85.40    5.40   1
 -25  -9  14   33.90    4.60   1
 -25  -9  13    7.40    4.60   1
 -25  -9  12   60.20    4.90   1
 -25  -9  11   63.20    4.80   1
 -25  -9  10    9.30    3.50   1
 -25  -9   9   41.60    4.30   1
 -25  -9   8   65.20    4.50   1
 -25  -9   6  268.70   14.90   1
 -25  -9   5  200.60    9.30   1
 -25  -9   4   22.30    4.80   1
 -25  -9   3   44.40    5.00   1
 -25  -9   2   31.90    5.40   1
 -25  -9   1   -8.30    4.50   1
 -25  -9   0   42.60    5.90   1
 -25  -9  -1   51.10    5.40   1
 -25  -9  -2    7.10    4.80   1
 -25  -9  -3   36.90    5.40   1
 -25  -9  -4  116.80   10.50   1
 -25  -9  -6   45.80    9.00   1
 -25 -11  10    9.50    3.40   1
 -25 -11   9   59.30    4.70   1
 -25 -11   8   -7.80    3.20   1
 -25 -11   7   20.20    5.10   1
 -25 -11   5  139.00   10.60   1
 -25 -11   4   24.10    7.60   1
 -25 -11   3   23.90    8.50   1
 -25 -11   2   18.70    4.70   1
 -25 -11   1   24.80    5.00   1
  26   0 -21   19.80    8.90   1
  26   0 -20   12.50    6.70   1
  26   0 -19   -7.30    4.30   1
  26   0 -18   63.10    8.60   1
  26   0 -16  302.80   16.80   1
  26   0 -15   21.10    6.20   1
  26   0 -13   -4.40    5.10   1
  26   0 -12   27.20    6.00   1
  26   0 -10  201.50   10.20   1
  26   0  -9   -4.60    4.60   1
  26   0  -8   73.50    4.10   1
  26   0  -7    4.20    5.00   1
  26   0  -6  642.80   23.40   1
  26   0  -5    2.30    4.50   1
  26   0  -4  686.40   24.40   1
  26   0  -3    4.80    4.40   1
  26   0  -1    8.30    3.60   1
  26   0   0 1073.10   26.40   1
  26   0   1   12.50    3.10   1
  26   0   2   20.60    4.00   1
  26   0   4   99.30    4.50   1
  26   0   5   11.90    5.70   1
  26   0   6  361.50   11.60   1
  26   0   7   17.90    4.90   1
  26   0   8  194.50    9.60   1
  26   0   9   -0.60    6.70   1
  26   0  10    5.00    5.10   1
  26   0  11   -1.80    7.60   1
  26   0  12   97.70    9.40   1
  26   2 -21   76.90    7.10   1
 -26  -2  21   81.80    5.70   1
  26   2 -20   26.00    6.70   1
 -26  -2  20   19.20    4.90   1
  26   2 -19   -5.40    5.90   1
 -26  -2  19    4.90    4.20   1
  26   2 -18  169.20   12.60   1
 -26  -2  18  181.70    8.30   1
  26   2 -17   84.00    8.30   1
 -26  -2  17   72.20    8.20   1
  26   2 -16  155.30    9.60   1
 -26  -2  16  190.90   10.90   1
  26   2 -15   12.60    6.00   1
  26   2 -14   39.30    6.90   1
 -26  -2  14   22.50    3.60   1
  26   2 -13   35.20    5.60   1
 -26  -2  13   21.20    3.60   1
  26   2 -12   96.30    7.10   1
 -26  -2  12   90.50    5.10   1
  26   2 -11   17.80    5.00   1
 -26  -2  11   22.20    5.80   1
  26   2 -10  260.10   12.10   1
 -26  -2  10  254.70    8.50   1
  26   2  -9   -2.60    4.20   1
 -26  -2   9    4.50    3.10   1
  26   2  -8   24.50    4.30   1
 -26  -2   8   33.60    5.60   1
  26   2  -7  188.90    9.20   1
 -26  -2   7  191.30   10.10   1
  26   2  -6  273.60   12.20   1
 -26  -2   6  274.00   12.60   1
  26   2  -5   25.50    4.40   1
 -26  -2   5    2.70    5.30   1
  26   2  -4  386.40   15.20   1
 -26  -2   4  443.50   12.70   1
  26   2  -3   69.50    5.00   1
 -26  -2   3   73.70    4.90   1
  26   2  -2   20.00    3.80   1
 -26  -2   2    7.20    4.10   1
  26   2  -1    0.40    4.40   1
 -26  -2   1    2.60    3.80   1
  26   2   0  413.10   15.80   1
 -26  -2   0  408.60   12.10   1
  26   2   1    8.10    4.30   1
 -26  -2  -1    1.40    4.20   1
  26   2   2   16.60    4.30   1
 -26  -2  -2   26.40    3.80   1
  26   2   3   13.00    3.40   1
 -26  -2  -3   14.60    4.10   1
  26   2   4    7.70    3.10   1
 -26  -2  -4   13.70    4.50   1
  26   2   5    4.00    3.10   1
 -26  -2  -5   -2.50    4.70   1
  26   2   6  309.90   11.10   1
 -26  -2  -6  318.50   11.10   1
  26   2   7   15.00    5.50   1
 -26  -2  -7    1.90    4.90   1
  26   2   8   27.80    7.30   1
 -26  -2  -8   22.30    5.40   1
  26   2   9    6.70    5.10   1
 -26  -2  -9    3.00    5.20   1
  26   2  10   12.80    5.90   1
 -26  -2 -10    6.60    5.50   1
  26   2  11   -7.80    7.60   1
 -26  -2 -11   -8.80    7.70   1
  26   4 -20   28.20    8.20   1
 -26  -4  20   30.10    4.30   1
  26   4 -19  -13.40    6.50   1
 -26  -4  19    6.50    4.20   1
  26   4 -18   57.70    7.90   1
 -26  -4  18   64.50    5.30   1
  26   4 -17    0.80    6.00   1
 -26  -4  17   19.40    4.90   1
  26   4 -16  230.40   13.80   1
 -26  -4  16  285.60   10.50   1
  26   4 -15   58.10    7.00   1
 -26  -4  15   67.90    5.50   1
  26   4 -14   62.10    6.80   1
 -26  -4  14   43.80    4.90   1
  26   4 -13    8.20    6.50   1
 -26  -4  13    3.40    3.10   1
  26   4 -12  183.00   10.00   1
 -26  -4  12  162.70    7.20   1
  26   4 -11   24.50    5.50   1
 -26  -4  11   30.60    6.10   1
  26   4 -10  503.70   20.30   1
 -26  -4  10  463.10   13.80   1
  26   4  -9    2.50    3.50   1
 -26  -4   9   23.80    5.20   1
  26   4  -8   61.60    5.50   1
 -26  -4   8   83.30    7.90   1
  26   4  -7   31.00    4.10   1
 -26  -4   7   45.80    6.10   1
  26   4  -6  187.80    9.10   1
 -26  -4   6  180.40   10.00   1
  26   4  -5    6.80    3.60   1
 -26  -4   5    4.80    4.00   1
  26   4  -4   13.20    3.70   1
 -26  -4   4    2.20    4.10   1
 -26  -4   3   58.20    4.80   1
 -26  -4   2   20.60    4.60   1
 -26  -4   1  111.70    5.70   1
 -26  -4   0  370.10   11.60   1
 -26  -4  -1   10.60    4.60   1
 -26  -4  -2  153.60    6.90   1
 -26  -4  -3    8.60    5.20   1
 -26  -4  -4    0.00    4.40   1
 -26  -4  -5   41.10    8.00   1
 -26  -4  -6  311.10   11.30   1
 -26  -4  -7   28.20    5.40   1
 -26  -4  -8    5.20    5.30   1
 -26  -4  -9   13.60    5.90   1
 -26  -4 -10  140.10    8.60   1
  26   6 -19   17.60    5.90   1
 -26  -6  19   21.60    4.20   1
  26   6 -18    2.80    6.50   1
 -26  -6  18   19.40    5.00   1
  26   6 -17  -12.80    5.80   1
 -26  -6  17   -1.70    4.40   1
  26   6 -16  206.30   13.40   1
 -26  -6  16  180.40    8.40   1
 -26  -6  15    4.30    4.90   1
 -26  -6  14   17.30    4.60   1
 -26  -6  13   23.20    4.20   1
 -26  -6  12  286.70   10.20   1
 -26  -6  11   12.60    4.90   1
 -26  -6  10  279.20    9.80   1
 -26  -6   9   28.70    4.40   1
 -26  -6   8  112.60    8.80   1
 -26  -6   7   60.80    4.60   1
 -26  -6   6   62.70    4.90   1
 -26  -6   5   36.40    7.20   1
 -26  -6   4   16.50    4.50   1
 -26  -6   3   57.70    4.40   1
 -26  -6   2    1.90    6.20   1
 -26  -6   1   49.90    5.20   1
 -26  -6   0  177.10    7.60   1
 -26  -6  -1   23.20    5.10   1
 -26  -6  -2   57.50    5.40   1
 -26  -6  -3   38.70    7.90   1
 -26  -6  -4    6.60    7.90   1
 -26  -6  -5   28.40    5.10   1
 -26  -6  -6  160.00    8.40   1
 -26  -6  -7   16.20    5.60   1
 -26  -6  -8   38.00    5.80   1
 -26  -6  -9   15.70    5.70   1
 -26  -8  16  106.30    5.60   1
 -26  -8  15  103.10    5.60   1
 -26  -8  14   -0.10    4.00   1
 -26  -8  13   34.40    4.00   1
 -26  -8  12    6.40    6.60   1
 -26  -8  11   -4.20    4.50   1
 -26  -8  10  138.20    7.60   1
 -26  -8   9  218.50    7.70   1
 -26  -8   8   26.90    3.70   1
 -26  -8   7    5.70    3.50   1
 -26  -8   6  132.80    6.60   1
 -26  -8   5    5.30    4.30   1
 -26  -8   3   11.20    7.00   1
 -26  -8   2    1.30    4.70   1
 -26  -8   1   22.10    5.00   1
 -26  -8   0  108.20    7.40   1
 -26  -8  -1   10.10    5.00   1
 -26  -8  -2   18.30    5.30   1
 -26  -8  -3   11.70    7.60   1
 -26  -8  -4   12.20    7.10   1
 -26  -8  -5   34.50    9.30   1
 -26  -8  -6   90.70   10.40   1
 -26 -10  12   11.30    3.90   1
 -26 -10  11    6.20    3.90   1
 -26 -10  10   46.30    4.60   1
 -26 -10   9   83.70    4.80   1
 -26 -10   8    3.90    4.10   1
 -26 -10   7   20.20    4.10   1
 -26 -10   6  132.10   10.50   1
 -26 -10   5   61.40    8.90   1
 -26 -10   4  104.70   10.10   1
 -26 -10   3    8.30    4.60   1
 -26 -10   2   -0.10    4.50   1
 -26 -10   1   23.10    5.00   1
 -26 -10   0   82.60    6.60   1
 -26 -10  -1   14.50    7.60   1
 -26 -10  -2    0.90    5.20   1
 -27  -1  21    1.60    6.00   1
  27   1 -20  266.10   16.20   1
 -27  -1  20  250.80   10.00   1
  27   1 -19   28.80    8.10   1
 -27  -1  19   11.20    3.80   1
  27   1 -18    8.90    7.00   1
 -27  -1  18    4.30    5.00   1
  27   1 -17   32.80    7.10   1
 -27  -1  17    7.40    6.70   1
  27   1 -16   67.00    7.40   1
 -27  -1  16   53.90    7.60   1
  27   1 -15   17.80    6.10   1
 -27  -1  15   39.00    6.50   1
  27   1 -14   94.90    7.80   1
 -27  -1  14  109.30    9.20   1
  27   1 -13   15.20    5.50   1
  27   1 -12    4.20    5.00   1
 -27  -1  12   18.90    5.70   1
  27   1 -11   41.10    5.70   1
 -27  -1  11   26.30    4.30   1
  27   1 -10  296.60   14.00   1
 -27  -1  10  303.70    9.70   1
  27   1  -9    3.20    4.90   1
 -27  -1   9   -0.90    2.80   1
  27   1  -8  156.90    8.50   1
 -27  -1   8  144.90    8.60   1
  27   1  -7    2.40    4.30   1
 -27  -1   7   25.10    5.40   1
  27   1  -6   22.50    4.90   1
 -27  -1   6   26.20    6.10   1
  27   1  -5    9.30    3.90   1
 -27  -1   5   12.60    5.30   1
  27   1  -4  856.90   30.30   1
 -27  -1   4  834.30   30.00   1
  27   1  -3   33.70    4.90   1
 -27  -1   3   55.50    5.80   1
  27   1  -2  205.00   10.00   1
 -27  -1   2  220.30    8.00   1
  27   1  -1  101.10    6.80   1
 -27  -1   1  105.30    4.20   1
  27   1   0  220.20   11.00   1
 -27  -1   0  227.50    8.40   1
  27   1   1    2.20    3.10   1
 -27  -1  -1   -9.10    3.00   1
  27   1   2  388.80    9.50   1
 -27  -1  -2  392.70    9.80   1
  27   1   3    8.40    3.10   1
 -27  -1  -3    2.60    4.50   1
  27   1   4   19.40    7.80   1
 -27  -1  -4   37.20    3.80   1
  27   1   5   10.90    4.80   1
 -27  -1  -5    1.10    4.30   1
  27   1   6   41.60    5.10   1
 -27  -1  -6   44.90    8.30   1
  27   1   7   14.10    5.10   1
 -27  -1  -7   22.90    5.00   1
  27   1   8   90.80    6.70   1
 -27  -1  -8   51.70    5.50   1
  27   1   9   -9.60    5.10   1
 -27  -1  -9   31.70    7.80   1
  27   1  10  185.60    9.80   1
 -27  -1 -10  171.00    9.20   1
  27   1  11   -5.00    8.60   1
 -27  -1 -11    6.90    8.20   1
  27   3 -20  192.00   13.60   1
 -27  -3  20  194.10    9.50   1
  27   3 -19   10.70    6.70   1
 -27  -3  19   33.30    5.90   1
 -27  -3  18   25.70    8.10   1
  27   3 -17   -6.40    5.80   1
 -27  -3  17   19.30    6.50   1
  27   3 -16  192.80   12.20   1
 -27  -3  16  140.60   10.40   1
 -27  -3  15   33.30    4.00   1
  27   3 -14  198.90   11.50   1
 -27  -3  14  230.00    8.90   1
 -27  -3  13   -1.70    3.60   1
  27   3 -12   -4.00    4.60   1
 -27  -3  12    1.20    6.10   1
  27   3 -11    3.00    4.80   1
 -27  -3  11   24.20    4.10   1
  27   3 -10  443.80   18.00   1
 -27  -3  10  447.40   13.60   1
  27   3  -9   80.80    6.20   1
 -27  -3   9   78.30    4.80   1
  27   3  -8   31.80    4.50   1
 -27  -3   8   44.30    7.00   1
  27   3  -7   36.00    4.50   1
 -27  -3   7   68.10    7.00   1
  27   3  -6   32.40    4.10   1
 -27  -3   6   50.60    6.80   1
  27   3  -5   71.50    5.40   1
 -27  -3   5  112.60    8.00   1
  27   3  -4  786.10   29.20   1
 -27  -3   4  786.90   20.70   1
  27   3  -3   76.70    5.10   1
 -27  -3   3   84.20    5.20   1
  27   3  -2   73.10    5.40   1
 -27  -3   2   73.60    5.40   1
  27   3  -1   91.90    5.40   1
 -27  -3   1   70.80    5.60   1
  27   3   0   13.40    2.90   1
 -27  -3   0   22.10    4.90   1
 -27  -3  -1   22.40    4.40   1
 -27  -3  -2  369.50    9.40   1
 -27  -3  -3   25.00    3.70   1
 -27  -3  -4  130.80    6.60   1
 -27  -3  -5   26.60    5.10   1
 -27  -3  -6  102.10    6.60   1
  27   3   7   32.10    5.20   1
 -27  -3  -7   -9.80    8.00   1
  27   3   8  208.20   14.10   1
 -27  -3  -8  158.90   13.80   1
  27   3   9   30.00    5.30   1
 -27  -3  -9  -11.50    7.70   1
  27   3  10   98.30   10.30   1
 -27  -3 -10  105.50    7.80   1
  27   5 -19   21.10    7.00   1
 -27  -5  19   21.10    3.70   1
  27   5 -18    3.50    5.50   1
 -27  -5  18   -2.40    3.60   1
  27   5 -17    0.40    5.80   1
 -27  -5  17   14.00    3.60   1
  27   5 -16   78.60    7.70   1
 -27  -5  16   79.90    6.50   1
 -27  -5  15    5.10    4.30   1
  27   5 -14  160.20    8.90   1
 -27  -5  14  149.70    6.70   1
  27   5 -13   -3.50    4.60   1
 -27  -5  13    4.70    4.30   1
  27   5 -12    8.30    5.70   1
 -27  -5  12    5.70    4.40   1
  27   5 -11   67.00    5.70   1
 -27  -5  11   76.10    4.90   1
 -27  -5  10  334.50   11.40   1
 -27  -5   8  145.10   10.40   1
 -27  -5   7   30.00    7.00   1
 -27  -5   6   26.40    4.90   1
 -27  -5   5   37.90    4.40   1
 -27  -5   4  262.00   12.90   1
 -27  -5   3    3.10    5.50   1
 -27  -5   2   26.40    4.60   1
 -27  -5   1   91.40    6.00   1
 -27  -5   0   -9.20    4.40   1
 -27  -5  -1   24.20    5.10   1
 -27  -5  -2  356.20   12.40   1
 -27  -5  -3   14.30    5.20   1
 -27  -5  -4  312.20   16.20   1
 -27  -5  -5   -6.80    8.20   1
 -27  -5  -6   52.50    9.30   1
 -27  -5  -7   31.10    7.10   1
 -27  -5  -8  193.30    9.60   1
 -27  -5  -9   -8.90    8.40   1
 -27  -7  17  107.20    5.50   1
 -27  -7  16   26.10    5.20   1
 -27  -7  15    1.10    4.90   1
 -27  -7  14  105.50    7.50   1
 -27  -7  13   73.40    6.00   1
 -27  -7  12   21.70    4.00   1
 -27  -7  11   24.00    4.80   1
 -27  -7  10  361.20   12.40   1
 -27  -7   9   56.10    6.20   1
 -27  -7   8   21.00    6.90   1
 -27  -7   7   88.30    5.20   1
 -27  -7   6    6.50    4.30   1
 -27  -7   5   35.80    4.80   1
 -27  -7   4  138.80    6.70   1
 -27  -7   3   20.30    4.60   1
 -27  -7   2   29.60    4.70   1
 -27  -7   1   14.80    4.70   1
 -27  -7   0    5.70    4.70   1
 -27  -7  -1    0.00    6.40   1
 -27  -7  -2  140.40   12.80   1
 -27  -7  -3    2.70    6.90   1
 -27  -7  -4  120.80    7.00   1
 -27  -7  -5   87.20   10.00   1
 -27  -7  -6   96.10   10.60   1
 -27  -7  -7   64.10    9.50   1
 -27  -9  13   58.00    4.90   1
 -27  -9  12    9.50    4.90   1
 -27  -9  11   78.10    7.10   1
 -27  -9  10   57.80    4.80   1
 -27  -9   9   53.50    6.30   1
 -27  -9   8   61.30    4.40   1
 -27  -9   7   73.90    9.20   1
 -27  -9   5   61.60    5.60   1
 -27  -9   4  221.40    9.80   1
 -27  -9   3    8.70    5.10   1
 -27  -9   2   37.80    5.90   1
 -27  -9   1   26.10    5.30   1
 -27  -9   0   -1.20    4.80   1
 -27  -9  -1   31.70    5.80   1
 -27  -9  -2   73.20    6.40   1
 -27  -9  -3    9.60    8.50   1
  28   0 -20  150.20   12.10   1
  28   0 -19   -7.60    6.90   1
  28   0 -18   28.30    7.80   1
  28   0 -16   49.20    7.20   1
  28   0 -15   -7.80    6.60   1
  28   0 -14  244.60   12.60   1
  28   0 -13    5.10    5.60   1
  28   0 -12   14.50    5.60   1
  28   0 -11   13.10    4.90   1
  28   0 -10   -0.90    5.00   1
  28   0  -9    1.10    4.90   1
  28   0  -8  465.10   18.40   1
  28   0  -7   19.90    5.00   1
  28   0  -6  369.00   15.60   1
  28   0  -5    9.90    4.70   1
  28   0  -4   84.00    6.40   1
  28   0  -3    0.40    4.60   1
  28   0  -2  269.70   11.70   1
  28   0   0  206.30    7.60   1
  28   0   1  -11.20    6.60   1
  28   0   2  276.60    7.80   1
  28   0   3    9.80    3.20   1
  28   0   4  105.50    4.80   1
  28   0   5    1.30    3.20   1
  28   0   6   44.90    5.90   1
  28   0   7    3.70    7.60   1
  28   0   8    3.60    5.30   1
  28   0   9    4.10    5.40   1
  28   0  10  148.90   13.60   1
 -28  -2  20  170.10    8.70   1
  28   2 -19    8.30    6.70   1
 -28  -2  19    2.40    4.30   1
  28   2 -18   53.10    7.70   1
 -28  -2  18   25.30    7.90   1
  28   2 -17   -9.40    6.50   1
 -28  -2  17   -8.90    7.20   1
  28   2 -16  -14.40    5.10   1
 -28  -2  16    0.20    6.50   1
  28   2 -15   24.10    6.20   1
 -28  -2  15   32.60    7.40   1
  28   2 -14  296.30   13.60   1
 -28  -2  14  264.10   14.10   1
  28   2 -13   22.90    6.00   1
 -28  -2  13    0.80    6.20   1
  28   2 -12   37.00    5.40   1
 -28  -2  12   55.50    6.90   1
  28   2 -11   -1.60    4.60   1
 -28  -2  11    4.80    3.50   1
  28   2 -10    7.20    5.30   1
 -28  -2  10   23.10    3.20   1
  28   2  -9  105.40    6.90   1
 -28  -2   9  121.50    5.90   1
  28   2  -8  487.30   19.70   1
 -28  -2   8  458.50   18.80   1
 -28  -2   7    3.70    4.90   1
  28   2  -6  206.20   10.20   1
 -28  -2   6  218.10   10.80   1
  28   2  -5   24.30    4.50   1
 -28  -2   5   48.90    6.50   1
  28   2  -4   79.40    6.20   1
 -28  -2   4   86.90    7.80   1
  28   2  -3    6.40    4.20   1
 -28  -2   3   28.30    7.00   1
  28   2  -2  241.30   11.40   1
 -28  -2   2  250.90    8.50   1
  28   2  -1   64.10    5.30   1
 -28  -2   1   88.30    6.20   1
  28   2   0   97.10    6.20   1
 -28  -2   0   64.10    5.10   1
 -28  -2  -1   77.00    5.10   1
  28   2   2  155.40    7.80   1
 -28  -2  -2  171.60    5.70   1
 -28  -2  -3    3.60    3.90   1
  28   2   4  139.90    8.90   1
 -28  -2  -4  141.90    7.00   1
  28   2   5    0.00    4.70   1
 -28  -2  -5    7.80    4.60   1
  28   2   6   77.30    6.10   1
 -28  -2  -6   38.60    5.40   1
  28   2   7    6.90    4.50   1
 -28  -2  -7   -1.40    8.20   1
  28   2   8   51.30    7.60   1
 -28  -2  -8   39.60    6.20   1
  28   2   9   -0.30    7.80   1
 -28  -2  -9   12.10    8.20   1
  28   4 -19   24.80    7.00   1
 -28  -4  19   10.60    4.10   1
  28   4 -18   33.40    7.10   1
 -28  -4  18   15.40    4.80   1
 -28  -4  17    0.10    4.60   1
  28   4 -16    2.20    5.80   1
 -28  -4  16   -4.00    4.00   1
  28   4 -15   13.90    6.20   1
 -28  -4  15   13.30    4.30   1
  28   4 -14  518.50   22.10   1
 -28  -4  14  514.40   16.00   1
 -28  -4  13   -0.40    5.90   1
  28   4 -12   86.20    7.50   1
 -28  -4  12   80.30    5.30   1
  28   4 -11    4.70    5.80   1
 -28  -4  11    6.70    4.70   1
 -28  -4  10    4.80    3.90   1
  28   4  -9   70.10    5.90   1
 -28  -4   9   68.70    5.40   1
  28   4  -8  180.80    9.20   1
 -28  -4   8  226.00   12.20   1
 -28  -4   7   17.90    6.30   1
 -28  -4   6   36.40    7.00   1
 -28  -4   5   82.30    5.90   1
 -28  -4   4  198.30    8.00   1
 -28  -4   3   -9.10    4.90   1
 -28  -4   2  191.00    7.90   1
 -28  -4   1    3.90    5.90   1
 -28  -4   0  274.80    9.60   1
 -28  -4  -1   11.50    6.50   1
 -28  -4  -2   32.80    5.20   1
 -28  -4  -3   16.80    5.10   1
 -28  -4  -4  155.10    8.10   1
 -28  -4  -5   -8.30    4.50   1
 -28  -4  -6   70.20    6.40   1
 -28  -4  -7    8.90    8.30   1
 -28  -4  -8   94.50    7.00   1
 -28  -4  -9   -2.80    5.30   1
 -28  -6  17   30.10    4.10   1
 -28  -6  16    3.40    3.90   1
 -28  -6  15   39.90    5.00   1
 -28  -6  14  226.20   10.20   1
 -28  -6  13    0.90    6.80   1
 -28  -6  12   83.40    6.10   1
 -28  -6  11   22.70    5.10   1
 -28  -6  10   19.80    4.50   1
 -28  -6   9   -5.80    4.30   1
 -28  -6   8  175.80   11.30   1
 -28  -6   7   19.30    6.90   1
 -28  -6   6   35.10    5.20   1
 -28  -6   5   29.40    4.90   1
 -28  -6   4    8.20    4.60   1
 -28  -6   3   21.20    5.20   1
 -28  -6   2   30.40    4.30   1
 -28  -6   1    3.90    4.40   1
 -28  -6   0  116.10    7.30   1
 -28  -6  -1   33.70    4.90   1
 -28  -6  -2   27.30    5.70   1
 -28  -6  -3   18.70    5.20   1
 -28  -6  -4   40.30    6.00   1
 -28  -6  -5   19.60    8.30   1
 -28  -6  -6   45.20    9.40   1
 -28  -6  -7   17.00    8.50   1
 -28  -8  14  126.20    6.00   1
 -28  -8  13   69.90    8.90   1
 -28  -8  12    1.00    4.90   1
 -28  -8  11   73.20    6.40   1
 -28  -8  10   13.30    5.00   1
 -28  -8   9   18.30    5.10   1
 -28  -8   8  163.90    8.50   1
 -28  -8   7  -14.10    4.70   1
 -28  -8   6   65.50    5.80   1
 -28  -8   5   79.30    6.20   1
 -28  -8   4   14.80    5.20   1
 -28  -8   3   13.90    6.30   1
 -28  -8   2   52.50    5.40   1
 -28  -8   1    4.10    5.20   1
 -28  -8   0   87.70    7.10   1
 -28  -8  -1   29.10    4.70   1
 -28  -8  -2  149.30    8.40   1
 -28  -8  -3   -2.80    5.00   1
 -28  -8  -4   72.30    7.00   1
 -28 -10   7    3.00    4.50   1
 -28 -10   6    9.10    4.30   1
 -28 -10   5   42.90    6.80   1
 -28 -10   3   25.30    5.10   1
  29   1 -19   24.60    7.20   1
 -29  -1  19    7.50    4.70   1
  29   1 -18  153.90   12.00   1
 -29  -1  18  143.00   11.20   1
  29   1 -17    7.80    6.30   1
 -29  -1  17   -3.30    6.90   1
  29   1 -16   73.20    8.20   1
 -29  -1  16   54.90    6.90   1
  29   1 -15    2.30    6.40   1
 -29  -1  15   -8.20    5.80   1
  29   1 -14    0.80    6.60   1
 -29  -1  14   19.10    6.30   1
  29   1 -13    4.60    5.90   1
 -29  -1  12   84.60    8.20   1
  29   1 -11   50.00    6.00   1
 -29  -1  11   32.80    7.10   1
  29   1 -10  261.20   12.10   1
 -29  -1  10  207.70   11.00   1
  29   1  -9    9.10    5.20   1
 -29  -1   9    4.70    5.40   1
  29   1  -8  175.30    9.80   1
 -29  -1   8  160.00    8.80   1
 -29  -1   7   12.30    5.70   1
  29   1  -6  379.20   16.10   1
 -29  -1   6  399.40   17.40   1
  29   1  -5   29.10    4.70   1
 -29  -1   5   48.40    6.50   1
  29   1  -4  301.10   13.20   1
 -29  -1   4  340.10   15.30   1
  29   1  -3   33.10    5.20   1
 -29  -1   3   37.90    6.10   1
  29   1  -2  171.60    8.90   1
 -29  -1   2  141.00    8.30   1
  29   1  -1   16.90    4.00   1
 -29  -1   1   16.30    7.20   1
  29   1   0  246.50   11.90   1
 -29  -1   0  223.60    8.80   1
  29   1   1    3.70    4.40   1
 -29  -1  -1    6.30    4.00   1
  29   1   2    3.30    3.60   1
 -29  -1  -2    9.80    8.00   1
  29   1   3   -2.00    4.10   1
 -29  -1  -3    2.80    3.10   1
  29   1   4   32.60    4.40   1
 -29  -1  -4   11.80    4.80   1
  29   1   5   12.70    4.80   1
 -29  -1  -5   11.00    3.60   1
  29   1   6  197.40    9.10   1
 -29  -1  -6  211.40   10.20   1
  29   1   7    5.10    5.10   1
 -29  -1  -7   -0.30    6.50   1
  29   1   8   75.30    6.60   1
 -29  -1  -8   65.30    6.10   1
  29   1   9   13.90    7.50   1
 -29  -1  -9   22.20    5.70   1
  29   3 -19    8.60    7.40   1
 -29  -3  19   38.80    6.50   1
  29   3 -18  230.90   14.90   1
 -29  -3  18  221.80   10.30   1
  29   3 -17   10.90    6.00   1
 -29  -3  17    8.30    6.60   1
  29   3 -16   80.20    8.80   1
 -29  -3  16   82.30    9.20   1
  29   3 -15   -8.60    6.10   1
 -29  -3  15    7.10    6.70   1
  29   3 -14   26.40    6.20   1
 -29  -3  14   14.40    6.50   1
  29   3 -13   47.00    6.20   1
 -29  -3  13   37.60    7.40   1
  29   3 -12  167.20    9.80   1
 -29  -3  12  170.70    7.30   1
  29   3 -11    5.60    5.20   1
 -29  -3  11   -3.50    3.80   1
  29   3 -10  308.30   13.80   1
 -29  -3  10  312.90   10.40   1
  29   3  -9   52.20    5.40   1
 -29  -3   9   69.60    5.00   1
  29   3  -8  109.50    7.20   1
 -29  -3   8  119.60    6.90   1
 -29  -3   7   55.60    7.40   1
  29   3  -6  199.80   10.20   1
 -29  -3   6  214.70   11.40   1
  29   3  -5   12.30    3.90   1
 -29  -3   5    6.60    5.50   1
  29   3  -4   79.20    5.70   1
 -29  -3   4  105.00    6.00   1
 -29  -3   3    1.80    4.70   1
 -29  -3   2  141.40    6.70   1
 -29  -3   1   39.40    5.00   1
 -29  -3   0  280.60   10.20   1
 -29  -3  -1   20.60    4.90   1
 -29  -3  -2   73.60    5.80   1
 -29  -3  -3   -1.00    4.50   1
 -29  -3  -4   19.60    4.90   1
 -29  -3  -5   11.50    8.10   1
 -29  -3  -6  344.80   14.20   1
 -29  -3  -7    1.70    5.20   1
 -29  -3  -8    5.20    5.40   1
  29   5 -17   -3.90    5.30   1
 -29  -5  17    4.30    4.00   1
 -29  -5  16   20.00    4.70   1
 -29  -5  15   20.60    3.90   1
 -29  -5  14   75.60    6.00   1
 -29  -5  13   44.40    4.90   1
 -29  -5  12  141.80    7.80   1
 -29  -5  11   28.50    4.80   1
 -29  -5  10  133.10    7.00   1
 -29  -5   9   97.40    5.90   1
 -29  -5   8   18.30    5.10   1
 -29  -5   7   -5.90    6.40   1
 -29  -5   6   44.30    7.10   1
 -29  -5   5   11.10    5.00   1
 -29  -5   4  101.50    7.90   1
 -29  -5   3   16.50    5.00   1
 -29  -5   2   53.90    5.00   1
 -29  -5   1   10.10    4.80   1
 -29  -5   0  409.00   14.00   1
 -29  -5  -1   -1.90    5.20   1
 -29  -5  -2  178.40    9.20   1
 -29  -5  -3  -10.60    8.50   1
 -29  -5  -4   25.40    5.50   1
 -29  -5  -5   -7.10    8.30   1
 -29  -5  -6  184.20   13.00   1
 -29  -5  -7  -14.30    8.60   1
 -29  -7  15   46.20    4.80   1
 -29  -7  14   55.10    5.80   1
 -29  -7  13   34.60    4.80   1
 -29  -7  12   63.50    6.00   1
 -29  -7  11   10.80    4.70   1
 -29  -7  10   93.50    6.30   1
 -29  -7   9   28.30    5.00   1
 -29  -7   8   60.00    6.40   1
 -29  -7   7    5.20    4.20   1
 -29  -7   6   36.40    5.10   1
 -29  -7   5    6.90    4.40   1
 -29  -7   4   96.60    6.60   1
 -29  -7   3   52.90    5.50   1
 -29  -7   2    5.70    4.90   1
 -29  -7   1   50.20    5.90   1
 -29  -7   0   90.70    6.20   1
 -29  -7  -1   20.60    5.50   1
 -29  -7  -2   32.10    5.80   1
 -29  -7  -3   55.80    6.20   1
 -29  -7  -4   23.10    5.50   1
 -29  -9  10   18.20    5.60   1
 -29  -9   9   19.10    4.80   1
 -29  -9   8   14.20    4.40   1
 -29  -9   7   28.40    7.00   1
 -29  -9   6   30.60    8.20   1
 -29  -9   5    8.20    5.90   1
 -29  -9   4  100.90    6.60   1
 -29  -9   3   74.20    6.60   1
 -29  -9   2   19.30    4.80   1
 -29  -9   1   33.40    5.30   1
  30   0 -19   33.90    7.60   1
  30   0 -18   61.10    8.50   1
  30   0 -17    6.40    6.50   1
  30   0 -16   34.90    7.40   1
  30   0 -15   21.00    6.40   1
  30   0 -14  320.10   17.50   1
  30   0 -12  120.30    8.80   1
  30   0 -11    7.60    5.90   1
  30   0 -10  188.90   11.00   1
  30   0  -9   -2.90    4.80   1
  30   0  -8   23.40    6.50   1
  30   0  -7  -16.50    4.80   1
  30   0  -6  205.20    9.80   1
  30   0  -5    0.90    5.30   1
  30   0  -4  421.20   16.90   1
  30   0  -3   -7.90    4.80   1
  30   0  -2   -2.20    6.40   1
  30   0   0    3.70    4.70   1
  30   0   1    8.00    4.00   1
  30   0   2  166.60    7.40   1
  30   0   3    0.50    6.30   1
  30   0   4    5.10    3.90   1
  30   0   5   10.10    3.40   1
  30   0   6   18.60    3.80   1
  30   0   7    5.90    4.60   1
  30   0   8  125.90    7.90   1
  30   2 -18   28.90    7.50   1
 -30  -2  18   25.10    8.10   1
  30   2 -17   18.10    6.30   1
 -30  -2  17    4.60    5.10   1
  30   2 -16  152.70   10.30   1
 -30  -2  16  182.50   12.90   1
 -30  -2  15   -4.80    6.90   1
 -30  -2  14  139.60   11.20   1
  30   2 -13   34.40    6.50   1
 -30  -2  13   22.20    6.60   1
  30   2 -12  133.60    8.40   1
  30   2 -11   41.20    6.10   1
 -30  -2  11   44.40    7.10   1
  30   2 -10  318.20   14.60   1
 -30  -2  10  321.90   16.10   1
  30   2  -9   20.20    6.40   1
  30   2  -8  137.60    8.70   1
 -30  -2   8  126.10    8.30   1
  30   2  -7   42.40    5.30   1
 -30  -2   7   41.40    6.00   1
  30   2  -6   56.30    5.70   1
 -30  -2   6   77.30    7.30   1
  30   2  -5    3.20    5.00   1
 -30  -2   5   -4.10    5.80   1
  30   2  -4  409.50   18.10   1
 -30  -2   4  468.40   19.10   1
  30   2  -3   65.60    6.20   1
 -30  -2   3   40.00    5.20   1
  30   2  -2   -6.10    3.70   1
 -30  -2   2   19.70    4.40   1
  30   2  -1   -0.70    4.30   1
 -30  -2   1   -5.70    4.10   1
 -30  -2   0   59.00    5.90   1
 -30  -2  -1    1.20    4.80   1
 -30  -2  -2  171.80    8.70   1
 -30  -2  -4   20.00    7.60   1
 -30  -2  -5   -4.50    5.20   1
  30   2   6   41.20    8.40   1
  30   2   7   -4.30    7.10   1
 -30  -2  -7  -25.70    8.60   1
  30   4 -17    6.10    6.30   1
 -30  -4  17   -8.10    6.60   1
  30   4 -16   80.90    9.20   1
 -30  -4  16   49.40    7.60   1
  30   4 -15    1.60    6.00   1
 -30  -4  15   10.80    6.90   1
 -30  -4  14  225.20   15.30   1
  30   4 -13   33.90    6.10   1
 -30  -4  13   34.90    4.50   1
  30   4 -12   31.60    5.40   1
 -30  -4  12   60.40    6.80   1
 -30  -4  11   24.90    4.90   1
 -30  -4  10  117.10    6.50   1
 -30  -4   9   42.60    5.30   1
 -30  -4   8   99.40    8.60   1
 -30  -4   7   68.00    7.80   1
 -30  -4   6   13.10    5.50   1
 -30  -4   5   18.70    6.50   1
 -30  -4   4  414.80   13.40   1
 -30  -4   3   61.40    7.80   1
 -30  -4   2   13.30    4.50   1
 -30  -4   1   11.70    4.60   1
 -30  -4   0   18.10    7.40   1
 -30  -4  -1   21.70    6.10   1
 -30  -4  -2  400.80   15.90   1
 -30  -4  -3    5.00    6.20   1
 -30  -4  -4   -2.80    5.10   1
 -30  -4  -5   53.40    5.70   1
 -30  -4  -6   88.70   11.10   1
 -30  -6  15    4.90    4.90   1
 -30  -6  14   53.90    5.60   1
 -30  -6  13   31.30    6.00   1
 -30  -6  12  107.40    7.40   1
 -30  -6  11   -8.10    4.00   1
 -30  -6  10   96.60    6.50   1
 -30  -6   9    7.30    7.50   1
 -30  -6   8   97.40   10.00   1
 -30  -6   7   30.50    7.20   1
 -30  -6   6    4.20    4.50   1
 -30  -6   5   14.90    5.00   1
 -30  -6   4  156.20    8.50   1
 -30  -6   3    8.60    5.10   1
 -30  -6   2   41.50    8.00   1
 -30  -6   1    5.10    4.90   1
 -30  -6   0    4.80    5.10   1
 -30  -6  -1   41.60    6.20   1
 -30  -6  -2  337.30   13.90   1
 -30  -6  -3   -7.00    7.70   1
 -30  -6  -4    0.40    4.90   1
 -30  -8  11   -1.40    4.90   1
 -30  -8  10   44.60    5.50   1
 -30  -8   9   17.30    5.30   1
 -30  -8   8   20.30    5.20   1
 -30  -8   7   46.20    9.40   1
 -30  -8   6   -4.10    5.20   1
 -30  -8   5   67.30    9.50   1
 -30  -8   4   89.90    7.50   1
 -30  -8   3   24.90    5.20   1
 -30  -8   2    1.90    4.90   1
 -30  -8   1   50.00    5.90   1
 -30  -8   0   24.50    5.50   1
  31   1 -18   98.00    9.70   1
 -31  -1  18   88.50    9.80   1
  31   1 -16    3.60    4.30   1
 -31  -1  16   29.00    8.10   1
  31   1 -15   13.10    4.90   1
 -31  -1  15   36.10    7.20   1
  31   1 -14  241.50   14.10   1
 -31  -1  14  190.30   12.20   1
  31   1 -13   -3.50    5.80   1
 -31  -1  13   -3.30    5.70   1
  31   1 -11   18.30    5.50   1
 -31  -1  11    3.80    6.30   1
  31   1 -10   34.00    5.80   1
 -31  -1  10   34.10    6.20   1
  31   1  -9   35.40    6.30   1
 -31  -1   9   32.20    6.60   1
  31   1  -8  569.50   23.40   1
 -31  -1   8  606.60   24.40   1
  31   1  -7   -3.20    4.60   1
 -31  -1   7   -0.20    5.20   1
 -31  -1   6   17.90    6.10   1
  31   1  -5   15.70    5.50   1
 -31  -1   5    7.90    5.50   1
  31   1  -4   52.00    5.50   1
 -31  -1   4   52.60    6.60   1
  31   1  -3    8.70    4.30   1
 -31  -1   3   11.00    6.00   1
  31   1  -2  158.60    9.80   1
 -31  -1   2  197.40   11.10   1
  31   1  -1  -17.50    4.50   1
 -31  -1   1   13.10    5.90   1
  31   1   0   14.60    4.80   1
 -31  -1   0   15.00    4.50   1
  31   1   1    7.90    5.10   1
 -31  -1  -1    3.60    4.50   1
 -31  -1  -2   86.60    6.40   1
 -31  -1  -3   23.70    4.70   1
  31   1   4   39.10    8.70   1
 -31  -1  -4   79.70    6.80   1
  31   1   5   13.80    4.40   1
 -31  -1  -5   23.00    4.60   1
  31   1   6   71.70    9.90   1
 -31  -1  -6   75.00    6.10   1
  31   3 -17  -16.70    6.10   1
 -31  -3  17   -8.30    7.10   1
  31   3 -16  -16.40    6.20   1
 -31  -3  16    5.40    7.50   1
  31   3 -15   19.80    6.00   1
 -31  -3  15   -1.40    5.10   1
  31   3 -14  210.80   13.60   1
 -31  -3  14  232.60   14.50   1
 -31  -3  13   18.30    7.30   1
 -31  -3  12   98.60   10.30   1
  31   3 -11  118.70    9.80   1
 -31  -3  11  129.90   10.80   1
  31   3 -10    5.60    4.90   1
 -31  -3  10    8.90    4.80   1
  31   3  -9  164.30    9.70   1
 -31  -3   9  162.90   10.80   1
  31   3  -8  349.40   15.40   1
 -31  -3   8  405.70   19.00   1
 -31  -3   7   32.60    6.60   1
 -31  -3   6    5.40    4.20   1
 -31  -3   5   37.30    6.50   1
 -31  -3   4   16.60    5.70   1
 -31  -3   3   61.90    5.30   1
 -31  -3   2  229.00    8.80   1
 -31  -3   1    5.80    4.90   1
 -31  -3   0   91.30    6.70   1
 -31  -3  -1  -13.10    6.20   1
 -31  -3  -2   30.50    5.10   1
 -31  -3  -3   26.90    5.30   1
 -31  -3  -4  133.50    7.80   1
 -31  -3  -5   13.60    7.00   1
 -31  -3  -6   50.90    5.90   1
 -31  -5  14   40.30    8.00   1
 -31  -5  13    6.40    4.50   1
 -31  -5  12   -4.80    6.70   1
 -31  -5  11   13.60    3.70   1
 -31  -5  10   22.60    5.00   1
 -31  -5   8  145.10   11.20   1
 -31  -5   7   78.00    8.70   1
 -31  -5   6   39.60    7.50   1
 -31  -5   5   33.70    4.80   1
 -31  -5   4   26.90    4.90   1
 -31  -5   3    2.20    6.60   1
 -31  -5   2  339.50   13.60   1
 -31  -5   1    9.40    4.50   1
 -31  -5   0   31.40    5.00   1
 -31  -5  -1   18.40    5.60   1
 -31  -5  -2  121.90    7.70   1
 -31  -5  -3   15.20    5.40   1
 -31  -5  -4   92.80    7.30   1
 -31  -7  12    4.20    5.40   1
 -31  -7  11    4.60    4.50   1
 -31  -7  10   10.90    4.80   1
 -31  -7   9   -3.50    4.80   1
 -31  -7   8   99.10   10.40   1
 -31  -7   7   24.80    7.40   1
 -31  -7   6   17.60    5.10   1
 -31  -7   5   32.00    5.60   1
 -31  -7   4   -0.90    5.40   1
 -31  -7   3   26.90    5.20   1
 -31  -7   2  157.00    8.70   1
 -31  -7   1   -8.70    6.70   1
 -31  -7   0   22.60    5.90   1
 -31  -7  -1    7.00    5.30   1
  32   0 -17   17.40    5.50   1
  32   0 -16   10.60    7.70   1
  32   0 -15    5.60    6.60   1
  32   0 -14   25.70    6.50   1
  32   0 -13   10.20    6.00   1
  32   0 -12  293.90   16.20   1
  32   0 -11   12.10    5.70   1
  32   0 -10    6.40    6.20   1
  32   0  -8  265.50   13.70   1
  32   0  -7  -15.00    5.90   1
  32   0  -6  263.20   13.70   1
  32   0  -4  131.00    8.00   1
  32   0  -3    5.80    5.20   1
  32   0  -2  160.30   10.90   1
  32   0  -1   -5.00    4.50   1
  32   0   0   41.60    6.20   1
  32   0   2   19.70    4.60   1
  32   0   3    7.60    4.00   1
  32   0   4   90.40   10.60   1
  32   0   5  -17.10    7.70   1
  32   2 -16   66.50    7.40   1
 -32  -2  16   45.00    7.60   1
  32   2 -15   -6.30    5.90   1
  32   2 -14   22.80    6.30   1
 -32  -2  14   23.90    7.00   1
  32   2 -13   10.40    5.80   1
 -32  -2  13    8.40    7.30   1
  32   2 -12  406.00   21.50   1
  32   2 -10   16.70    5.50   1
 -32  -2  10   46.60    6.90   1
  32   2  -9   27.80    6.10   1
 -32  -2   9   36.50    6.50   1
  32   2  -8   84.10    6.90   1
 -32  -2   8   65.70    7.20   1
  32   2  -7   26.30    5.70   1
 -32  -2   7   10.60    5.00   1
  32   2  -6  117.60    8.50   1
 -32  -2   6  142.10   10.20   1
  32   2  -5    3.70    4.30   1
 -32  -2   4   83.70    9.00   1
 -32  -2   3    2.80    5.20   1
 -32  -2   2   71.30    8.30   1
 -32  -2   1  -10.10    4.60   1
 -32  -2   0   82.80    6.40   1
 -32  -2  -1   12.40    5.00   1
 -32  -2  -2    8.40    4.60   1
 -32  -2  -3    9.10    4.60   1
 -32  -2  -4   86.60    6.70   1
 -32  -2  -5   61.90    6.20   1
 -32  -4  15   34.20    7.20   1
 -32  -4  14   19.10    8.10   1
 -32  -4  13   14.20    7.10   1
 -32  -4  12  187.20   12.30   1
 -32  -4  11   33.00    7.50   1
 -32  -4  10   65.50    6.90   1
 -32  -4   9   46.00    8.50   1
 -32  -4   8   51.50    8.10   1
 -32  -4   7   19.30    7.00   1
 -32  -4   6  186.90   12.70   1
 -32  -4   5   24.70    6.80   1
 -32  -4   4   55.70    6.00   1
 -32  -4   3   -3.80    4.80   1
 -32  -4   2  128.20    7.80   1
 -32  -4   1    6.20    4.90   1
 -32  -4   0  129.30    7.50   1
 -32  -4  -1    4.50    7.20   1
 -32  -4  -2  118.10    7.70   1
 -32  -4  -3   -3.10    5.10   1
 -32  -6  12  230.10   11.10   1
 -32  -6  11   35.80    4.90   1
 -32  -6  10   66.30    6.00   1
 -32  -6   8   17.60    7.50   1
 -32  -6   7   22.40    8.10   1
 -32  -6   6  180.30   12.30   1
 -32  -6   5    4.00    4.60   1
 -32  -6   4   45.80    5.80   1
 -32  -6   3   61.50    6.20   1
 -32  -6   2  159.90    9.10   1
 -32  -6   1    2.30    5.30   1
 -32  -6   0   98.90    7.10   1
 -32  -6  -1    5.00    5.50   1
  33   1 -16  175.40   12.20   1
 -33  -1  16  168.00   13.00   1
  33   1 -15   12.00    5.90   1
 -33  -1  15   10.40    7.20   1
  33   1 -14  134.70   10.40   1
 -33  -1  14  184.20   13.00   1
  33   1 -13   29.80    6.40   1
  33   1 -12  162.70   10.90   1
 -33  -1  12  162.90   10.70   1
  33   1 -11   -5.00    5.80   1
 -33  -1  11    4.10    6.80   1
  33   1 -10  145.30   10.30   1
 -33  -1  10  146.10   11.00   1
  33   1  -9  -11.30    5.40   1
 -33  -1   9   22.30    5.90   1
  33   1  -8   15.30    6.40   1
 -33  -1   8   34.60    6.40   1
  33   1  -7   30.70    5.10   1
 -33  -1   7    3.40    5.60   1
  33   1  -6  147.60   10.50   1
 -33  -1   6  143.60   11.20   1
  33   1  -5    6.80    4.90   1
 -33  -1   5  -14.70    6.30   1
  33   1  -4   79.40    7.20   1
 -33  -1   4   67.60    8.10   1
  33   1  -3    8.50    4.50   1
 -33  -1   3  -13.60    5.40   1
 -33  -1   2   58.00    6.90   1
 -33  -1   1    7.30    5.20   1
 -33  -1   0   30.00    5.80   1
 -33  -1  -1    5.30    4.60   1
 -33  -1  -2  231.60   10.40   1
 -33  -1  -3   18.90    7.90   1
  33   3 -15   10.30    7.10   1
 -33  -3  15   -1.30    7.30   1
  33   3 -14   36.40    6.60   1
 -33  -3  14   59.40    8.00   1
  33   3 -13   57.60    7.20   1
 -33  -3  13   23.80    7.80   1
 -33  -3  12   15.30    8.10   1
 -33  -3  11   17.50    6.70   1
 -33  -3  10   77.50    8.30   1
 -33  -3   9   36.30    7.40   1
 -33  -3   8   63.10    7.30   1
 -33  -3   7   10.40    4.30   1
 -33  -3   6  149.50   11.10   1
 -33  -3   5    9.80    5.80   1
 -33  -3   4  122.90   10.50   1
 -33  -3   3    4.30    6.00   1
 -33  -3   2   25.80    4.80   1
 -33  -3   1  -17.50    9.60   1
 -33  -3   0   71.50    6.90   1
 -33  -3  -1   -2.00    4.80   1
 -33  -3  -2   58.10    6.30   1
 -33  -5  12   98.00    9.30   1
 -33  -5  11   23.00    7.60   1
 -33  -5  10   40.90    9.20   1
 -33  -5   9   78.40    6.60   1
 -33  -5   8   94.40   10.30   1
 -33  -5   7    6.80    7.00   1
 -33  -5   6   32.30    8.20   1
 -33  -5   5   15.80    7.00   1
 -33  -5   4   50.60    6.00   1
 -33  -5   3    7.50    7.00   1
 -33  -5   2    6.90    5.00   1
 -33  -5   1   15.50    5.00   1
 -33  -5   0   31.10    5.50   1
  34   0 -14  118.80    9.90   1
  34   0 -13   25.30    6.70   1
  34   0 -12   27.10    6.50   1
  34   0 -11    8.30    5.30   1
  34   0 -10   61.00    7.70   1
  34   0  -9   20.20    6.90   1
  34   0  -8  155.60   11.00   1
  34   0  -7   -1.20    5.70   1
  34   0  -6    3.20    5.10   1
  34   0  -4   21.60    5.80   1
  34   0  -2  196.30   12.90   1
  34   0  -1   -0.70    5.10   1
  34   2 -14  169.10   13.20   1
 -34  -2  14  165.40   12.70   1
  34   2 -13   57.20    7.20   1
 -34  -2  13   51.60    7.50   1
  34   2 -12   16.30    5.90   1
 -34  -2  12   55.80    7.50   1
  34   2 -11    1.40    5.70   1
 -34  -2  11  -10.20    6.00   1
  34   2 -10   94.40    8.10   1
 -34  -2   8  143.20   11.50   1
 -34  -2   7   36.10    6.70   1
 -34  -2   6   -7.50    6.10   1
 -34  -2   5   38.50    6.90   1
 -34  -2   4   38.80    7.00   1
 -34  -2   3    8.20    5.40   1
 -34  -2   2  240.00   15.60   1
 -34  -2   1    7.90    6.10   1
 -34  -2   0    3.80    7.50   1
 -34  -2  -1   45.70    5.20   1
 -34  -4  12   19.20    8.20   1
 -34  -4  11    6.60    8.20   1
 -34  -4  10   29.30    7.90   1
 -34  -4   9   10.10    6.40   1
 -34  -4   8  201.00   12.90   1
 -34  -4   7  -13.60    6.80   1
 -34  -4   6   -3.30    6.90   1
 -34  -4   5   19.50    6.80   1
 -34  -4   4   75.80    8.50   1
 -34  -4   3   20.90    5.10   1
 -34  -4   2  223.10   10.80   1
 -34  -4   1    5.40    5.10   1
  35   1 -12  255.50   15.80   1
 -35  -1  12  258.50   14.50   1
  35   1 -11   16.20    5.60   1
 -35  -1  11   -5.60    6.40   1
  35   1 -10    6.80    6.00   1
 -35  -1  10   25.80    6.90   1
  35   1  -9   22.40    5.60   1
 -35  -1   9   20.60    5.10   1
  35   1  -8   25.10    6.60   1
 -35  -1   8    0.80    6.10   1
  35   1  -7    2.70    5.60   1
 -35  -1   7  -21.60    5.90   1
 -35  -1   6   71.30    8.20   1
 -35  -1   5   -5.20    5.60   1
 -35  -1   4   11.90    6.20   1
 -35  -1   2   71.50    7.90   1
 -35  -1   1   18.30    5.20   1
 -35  -3  10    1.10    7.10   1
 -35  -3   9   25.80    6.40   1
 -35  -3   8    7.70    6.70   1
 -35  -3   7  -11.00    7.00   1
 -35  -3   6  130.50   11.30   1
 -35  -3   3   -8.70    5.40   1
 -35  -3   2   63.40    8.40   1
  36   0 -10   27.70    5.80   1
  36   0  -9   -1.20    6.00   1
  36   0  -8   11.30    6.20   1
  36   0  -7   11.60    6.00   1
  36   0  -6   10.20    5.50   1
  36   0  -5   15.30    5.40   1
  36   0  -4  174.90   12.00   1
 -36  -2   7    4.70    5.80   1
 -36  -2   6   76.70    9.60   1
   0   0   0    0.00    0.00
;
_shelx_res_checksum     25127
_shelx_res_file
;
TITL 1210b10
CELL  0.71073  27.9894  12.3088  19.3457   90.000  105.542   90.000
ZERR     8.00   0.0010   0.0005   0.0007    0.000    0.001    0.000
LATT   7
SYMM  - X,   Y, 1/2 - Z
SFAC  C    H    CL   N    O    SN
UNIT  176  352  24   24   72   8
MERG   2
OMIT     2   0   0
OMIT     1   1   0
OMIT    -1   1   2
OMIT     0   0   2
OMIT    -1   1   1
OMIT    -4   0   6
OMIT     1   1   1
OMIT    -3   1   4
OMIT    -7   1   2
OMIT    -6   0  22
OMIT     1   3   1
OMIT     5   1   0
OMIT     4   2   3
OMIT    -2   2   1
OMIT     8   0  22
OMIT    19  11   8
OMIT     2  14   0
EQIV $1 x, y+1, z
EQIV $2 -x+3/2, y+1/2, -z+1/2
EQIV $3 -x+3/2, -y+1/2, -z
EQIV $4 x, -y, z+1/2
HTAB N1 O4_$2
HTAB N1 CL3_$2
HTAB  N1 O8
HTAB N1 O7
HTAB N2 O4_$1
HTAB N2 O3_$1
HTAB N2 CL3_$2
HTAB N2 O6_$3
HTAB N3 CL3
HTAB N3 O7
HTAB N3 O9
HTAB N3 O1_$4
HTAB O9 CL3_$2
HTAB O9 O3_$4
MPLA 4  O1 C1 C2 O2
MPLA 4 O5 C3 C4 O6
FMAP   2
PLAN    5
SIZE     0.030   0.080   0.170
ACTA
BOND   $H
L.S.   5
TEMP    20.00
WGHT    0.000000   39.764904
FVAR       0.13977
MOLE    1
SN    6    0.844813   -0.012638    0.086704    11.00000    0.02068    0.02730 =
         0.01990    0.00308    0.00525   -0.00111
O1    5    0.821369   -0.134292    0.009135    11.00000    0.03419    0.02951 =
         0.02055    0.00074    0.01032   -0.00045
O2    5    0.816933   -0.130359    0.143988    11.00000    0.02854    0.02537 =
         0.02118    0.00016    0.00857   -0.00178
O3    5    0.798993   -0.309233   -0.001369    11.00000    0.03871    0.03033 =
         0.02576   -0.00384    0.01019    0.00311
O4    5    0.795341   -0.304088    0.140460    11.00000    0.04208    0.02794 =
         0.02409    0.00188    0.01243   -0.00282
O5    5    0.848183    0.097220    0.168215    11.00000    0.02986    0.02763 =
         0.02594    0.00157    0.00819    0.00216
O6    5    0.771567    0.044529    0.057607    11.00000    0.02527    0.02978 =
         0.02280   -0.00392   -0.00070    0.00250
O8    5    0.723531    0.168183    0.089016    11.00000    0.03142    0.04578 =
         0.03226   -0.00293    0.00800    0.01018
O7    5    0.801294    0.217365    0.206947    11.00000    0.04560    0.03048 =
         0.02392   -0.00571    0.01015   -0.00469
CL1   3    0.925079   -0.080248    0.132803    11.00000    0.02245    0.05385 =
         0.04968    0.01406    0.01075    0.00532
CL2   3    0.862379    0.105937    0.001742    11.00000    0.05407    0.04393 =
         0.03392    0.01339    0.01745   -0.00588
C3    1    0.807007    0.149281    0.164356    11.00000    0.03104    0.02751 =
         0.02091    0.00124    0.00713   -0.00550
C4    1    0.762471    0.119613    0.098186    11.00000    0.02588    0.02704 =
         0.02637    0.00802    0.01121    0.00592
C1    1    0.808645   -0.226326    0.032753    11.00000    0.02334    0.02792 =
         0.02190    0.00255    0.00619    0.00563
C2    1    0.806752   -0.222451    0.112604    11.00000    0.02564    0.02556 =
         0.02207    0.00421    0.00860    0.00205
MOLE    2
N1    4    0.690512    0.252562    0.206834    11.00000    0.03382    0.03624 =
         0.02094   -0.00046    0.01055   -0.00001
AFIX 137
H1A   2    0.695471    0.219030    0.248925    11.00000   -1.50000
H1B   2    0.698896    0.322218    0.214049    11.00000   -1.50000
H1C   2    0.709025    0.221422    0.181484    11.00000   -1.50000
AFIX   0
C5    1    0.636810    0.244161    0.166450    11.00000    0.02704    0.03414 =
         0.01958    0.00370    0.00448    0.00168
AFIX  13
H5    2    0.631793    0.284891    0.121544    11.00000   -1.20000
AFIX   0
C6    1    0.622375    0.127075    0.147970    11.00000    0.03521    0.03262 =
         0.03180   -0.00072    0.00930   -0.00271
AFIX  23
H6A   2    0.629238    0.084148    0.191576    11.00000   -1.20000
H6B   2    0.641945    0.098031    0.117762    11.00000   -1.20000
AFIX   0
C7    1    0.567526    0.119198    0.108945    11.00000    0.04003    0.05082 =
         0.04055   -0.00609    0.00392   -0.00718
AFIX  23
H7A   2    0.561618    0.154806    0.062690    11.00000   -1.20000
H7B   2    0.558447    0.043338    0.100499    11.00000   -1.20000
AFIX   0
C8    1    0.535155    0.171030    0.151201    11.00000    0.02567    0.07907 =
         0.03929   -0.00310    0.00199   -0.01165
AFIX  23
H8A   2    0.500776    0.168542    0.123208    11.00000   -1.20000
H8B   2    0.538040    0.130305    0.195057    11.00000   -1.20000
AFIX   0
C9    1    0.550189    0.287865    0.169573    11.00000    0.03257    0.06282 =
         0.04552   -0.00597    0.00607    0.00837
AFIX  23
H9A   2    0.530336    0.317931    0.199056    11.00000   -1.20000
H9B   2    0.543960    0.330340    0.125827    11.00000   -1.20000
AFIX   0
C10   1    0.604963    0.295306    0.209751    11.00000    0.03185    0.03694 =
         0.03348   -0.00675    0.00591    0.00223
AFIX  23
H10A  2    0.614206    0.370939    0.219018    11.00000   -1.20000
H10B  2    0.610644    0.258408    0.255545    11.00000   -1.20000
AFIX   0
MOLE    3
N2    4    0.786651    0.479802    0.088739    11.00000    0.02581    0.03139 =
         0.01953   -0.00060    0.00476   -0.00067
AFIX 137
H2A   2    0.790977    0.551360    0.093099    11.00000   -1.50000
H2B   2    0.769369    0.457088    0.118471    11.00000   -1.50000
H2C   2    0.770205    0.463791    0.043799    11.00000   -1.50000
AFIX   0
C11   1    0.835937    0.424766    0.106921    11.00000    0.02324    0.02647 =
         0.02059    0.00112    0.00238    0.00247
AFIX  13
H11   2    0.830691    0.346926    0.097149    11.00000   -1.20000
AFIX   0
C12   1    0.861131    0.439644    0.186658    11.00000    0.02881    0.03581 =
         0.01868    0.00260    0.00551   -0.00339
AFIX  23
H12A  2    0.864657    0.516566    0.197748    11.00000   -1.20000
H12B  2    0.840604    0.407951    0.214600    11.00000   -1.20000
AFIX   0
C13   1    0.911789    0.386254    0.207061    11.00000    0.02919    0.05713 =
         0.02596    0.00901    0.00275    0.00179
AFIX  23
H13A  2    0.927650    0.399667    0.257396    11.00000   -1.20000
H13B  2    0.907982    0.308347    0.200219    11.00000   -1.20000
AFIX   0
C14   1    0.944326    0.429793    0.162101    11.00000    0.02774    0.07043 =
         0.03456   -0.00115    0.00294    0.00217
AFIX  23
H14A  2    0.975761    0.391484    0.174347    11.00000   -1.20000
H14B  2    0.950972    0.506222    0.172645    11.00000   -1.20000
AFIX   0
C15   1    0.919166    0.415690    0.081948    11.00000    0.02466    0.05932 =
         0.03711   -0.00147    0.01315    0.00752
AFIX  23
H15A  2    0.939738    0.448072    0.054324    11.00000   -1.20000
H15B  2    0.915877    0.338862    0.070499    11.00000   -1.20000
AFIX   0
C16   1    0.867922    0.468805    0.061001    11.00000    0.03118    0.04130 =
         0.02312    0.00020    0.00962   -0.00060
AFIX  23
H16A  2    0.871406    0.546851    0.067316    11.00000   -1.20000
H16B  2    0.851975    0.454413    0.010818    11.00000   -1.20000
AFIX   0
MOLE    4
N3    4    0.832374    0.186982    0.365048    11.00000    0.02739    0.03398 =
         0.02073   -0.00124    0.00567   -0.00307
AFIX 137
H3A   2    0.818194    0.141475    0.329761    11.00000   -1.50000
H3B   2    0.817172    0.251092    0.357250    11.00000   -1.50000
H3C   2    0.829911    0.160118    0.406666    11.00000   -1.50000
AFIX   0
C17   1    0.885780    0.200837    0.367505    11.00000    0.02354    0.03542 =
         0.02931    0.00160    0.00882   -0.00615
AFIX  13
H17   2    0.887546    0.243413    0.325454    11.00000   -1.20000
AFIX   0
C18   1    0.911436    0.264546    0.433623    11.00000    0.03259    0.05963 =
         0.03389   -0.00016    0.00502   -0.01217
AFIX  23
H18A  2    0.907953    0.226856    0.476038    11.00000   -1.20000
H18B  2    0.896066    0.335451    0.432119    11.00000   -1.20000
AFIX   0
C19   1    0.966272    0.278027    0.437739    11.00000    0.03046    0.07223 =
         0.05715    0.00577   -0.00110   -0.02009
AFIX  23
H19A  2    0.969693    0.322049    0.397752    11.00000   -1.20000
H19B  2    0.982731    0.315546    0.481774    11.00000   -1.20000
AFIX   0
C20   1    0.990690    0.169787    0.435763    11.00000    0.02332    0.08409 =
         0.12415    0.03854    0.00163   -0.00072
AFIX  23
H20A  2    0.989569    0.127640    0.477667    11.00000   -1.20000
H20B  2    1.025197    0.180510    0.436733    11.00000   -1.20000
AFIX   0
C21   1    0.964110    0.107961    0.367679    11.00000    0.04218    0.05697 =
         0.16926    0.00236    0.04905    0.01140
AFIX  23
H21A  2    0.967386    0.147854    0.325950    11.00000   -1.20000
H21B  2    0.979596    0.037483    0.367579    11.00000   -1.20000
AFIX   0
C22   1    0.909223    0.092551    0.363033    11.00000    0.03636    0.04920 =
         0.08512   -0.00439    0.02276    0.00276
AFIX  23
H22A  2    0.892731    0.057401    0.318099    11.00000   -1.20000
H22B  2    0.905678    0.046447    0.402022    11.00000   -1.20000
AFIX   0
MOLE    5
CL3   3    0.766560   -0.008553    0.283681    11.00000    0.03000    0.03385 =
         0.03029   -0.00566    0.01264   -0.00635
O9    5    0.801561    0.399858    0.358497    11.00000    0.03386    0.04234 =
         0.02967    0.00727    0.00906    0.00336
AFIX   3
H1O   2    0.780432    0.429116    0.319544    11.00000   -1.20000
H2O   2    0.791132    0.407516    0.396547    11.00000   -1.20000
AFIX   0
HKLF 4
REM  1210b10
REM R1 =  0.0490 for    6022 Fo > 4sig(Fo)  and  0.0674 for all    7264 data
REM    346 parameters refined using      0 restraints
END
WGHT      0.0000     39.7537
REM Highest difference peak  0.658,  deepest hole -0.696,  1-sigma level  0.105
Q1    1   0.8199  0.0254  0.0871  11.00000  0.05    0.66
Q2    1   0.8680  0.1239  0.2006  11.00000  0.05    0.65
Q3    1   0.7792 -0.0632  0.3108  11.00000  0.05    0.63
Q4    1   0.8323  0.0434  0.1015  11.00000  0.05    0.56
Q5    1   0.7517  0.0704  0.0681  11.00000  0.05    0.49
;
_shelxl_version_number         .2013
