# Supplementary material for: Tris(cyclo­hexyl­ammonium) cis-di­chlorido­bis­(oxalato-κ2 O 1,O 2)stann­ate(IV) chloride monohydrate
Source: Acta Crystallogr Sect E Struct Rep Online. 2013 Oct 5;69(Pt 11):m581–2. doi: 10.1107/S1600536813026901 (PMC3884246; doi:10.1107/S1600536813026901)
Supplement: Supplementary file 2 [file e-69-0m581-Isup2.hkl]

#
# h,k,l, Fc-squared, Fo-squared, sigma(Fo-squared), status flag
#
data_I
_shelx_title ' 1210b10'
_shelx_refln_list_code          4
_shelx_F_calc_maximum      650.01
_exptl_crystal_F_000      2960.00
_reflns_d_resolution_high  0.7700

loop_
 _space_group_symop_operation_xyz
 'x, y, z'
 '-x, y, -z+1/2'
 'x+1/2, y+1/2, z'
 '-x+1/2, y+1/2, -z+1/2'
 '-x, -y, -z'
 'x, -y, z-1/2'
 '-x+1/2, -y+1/2, -z'
 'x+1/2, -y+1/2, z-1/2'

_cell_length_a    27.9894
_cell_length_b    12.3088
_cell_length_c    19.3457
_cell_angle_alpha  90.000
_cell_angle_beta  105.542
_cell_angle_gamma  90.000

_shelx_F_squared_multiplier     1.000

loop_
 _refln_index_h
 _refln_index_k
 _refln_index_l
 _refln_F_squared_calc
 _refln_F_squared_meas
 _refln_F_squared_sigma
 _refln_observed_status
   4   0   0     143233.77     135732.53      3014.80 o
   6   0   0      91058.03      86840.56      1397.35 o
   8   0   0      51709.71      49966.85       818.96 o
  10   0   0      33133.32      33070.66       650.05 o
  12   0   0       4712.33       4698.79       189.38 o
  14   0   0      53629.86      52592.64      1218.20 o
  16   0   0      37718.64      37743.86       650.05 o
  18   0   0       9057.33       9781.46       250.81 o
  20   0   0      11056.91      10283.08       312.23 o
  22   0   0       5531.64       5916.99       214.98 o
  24   0   0       3163.63       2446.65       225.21 o
  26   0   0      54270.66      54926.68      1351.29 o
  28   0   0      10172.69      10559.48       389.01 o
  30   0   0          8.77        189.38       240.57 o
  32   0   0       1918.29       2129.30       317.35 o
   7   1   0      91679.71      87729.30       931.78 o
   9   1   0      55447.64      51481.24       872.70 o
  11   1   0       3380.59       2907.18        79.68 o
  13   1   0     168029.88     162241.02      4263.72 o
  15   1   0      56767.69      58807.16       874.22 o
  17   1   0       1422.26       1414.57       268.72 o
  19   1   0       2184.43       1962.99       122.84 o
  21   1   0       4361.86       3946.05       381.33 o
  23   1   0      44918.74      44504.64       705.41 o
  25   1   0      15824.15      16561.79       349.47 o
  27   1   0      11361.77      11509.79       341.71 o
  29   1   0      11013.20      11885.84       586.07 o
  31   1   0        544.96        758.34       168.04 o
  33   1   0       1603.22       1535.55       296.87 o
   0   2   0      63750.54      69272.33      1534.54 o
   2   2   0      31345.30      31099.14       406.17 o
   4   2   0      51891.66      52723.10      1323.13 o
   6   2   0       1085.61       1178.82       117.73 o
   8   2   0      53988.61      52607.45       691.26 o
  10   2   0     315301.22     326521.19      6042.40 o
  12   2   0      92692.20      94044.42      1336.77 o
  14   2   0      77101.66      78141.27      1794.04 o
  16   2   0      74751.17      76005.62      2295.65 o
  18   2   0      12434.30      13405.39       306.21 o
  20   2   0       1559.45       1435.68       286.64 o
  22   2   0      11241.95      11490.69       667.97 o
  24   2   0       1796.99       1861.35       299.43 o
  26   2   0      20501.74      20999.95       491.71 o
  28   2   0       5249.93       4135.94       844.55 o
  30   2   0       2076.13       3019.92       301.99 o
  32   2   0       3908.52       4238.12       327.58 o
  34   2   0         11.21        194.50       383.89 o
   1   3   0       3878.48       4191.45       115.17 o
   3   3   0      19004.28      19381.00       285.18 o
   5   3   0       1653.79       2508.62        68.48 o
   7   3   0        464.13          6.23       127.96 o
   9   3   0       3129.89       2897.88       143.32 o
  11   3   0      42354.15      41176.36       550.00 o
  13   3   0     133739.25     129705.31      1828.27 o
  15   3   0      37018.25      36068.63       701.24 o
  17   3   0      21384.29      20791.74      1338.49 o
  19   3   0      22001.17      22307.24       905.98 o
  21   3   0        435.85        339.55        99.81 o
  23   3   0      28188.02      28650.87       525.99 o
  25   3   0      23536.99      23087.64       530.06 o
  27   3   0       1437.85        848.93       222.65 o
  29   3   0      12581.04      14362.53       522.09 o
  31   3   0       4551.86       4673.20       342.94 o
  33   3   0       4207.74       3659.73       353.18 o
   0   4   0      24483.37      21840.39       517.53 o
   2   4   0      70950.63      68994.72       980.63 o
   4   4   0        958.23        729.24        56.30 o
   6   4   0      24159.07      22384.88       783.13 o
   8   4   0       7703.60       7318.49       199.62 o
  10   4   0      32578.68      31899.76       430.65 o
  12   4   0       2731.01       2175.24       153.56 o
  14   4   0       4937.36       4872.16       414.60 o
  16   4   0      48585.66      48054.55       797.91 o
  18   4   0       8667.51       8223.71       215.72 o
  20   4   0      27707.65      28920.01      1509.96 o
  22   4   0      15308.76      14749.61       314.27 o
  24   4   0       3021.60       2999.23       358.30 o
  26   4   0      18311.83      18943.59       593.75 o
  28   4   0      13114.94      14065.65       491.38 o
  30   4   0        510.41        926.45       378.77 o
  32   4   0       5789.30       6618.23       383.89 o
   1   5   0      10142.51      10117.49       216.79 o
   3   5   0      53287.56      48262.39       696.12 o
   5   5   0       3148.91       2446.65        61.42 o
   7   5   0      22903.15      22963.78       496.49 o
   9   5   0      21295.11      22132.99       352.86 o
  11   5   0          7.19         57.58       125.40 o
  13   5   0      29715.61      28812.34       396.21 o
  15   5   0      27859.49      28048.23       578.39 o
  17   5   0        773.12        754.79        78.28 o
  19   5   0      35710.82      38142.11      2060.20 o
  21   5   0        382.14       -163.79       163.79 o
  23   5   0      32976.61      34974.75       742.18 o
  25   5   0      14748.21      14695.23       501.61 o
  27   5   0         61.72       -225.21       225.21 o
  29   5   0      20716.72      20934.69       716.59 o
  31   5   0       2639.10       1607.21       255.93 o
  33   5   0       1281.19       1591.86       281.52 o
   0   6   0      11606.36      10262.60       389.01 o
   2   6   0      42899.84      42248.14       701.24 o
   4   6   0       6616.38       7437.19       138.20 o
   6   6   0      43333.22      44003.79       711.47 o
   8   6   0      10982.98      11777.68       261.04 o
  10   6   0      25976.18      24461.34       486.26 o
  12   6   0       6813.36       5660.32       140.97 o
  14   6   0        128.32        166.17       273.84 o
  16   6   0      37242.15      37784.81       752.42 o
  18   6   0      31155.50      30055.86       624.46 o
  20   6   0       8806.05       9121.18       286.64 o
  22   6   0       8705.15       8634.92       378.77 o
  24   6   0       1444.82       1172.14       230.33 o
  26   6   0       8538.60       9064.87       389.01 o
  28   6   0       5214.00       5942.58       373.65 o
  30   6   0        916.69        245.69       261.04 o
  32   6   0       5425.68       5062.20       363.41 o
   1   7   0       4923.13       4975.19       158.67 o
   3   7   0      54138.07      53652.17       783.13 o
   5   7   0      26517.89      25280.30       348.06 o
   7   7   0      34442.30      35281.86       691.00 o
   9   7   0      22245.74      22715.93       460.67 o
  11   7   0       4530.71       4094.80       148.44 o
  13   7   0      31123.79      30936.25       624.46 o
  15   7   0      19187.96      19542.45       414.60 o
  17   7   0       2578.62       2088.35       122.84 o
  19   7   0       6460.48       6776.90       230.33 o
  21   7   0       3041.23       2973.85       194.50 o
  23   7   0       9613.90       9996.44       312.23 o
  25   7   0       4050.54       3859.35       301.99 o
  27   7   0        189.23        291.75       240.57 o
  29   7   0       4066.11       4642.48       317.35 o
  31   7   0        600.63       1156.78       301.99 o
   0   8   0      49003.64      48236.80      1136.31 o
   2   8   0      19921.66      19716.48       317.35 o
   4   8   0      13740.31      13456.55       204.74 o
   6   8   0      25941.87      25633.47       389.01 o
   8   8   0       2644.41       2825.42       127.96 o
  10   8   0      27361.01      27870.26       552.80 o
  12   8   0       9844.15       9331.04       245.69 o
  16   8   0       6129.39       5548.46       174.03 o
  18   8   0        538.22        563.04       148.44 o
  20   8   0       4690.85       4110.16       214.98 o
  22   8   0        128.72        337.82       153.56 o
  24   8   0       3029.93       2671.86       235.45 o
  26   8   0       6857.12       5538.22       378.77 o
  28   8   0       3574.99       4488.93       363.41 o
  30   8   0       1490.81       1254.03       281.52 o
   1   9   0      17848.38      17894.29       271.28 o
   3   9   0      56655.43      58274.18       854.79 o
   5   9   0       4574.60       4447.98        97.25 o
   7   9   0      17147.26      17822.64       296.87 o
   9   9   0       7894.66       8036.05       194.50 o
  11   9   0      12553.74      12463.56       301.99 o
  13   9   0      14193.00      13779.02       291.75 o
  15   9   0       4655.36       5133.86       250.81 o
  17   9   0       1989.98       2462.00       158.67 o
  19   9   0       2304.70       1668.63       199.62 o
  21   9   0       4675.36       4591.30       209.86 o
  23   9   0       9706.54      10022.03       429.95 o
  25   9   0       2703.97       2180.48       301.99 o
  27   9   0        550.23        -61.42       245.69 o
   0  10   0      55071.76      57322.14       967.40 o
   2  10   0       4757.11       4535.00       112.61 o
   4  10   0       9023.26       8982.98       163.79 o
   6  10   0       3964.60       3931.01       138.20 o
   8  10   0        546.27        563.04        87.01 o
  10  10   0      11189.54      11260.71       250.81 o
  12  10   0       3427.74       3250.25       138.20 o
  14  10   0       3963.43       4432.63       199.62 o
  16  10   0      11761.53      12929.34       368.53 o
  18  10   0         21.37        174.03       163.79 o
  20  10   0       6902.28       6889.51       337.82 o
  22  10   0       7350.45       6915.10       368.53 o
  24  10   0         58.34         71.66       214.98 o
  26  10   0       5435.62       4227.89       337.82 o
   1  11   0       6190.50       6137.09       122.84 o
   3  11   0       2526.98       2247.02        81.90 o
   5  11   0       9161.75       8916.44       194.50 o
   7  11   0      18547.59      18334.49       332.70 o
   9  11   0       3810.96       3869.59       133.08 o
  11  11   0       6881.02       6162.68       174.03 o
  13  11   0      25683.99      26421.72       511.85 o
  15  11   0       3418.64       3373.09       199.62 o
  17  11   0       1566.16       1059.53       158.67 o
  19  11   0       1940.98       1755.65       240.57 o
  21  11   0        351.86        552.80       240.57 o
  23  11   0       1422.52       1627.68       271.28 o
   0  12   0       5365.97       5405.14       184.27 o
   2  12   0        168.41        -15.36        81.90 o
   4  12   0       1264.25       1187.49        97.25 o
   6  12   0       1052.24       1131.19       107.49 o
   8  12   0         16.86        122.84       143.32 o
  10  12   0       7811.96       8742.41       235.45 o
  12  12   0       7806.05       7959.28       225.21 o
  14  12   0       4045.10       3726.27       174.03 o
  16  12   0       6406.09       6224.10       214.98 o
  18  12   0         42.92        107.49       342.94 o
  20  12   0        496.21        813.84       291.75 o
  22  12   0       1916.43       2528.54       276.40 o
   1  13   0       1198.87        957.16       112.61 o
   3  13   0       3535.37       3347.50       127.96 o
   5  13   0       1421.26       1504.84       112.61 o
   7  13   0        577.96        696.12       102.37 o
   9  13   0        660.45        583.51       148.44 o
  11  13   0        180.51        168.91       138.20 o
  13  13   0       1173.13       1366.64       133.08 o
  15  13   0        487.71        578.39       189.38 o
  17  13   0       1107.22        -76.78       194.50 o
  19  13   0        359.93        747.30       199.62 o
   0  14   0       2064.12       1637.92       230.33 o
   4  14   0         74.17         97.25       148.44 o
   6  14   0        417.16       -168.91       168.91 o
   8  14   0       1131.08       1289.86       174.03 o
  10  14   0        390.03        905.98       199.62 o
  12  14   0       1991.93       1673.75       225.21 o
  14  14   0        220.87       1033.94       225.21 o
  16  14   0        172.40        767.78       312.23 o
   1  15   0        180.45        424.84       153.56 o
   3  15   0        461.69        931.57       235.45 o
   5  15   0         52.29        778.01       337.82 o
   7  15   0          1.20        -30.71       199.62 o
   9  15   0        149.65        547.68       286.64 o
 -35   1   1        163.00        936.69       266.16 o
 -33   1   1         48.59        373.65       266.16 o
 -31   1   1          1.62       -218.03       783.13 o
 -29   1   1        450.58        856.34       178.98 o
 -27   1   1       5262.11       5332.15       182.90 o
 -25   1   1       1097.73        911.57       158.67 o
 -23   1   1       3544.18       3595.84       355.74 o
 -21   1   1       1569.76       1787.48       524.65 o
 -19   1   1       2306.42       1591.35        96.95 o
 -17   1   1       4255.44       4110.42       153.56 o
 -15   1   1       1069.57       1124.26        59.64 o
 -13   1   1       9914.38       9741.20       132.60 o
 -11   1   1       2507.39       3181.91        70.51 o
  -9   1   1      64141.32      65198.77      1392.23 o
  -7   1   1      20113.11      19099.46       565.59 o
  -5   1   1          0.54        320.81        56.30 o
   3   1   1        460.60        466.17        76.78 o
   5   1   1        412.23       1100.30        58.86 o
   7   1   1      63052.14      64022.02      1207.97 o
   9   1   1      56800.28      58126.85      1760.77 o
  11   1   1      23059.54      24780.10      1167.02 o
  13   1   1      33439.60      35958.46       502.93 o
  15   1   1       6435.12       5728.08       165.20 o
  17   1   1         15.24       -107.96       130.52 o
  19   1   1         40.58        174.29       108.61 o
  21   1   1       1760.52       1562.02       111.91 o
  23   1   1       2105.72       2569.74       199.62 o
  25   1   1        123.90        -45.34       110.56 o
  27   1   1        189.38       -181.33       289.20 o
  29   1   1         93.83        259.09       151.50 o
  31   1   1         33.23        287.44       172.71 o
  33   1   1        359.29        271.28       235.45 o
 -34   2   1         68.01        404.36       312.23 o
 -32   2   1        433.78       -235.45       235.45 o
 -30   2   1        404.42       -151.88       151.88 o
 -28   2   1       4542.86       3902.35       619.34 o
 -26   2   1        102.39         80.90       147.20 o
 -24   2   1        297.37       1166.16       363.41 o
 -22   2   1       5692.31       5475.21       312.23 o
 -20   2   1       1877.15       1681.54       353.18 o
 -18   2   1       1307.04       1452.88        94.69 o
 -16   2   1       1017.80       1171.98       317.35 o
 -14   2   1      24118.48      23238.71       785.69 o
 -12   2   1      15610.27      17916.03       240.50 o
 -10   2   1      42202.73      43817.78       539.29 o
  -8   2   1       8064.42       9709.37       135.26 o
  -6   2   1        191.21        235.86        30.71 o
  -4   2   1       3291.77       4199.71       189.38 o
   0   2   1        565.59        594.25        69.10 o
   2   2   1      24175.75      24190.27       296.61 o
   4   2   1      56878.11      57243.18       650.28 o
   6   2   1      18502.28      18483.15       261.04 o
   8   2   1      28675.46      30479.38       565.59 o
  10   2   1      50965.75      54563.19      1177.26 o
  12   2   1       3461.54       3223.51       102.72 o
  14   2   1       5602.38       6124.92       227.77 o
  16   2   1       5356.76       5634.88       289.20 o
  18   2   1       8026.06       8392.33       174.57 o
  20   2   1       4596.72       4243.76       162.75 o
  22   2   1       5806.42       5791.69       440.19 o
  24   2   1        111.45        183.34       115.38 o
  26   2   1        344.27        241.11       171.47 o
  28   2   1       2607.84       3941.25       261.04 o
  30   2   1        188.06         61.42       245.69 o
  32   2   1        266.01        634.69       255.93 o
  34   2   1       2005.73       2339.16       266.16 o
 -33   3   1        474.58       -491.38       491.38 o
 -31   3   1        631.57        296.87       250.81 o
 -29   3   1       2274.78       2016.69       255.93 o
 -27   3   1       3600.47       4253.14       540.00 o
 -25   3   1          0.87        476.02       271.28 o
 -23   3   1       3338.56       2773.27       478.58 o
 -21   3   1       3410.95       3536.54       136.51 o
 -19   3   1        139.24        443.73        92.71 o
 -17   3   1        467.47        532.27        76.84 o
 -15   3   1          4.42         20.22        56.76 o
 -13   3   1      20606.02      20628.25       335.26 o
 -11   3   1         56.91        222.25        41.50 o
  -9   3   1      17929.92      17546.53       299.43 o
  -7   3   1       9148.42       8340.62       112.20 o
  -5   3   1       4542.44       4147.39       133.08 o
  -3   3   1      11257.19      11267.39       337.82 o
  -1   3   1      83028.58      83729.11      1069.62 o
   3   3   1      11968.58      11271.36       154.93 o
   5   3   1      11942.68      11570.17       345.50 o
   7   3   1       5418.59       6277.11       191.94 o
   9   3   1       4607.82       5152.06        90.48 o
  11   3   1       8340.79       8085.11       136.96 o
  13   3   1        181.93         28.95        57.57 o
  15   3   1         20.91        -76.90       278.96 o
  17   3   1       5190.69       5414.90       230.33 o
  19   3   1       1496.63       1475.00       588.63 o
  21   3   1      16644.92      15138.80      1000.67 o
  23   3   1        765.46        745.88       478.58 o
  25   3   1       4034.20       3560.12       154.50 o
  27   3   1       1152.72       1146.55       225.21 o
  29   3   1       1151.61       1054.41       250.81 o
  31   3   1          6.73       -317.35       317.35 o
  33   3   1        206.55       -102.37       245.69 o
 -34   4   1        111.07        276.40       261.04 o
 -32   4   1        892.68        317.35       250.81 o
 -30   4   1        158.50        598.87       235.45 o
 -28   4   1         11.60        199.62       301.99 o
 -26   4   1       5203.03       5717.37       291.75 o
 -24   4   1       2406.87       2748.21       345.50 o
 -22   4   1       4701.56       3923.31       401.80 o
 -20   4   1        204.74        121.01        97.25 o
 -18   4   1      11529.72      11218.80       332.70 o
 -16   4   1       7401.37       7674.26       401.80 o
 -14   4   1      14508.98      14871.74       555.36 o
 -12   4   1        496.94        538.13       122.84 o
 -10   4   1      16150.97      16226.36       231.55 o
  -8   4   1       3720.54       4003.32       133.08 o
  -6   4   1       5670.37       6688.24       276.40 o
  -4   4   1      10153.27      10934.79       355.74 o
  -2   4   1       1666.65       1491.24        68.98 o
   0   4   1      81042.26      80468.55      1145.85 o
   2   4   1      61276.37      63410.87       910.13 o
   4   4   1       9917.70       9518.25       167.14 o
   6   4   1        272.56        149.88        68.85 o
   8   4   1      12207.75      11205.29       176.59 o
  10   4   1      11566.46      11564.42       596.31 o
  12   4   1       3205.45       2748.37       158.67 o
  14   4   1       8227.66       8192.91       172.33 o
  16   4   1       8799.19       8440.60       179.89 o
  18   4   1       6428.46       7279.25       465.78 o
  20   4   1       3866.97       4299.54       230.33 o
  22   4   1       1841.48       2296.84       117.25 o
  24   4   1       8906.21       8501.84       368.53 o
  26   4   1        112.08        542.56       235.45 o
  28   4   1        166.60        588.63       332.70 o
  30   4   1        133.92       1110.72       312.23 o
  32   4   1          9.35        230.33       368.53 o
 -33   5   1        324.92        793.37       255.93 o
 -31   5   1        848.35        481.14       230.33 o
 -29   5   1        311.86        516.97       245.69 o
 -27   5   1       4323.51       4678.31       307.11 o
 -25   5   1        767.56        138.20       199.62 o
 -23   5   1      12187.65      13108.49       460.67 o
 -21   5   1       5753.07       5481.92       220.10 o
 -19   5   1       3305.58       2825.90       286.64 o
 -17   5   1       2108.93       2086.11       342.94 o
 -15   5   1       7296.02       7259.64       174.03 o
 -13   5   1       3614.02       3398.57        81.90 o
 -11   5   1       1068.87       1025.75       125.40 o
  -9   5   1       1422.16       1658.40        87.01 o
  -7   5   1        282.73        332.70        76.78 o
  -5   5   1         41.70        -24.63       271.28 o
  -3   5   1       2356.15       2648.14       107.49 o
  -1   5   1       1416.66       1070.93        71.01 o
   1   5   1          7.97        -25.59        61.42 o
   3   5   1      22494.41      22485.59       389.01 o
   5   5   1        694.56        577.48       258.48 o
   7   5   1       1458.79       1560.10        72.39 o
   9   5   1       4501.39       3995.95       151.00 o
  11   5   1      11072.68      10390.57       240.57 o
  13   5   1       3233.79       3171.78        86.64 o
  15   5   1       5631.81       4977.37       268.72 o
  17   5   1          6.57        148.44       184.27 o
  19   5   1       2799.80       2443.10       365.97 o
  21   5   1       1135.99       2206.08       199.62 o
  23   5   1         17.76       -122.84       148.44 o
  25   5   1      10482.48      11619.01       332.70 o
  27   5   1        782.73       1238.68       261.04 o
  29   5   1        398.90        -97.25       266.16 o
  31   5   1       2000.54        941.80       286.64 o
 -32   6   1        672.91        117.73       271.28 o
 -30   6   1        695.16        261.04       250.81 o
 -28   6   1        161.58        199.62       225.21 o
 -26   6   1       2394.50       2554.13       266.16 o
 -24   6   1       6726.65       7293.87       348.06 o
 -22   6   1       2081.22       2206.08       230.33 o
 -20   6   1       3546.97       2769.11       158.67 o
 -18   6   1       1654.91       1622.57       148.44 o
 -16   6   1        123.42        353.18        76.78 o
 -14   6   1       6675.83       6751.31       158.67 o
 -12   6   1      11116.79      10651.61       220.10 o
 -10   6   1      19138.13      18093.92       368.53 o
  -8   6   1      40951.70      39888.51       762.66 o
  -6   6   1      28257.58      29774.35       491.38 o
  -4   6   1      21818.01      21241.80       327.58 o
  -2   6   1      24244.71      22941.14       394.12 o
   0   6   1      12318.83      12555.69       214.98 o
   2   6   1       5879.14       5829.98       127.96 o
   4   6   1       1445.30       1376.88        66.54 o
   6   6   1      26912.78      25372.43       511.85 o
   8   6   1       6315.43       6029.60       168.91 o
  10   6   1      22772.49      23473.46       476.02 o
  12   6   1      21758.08      21385.12       440.19 o
  14   6   1        250.46        276.40        97.25 o
  16   6   1      10141.06       9832.65       255.93 o
  18   6   1       6867.54       6485.15       199.62 o
  22   6   1       4418.93       4806.28       220.10 o
  24   6   1        387.44        721.71       179.15 o
  26   6   1        776.84       1187.49       261.04 o
  28   6   1       1390.21       1724.94       250.81 o
  30   6   1        377.78       2129.30       317.35 o
  32   6   1        443.42        255.93       281.52 o
 -31   7   1         30.94       -342.94       342.94 o
 -29   7   1        758.52       2569.49       301.99 o
 -27   7   1        821.91        757.54       240.57 o
 -25   7   1       1120.04        747.30       230.33 o
 -23   7   1       4832.97       5645.71       296.87 o
 -21   7   1      17578.64      15944.14       414.60 o
 -19   7   1        223.22         20.47       133.08 o
 -17   7   1       7606.40       7647.05       209.86 o
 -15   7   1         24.28         81.90        87.01 o
 -13   7   1       2514.63       2502.95       107.49 o
 -11   7   1      23404.79      23719.15       419.72 o
  -9   7   1      12567.49      12386.78       240.57 o
  -7   7   1       2303.55       1627.68        61.42 o
  -5   7   1      35505.59      35553.14       486.26 o
  -3   7   1       2018.63       1996.22        97.25 o
  -1   7   1      16219.62      15309.45       291.75 o
   1   7   1       2037.46       2139.53        87.01 o
   3   7   1      11294.71      10160.23       184.27 o
   5   7   1      59736.93      57337.49       752.42 o
   7   7   1       1354.65       1310.34       107.49 o
   9   7   1      19051.96      18692.78       394.12 o
  11   7   1       3881.78       3019.92       148.44 o
  13   7   1       9890.29       9894.07       250.81 o
  15   7   1      22908.73      22792.70       486.26 o
  17   7   1       2732.57       2042.28       133.08 o
  19   7   1       9608.49       8404.59       317.35 o
  21   7   1       7143.30       7109.60       261.04 o
  23   7   1        303.33         40.95       163.79 o
  25   7   1       2380.60        854.79       250.81 o
  27   7   1        850.86          0.00       327.58 o
  29   7   1       1056.94       1054.41       281.52 o
  31   7   1        903.98        358.30       271.28 o
 -30   8   1       1246.18       2559.25       301.99 o
 -28   8   1         66.33        209.86       266.16 o
 -26   8   1        403.60       1131.19       255.93 o
 -24   8   1        621.61       1474.13       322.47 o
 -22   8   1         84.86        537.44       184.27 o
 -20   8   1       6506.76       6428.84       240.57 o
 -18   8   1       6270.13       6203.63       225.21 o
 -16   8   1       1324.41        783.13       153.56 o
 -14   8   1       5465.94       5768.56       158.67 o
 -12   8   1       5598.97       5666.19       153.56 o
 -10   8   1       1137.20       1023.70        92.13 o
  -8   8   1      45644.31      47151.68       701.24 o
  -6   8   1        265.18        511.85        66.54 o
  -4   8   1      32515.85      31130.75       435.07 o
  -2   8   1       3837.42       3352.62       112.61 o
   0   8   1       1741.72       1499.72        81.90 o
   2   8   1      49101.89      48154.90       711.47 o
   4   8   1       7622.13       7165.91       122.84 o
   6   8   1      21004.55      20161.79       312.23 o
   8   8   1       7817.16       7186.38       204.74 o
  10   8   1      15278.27      15304.33       337.82 o
  12   8   1      10179.53       9965.73       245.69 o
  14   8   1        169.34        429.95       158.67 o
  16   8   1       8418.88       7851.79       235.45 o
  18   8   1      15343.04      15688.22       491.38 o
  20   8   1          5.47        112.61       230.33 o
  22   8   1       3520.92       3639.26       220.10 o
  24   8   1         24.14        337.82       383.89 o
  26   8   1         98.67        516.97       255.93 o
  28   8   1        772.36       1489.48       240.57 o
 -29   9   1       1623.81       1709.58       271.28 o
 -27   9   1       1308.87       1335.93       271.28 o
 -25   9   1        104.75       -230.33       230.33 o
 -23   9   1        883.43       1213.09       225.21 o
 -21   9   1       6210.22       7104.49       332.70 o
 -19   9   1         37.90        844.55       184.27 o
 -17   9   1       5005.19       5092.91       209.86 o
 -15   9   1          4.55        476.02       153.56 o
 -13   9   1      10065.72       9894.07       230.33 o
 -11   9   1      21179.46      21431.18       399.24 o
  -9   9   1        700.42        143.32       107.49 o
  -7   9   1      30885.27      30127.52       394.12 o
  -5   9   1      13561.48      13088.02       189.38 o
  -3   9   1       6038.20       5942.58       133.08 o
  -1   9   1       7083.50       6536.33       153.56 o
   1   9   1        463.03        593.75        76.78 o
   3   9   1      27300.85      26749.31       389.01 o
   5   9   1      34653.14      33751.43       465.78 o
   7   9   1        196.64        138.20       117.73 o
   9   9   1      21746.23      22198.96       470.90 o
  11   9   1       8791.45       8281.74       235.45 o
  13   9   1        238.41        317.35       112.61 o
  15   9   1       8973.71       9034.16       255.93 o
  17   9   1       4869.52       4417.27       261.04 o
  19   9   1       3950.50       3337.27       220.10 o
  21   9   1        809.83       1300.10       184.27 o
  23   9   1       1384.61       1540.67       276.40 o
  25   9   1       2238.21       2615.56       276.40 o
  27   9   1        940.55       1622.57       296.87 o
 -26  10   1       1007.55       1182.37       255.93 o
 -24  10   1       4657.74       7078.89       368.53 o
 -22  10   1       2310.51       2554.13       266.16 o
 -20  10   1       6907.79       8189.61       342.94 o
 -18  10   1       1947.93       1898.97       174.03 o
 -16  10   1       3218.20       3122.29       179.15 o
 -14  10   1        133.45        460.67       148.44 o
 -12  10   1        587.36        399.24        97.25 o
 -10  10   1       4421.86       4903.53       143.32 o
  -8  10   1      11594.58      11997.78       230.33 o
  -6  10   1       1621.86       1632.80        76.78 o
  -4  10   1      18622.09      17991.55       281.52 o
  -2  10   1        492.00       1028.82        92.13 o
   0  10   1       4895.58       5389.79       148.44 o
   2  10   1      21508.70      20689.00       342.94 o
   4  10   1      13248.94      13625.46       240.57 o
   6  10   1       9437.66       9018.81       220.10 o
   8  10   1       6380.07       5881.16       174.03 o
  10  10   1         10.39        255.93       168.91 o
  12  10   1       1031.09       1177.26       122.84 o
  14  10   1        179.28        588.63       168.91 o
  16  10   1       7686.11       7401.36       276.40 o
  18  10   1       9079.16       8865.25       312.23 o
  20  10   1          0.26        -40.95       158.67 o
  22  10   1       1291.73       1443.42       266.16 o
  24  10   1        432.67       1417.83       261.04 o
  26  10   1        707.65        742.18       389.01 o
 -25  11   1        809.56       1269.39       255.93 o
 -23  11   1       5041.61       5829.98       348.06 o
 -21  11   1       7147.66       7795.48       383.89 o
 -19  11   1        347.39        174.03       220.10 o
 -17  11   1       5764.96       6776.90       255.93 o
 -15  11   1         11.71         56.30       163.79 o
 -13  11   1       6240.44       5794.15       194.50 o
 -11  11   1       5481.40       5333.48       179.15 o
  -9  11   1        261.26        261.04        92.13 o
  -7  11   1      19448.60      19619.23       348.06 o
  -5  11   1       6049.56       6178.04       148.44 o
  -3  11   1       4124.68       3531.77       112.61 o
  -1  11   1       8730.93       8593.97       153.56 o
   1  11   1       2210.35       2124.18        87.01 o
   3  11   1       2070.43       2185.60       122.84 o
   5  11   1      11161.12      11337.49       255.93 o
   7  11   1       1903.03       1315.46       117.73 o
   9  11   1       2555.26       2487.59       138.20 o
  11  11   1        606.08        972.52       127.96 o
  13  11   1        466.01        998.11       163.79 o
  15  11   1       5851.02       6137.09       255.93 o
  17  11   1       5552.99       4709.02       240.57 o
  19  11   1       5315.66       6009.13       250.81 o
  21  11   1       3424.21       3229.78       291.75 o
  23  11   1         21.49        266.16       261.04 o
 -22  12   1        189.69       -250.81       378.77 o
 -20  12   1       6015.39       6695.00       353.18 o
 -18  12   1       3687.53       4268.83       230.33 o
 -16  12   1       3275.80       2927.79       163.79 o
 -14  12   1      14415.76      15335.04       353.18 o
 -12  12   1       1037.58        875.26       127.96 o
 -10  12   1       2055.89       1689.11       138.20 o
  -8  12   1       7155.69       7186.38       194.50 o
  -6  12   1        213.27        143.32        92.13 o
  -4  12   1        285.69        102.37        87.01 o
  -2  12   1         65.38        665.41       107.49 o
   0  12   1       1697.23       1653.28        97.25 o
   2  12   1       6519.86       6474.91       163.79 o
   4  12   1         11.79        -46.07        92.13 o
   6  12   1       2826.49       2948.26       127.96 o
   8  12   1       2446.70       2134.42       133.08 o
  10  12   1          0.85        -15.36       127.96 o
  12  12   1       3794.99       4903.53       209.86 o
  14  12   1       4495.08       4714.14       184.27 o
  16  12   1        492.18        450.43       153.56 o
  18  12   1       6797.58       6991.88       312.23 o
  20  12   1        866.18        644.93       240.57 o
  22  12   1        342.86        214.98       424.84 o
 -19  13   1        142.73       -194.50       194.50 o
 -17  13   1       4433.52       3792.81       261.04 o
 -15  13   1       1605.20       2180.48       199.62 o
 -13  13   1       5580.46       4954.71       240.57 o
 -11  13   1      13048.63      13210.86       378.77 o
  -9  13   1        342.62        639.81       143.32 o
  -7  13   1       3078.46       3419.16       174.03 o
  -5  13   1        943.89       1028.82        97.25 o
  -3  13   1        366.24        368.53       102.37 o
  -1  13   1       2604.90       2769.11       117.73 o
   1  13   1        164.83        230.33       138.20 o
   3  13   1       5018.80       5717.37       148.44 o
   5  13   1       4435.03       4391.68       138.20 o
   7  13   1          0.33        353.18       148.44 o
   9  13   1       2341.98       3117.17       184.27 o
  11  13   1       1139.68       1535.55       174.03 o
  13  13   1       1595.10       1612.33       153.56 o
  15  13   1       6778.94       8133.30       266.16 o
  17  13   1       1681.04       1965.51       179.15 o
  19  13   1        528.08        634.69       174.03 o
 -16  14   1         32.56       -209.86       209.86 o
 -14  14   1       6114.36       7135.20       296.87 o
 -12  14   1       1216.80       2462.00       199.62 o
 -10  14   1       2314.61       2845.89       174.03 o
  -8  14   1       1757.67       2436.41       143.32 o
  -6  14   1        104.29        696.12       179.15 o
  -4  14   1       3964.11       4396.80       168.91 o
  -2  14   1       1070.84       1161.90       133.08 o
   0  14   1       5048.73       4724.38       163.79 o
   2  14   1      10815.40      11685.55       271.28 o
   4  14   1       2154.98       1673.75       133.08 o
   6  14   1        193.49        281.52       204.74 o
   8  14   1       1113.11       1402.47       199.62 o
  10  14   1        433.50        322.47       184.27 o
  12  14   1       6638.92       7529.32       383.89 o
  14  14   1       1054.35        803.61       220.10 o
  16  14   1       2990.44       2410.82       389.01 o
 -11  15   1       8259.51       9377.10       435.07 o
  -9  15   1        766.27        373.65       194.50 o
  -7  15   1       1408.73       1407.59       235.45 o
  -5  15   1       3845.54       3792.81       301.99 o
  -3  15   1          3.02        158.67       230.33 o
  -1  15   1       6633.45       6582.40       286.64 o
   1  15   1       1183.75       1090.24       153.56 o
   3  15   1       2669.61       2559.25       245.69 o
   5  15   1       2860.99       2769.11       255.93 o
   7  15   1         16.06       -230.33       230.33 o
   9  15   1       4367.33       5655.95       506.73 o
  11  15   1       1779.80       1438.30       322.47 o
 -34   0   2       9576.82      10047.63       660.29 o
 -32   0   2       8369.18       8204.96       557.92 o
 -30   0   2        489.13       -112.61       327.58 o
 -28   0   2      13451.38      13804.61       598.87 o
 -24   0   2      40650.68      39560.93      1382.00 o
 -22   0   2      15645.54      16399.69       470.90 o
 -20   0   2       6327.98       6188.27       163.79 o
 -18   0   2      21666.49      21641.04       399.24 o
 -16   0   2      87872.55      91278.30      1469.01 o
 -14   0   2       2030.01       2103.71        87.01 o
 -12   0   2     150343.41     154870.61      2441.53 o
 -10   0   2      39962.28      42913.55       829.20 o
  -8   0   2      19035.86      20474.02       312.23 o
  -6   0   2     114458.59     114014.70      2134.42 o
  -4   0   2     112805.43     110605.77      3495.94 o
   2   0   2      90343.51      95997.57      1520.20 o
   4   0   2     347201.62     349593.91      4115.28 o
   6   0   2      42707.79      42601.32       634.69 o
   8   0   2      55265.76      51507.52       849.67 o
  10   0   2     187834.31     187137.67      3393.57 o
  12   0   2      45470.54      43092.70       849.67 o
  14   0   2     100443.35     100542.80      2323.80 o
  16   0   2       3751.03       4135.75       209.86 o
  18   0   2      19205.66      18708.14       516.97 o
  20   0   2      13986.99      14214.09       445.31 o
  22   0   2       1374.66       1049.29       143.32 o
  24   0   2      22136.65      22941.14       537.44 o
  26   0   2       1181.34       1054.41       204.74 o
  28   0   2      12918.61      14157.79       399.24 o
  30   0   2       9140.12       8527.43       378.77 o
  32   0   2       1031.91       1008.35       235.45 o
 -35   1   2       3053.76       3659.73       404.36 o
 -33   1   2       2584.58       2968.73       353.18 o
 -31   1   2       9117.81       9095.91       992.99 o
 -29   1   2       7287.78       8022.46       783.13 o
 -27   1   2      10795.96      10983.76       391.57 o
 -25   1   2      34491.80      35506.48      1630.24 o
 -23   1   2       5407.12       5647.00       537.44 o
 -21   1   2      24183.96      22924.86      1271.95 o
 -19   1   2      16560.45      16756.47       957.16 o
 -17   1   2       2292.60       1925.54        79.34 o
 -15   1   2      29982.74      28696.95      1353.84 o
 -13   1   2       8217.16       7903.69       583.51 o
 -11   1   2      73542.62      75877.75      2206.07 o
  -9   1   2      55431.21      52108.79       694.46 o
  -5   1   2      59015.37      59155.45       717.11 o
  -3   1   2      30796.84      30072.31       417.16 o
   1   1   2     186913.92     186720.47      4273.95 o
   3   1   2      23640.79      24102.86       307.11 o
   5   1   2      92920.73      91458.16       841.35 o
   7   1   2     217033.97     213086.17      2111.43 o
   9   1   2      11564.47      12210.48       170.11 o
  11   1   2      92354.58      89608.71      3234.90 o
  13   1   2       6179.13       7001.98       176.59 o
  15   1   2      37015.39      36481.04       632.61 o
  17   1   2      21028.91      21343.29       990.43 o
  19   1   2       1282.57        988.60       115.65 o
  21   1   2      23377.03      24875.61       486.26 o
  23   1   2      11784.51      11999.07       427.40 o
  25   1   2      29367.82      29230.47       911.09 o
  27   1   2      19437.41      19997.96       349.14 o
  29   1   2        304.83        272.16       168.04 o
  31   1   2       3495.37       4432.63       327.58 o
  33   1   2      11756.68      11854.46       532.32 o
 -34   2   2      11640.16      12284.41       798.49 o
 -32   2   2       4764.93       3649.49       424.84 o
 -30   2   2        178.74        422.72       660.29 o
 -28   2   2      12818.72      12671.14       348.79 o
 -26   2   2        566.27        797.23       327.58 o
 -24   2   2      14067.26      14146.96       760.10 o
 -22   2   2       7970.24       7776.14       177.24 o
 -20   2   2       1988.23       1883.46       476.02 o
 -18   2   2      36150.87      36133.30      2188.16 o
 -16   2   2       8768.19       7546.31       245.69 o
 -14   2   2      34506.17      34523.89       657.73 o
 -12   2   2      85189.62      87531.22      1750.53 o
 -10   2   2       1485.79       1570.45       112.61 o
  -8   2   2     138101.64     131210.20      1458.58 o
  -6   2   2     147915.55     146305.17      1861.23 o
  -4   2   2      41247.59      43738.78       569.97 o
  -2   2   2     422519.00     410666.03      5634.84 o
   0   2   2      23888.25      22281.71       468.34 o
   2   2   2     255697.67     259402.78      2526.65 o
   4   2   2      92045.55      88952.83       852.30 o
   6   2   2        710.93        533.95        94.69 o
   8   2   2     101262.14     103741.27      2152.33 o
  10   2   2      17453.43      17291.54       239.59 o
  12   2   2      76366.83      79447.34      2963.62 o
  14   2   2      92850.17      91610.14      1474.47 o
  16   2   2       4753.92       4759.08       578.39 o
  18   2   2      17049.71      16721.36       336.54 o
  20   2   2      41163.97      43829.37       693.57 o
  22   2   2       5411.27       4979.89       248.25 o
  24   2   2       8903.45       9025.23       294.31 o
  26   2   2        831.25       1186.09       250.81 o
  28   2   2       9319.90       8513.06       414.60 o
  30   2   2       8884.69       8793.59       445.31 o
  32   2   2       1579.82        429.95       235.45 o
 -35   3   2       2718.51       3245.13       429.95 o
 -33   3   2        365.94       1320.57       245.69 o
 -31   3   2      11033.89      11721.38       450.43 o
 -29   3   2       7246.57       7237.57       342.94 o
 -27   3   2       4128.29       3754.47       195.44 o
 -25   3   2       8330.17       7961.74       209.97 o
 -23   3   2        142.67         85.24        93.89 o
 -21   3   2      59268.38      58657.67      2180.48 o
 -19   3   2      39527.13      38558.83       655.65 o
 -17   3   2       3754.73       3934.46        94.69 o
 -15   3   2      43543.14      43497.25       662.85 o
 -13   3   2       4796.96       5466.02       258.48 o
 -11   3   2      79125.11      77324.91      1801.71 o
  -9   3   2      76101.62      70123.26      1328.25 o
  -7   3   2       5318.71       4806.65       161.23 o
  -5   3   2     119585.00     115208.73      1464.30 o
  -3   3   2      88861.38      86834.53      1458.77 o
  -1   3   2        497.48        616.94        42.59 o
   1   3   2      10454.01       9337.16       227.77 o
   3   3   2       3022.67       3144.09        56.01 o
   5   3   2      92947.12      90924.16      1021.86 o
   7   3   2      29367.64      28899.90       371.48 o
   9   3   2         19.69        -63.47       104.93 o
  11   3   2      51213.14      52075.20      1256.59 o
  13   3   2      10730.27      11598.53       337.82 o
  15   3   2      26588.51      26391.01       522.09 o
  17   3   2      79448.18      80051.35      3841.44 o
  19   3   2      14936.35      15865.96       616.78 o
  21   3   2      25562.43      25472.57       550.95 o
  23   3   2      23873.76      24987.71      1707.02 o
  25   3   2          5.89        149.34       135.64 o
  27   3   2      16469.76      18912.88       481.14 o
  29   3   2       2349.42       3767.22       296.87 o
  31   3   2       1842.48       1561.14       261.04 o
  33   3   2       3389.01       2973.85       322.47 o
 -34   4   2      10487.56      11419.39       552.80 o
 -32   4   2       7362.05       6561.92       399.24 o
 -30   4   2       1275.75        680.76       230.33 o
 -28   4   2       9876.89       9776.34       404.36 o
 -26   4   2       1016.99       1054.41       235.45 o
 -24   4   2      21214.52      23493.94       660.29 o
 -22   4   2      24657.58      24732.62       547.68 o
 -20   4   2       5736.00       5682.67       184.27 o
 -18   4   2      57949.19      56942.59       761.71 o
 -16   4   2      42562.62      42260.23       571.54 o
 -14   4   2       2120.90       1947.33       156.11 o
 -12   4   2      40958.66      40609.17       691.00 o
 -10   4   2       5719.20       5432.26       204.74 o
  -8   4   2      77597.12      73298.02      1190.05 o
  -6   4   2      18534.28      16870.76       215.46 o
  -4   4   2       6777.52       5917.91        99.35 o
  -2   4   2      10466.16       9375.13       204.74 o
   0   4   2        185.41        445.31        61.42 o
   2   4   2      67851.11      66128.64       877.74 o
   4   4   2      92869.19      91290.23      1179.81 o
   6   4   2       3485.69       3036.55       240.57 o
   8   4   2      16271.32      16120.68       231.30 o
  10   4   2        294.24        269.91        42.01 o
  12   4   2       3314.82       3357.49        99.81 o
  14   4   2      12383.49      12156.80       437.63 o
  16   4   2       7300.98       7025.66       511.85 o
  18   4   2      33853.05      34234.41       683.43 o
  20   4   2      49568.96      50164.38      1617.45 o
  22   4   2       3168.75       2460.42       134.82 o
  24   4   2       4987.60       4785.80       271.28 o
  26   4   2       6647.38       7862.02       353.18 o
  28   4   2       1121.16       1678.87       266.16 o
  30   4   2      19884.29      20514.97       813.84 o
  32   4   2       7306.70       6044.95       394.12 o
 -33   5   2        785.02        353.18       255.93 o
 -31   5   2      15694.78      17377.33       696.12 o
 -29   5   2       2256.88       2758.87       255.93 o
 -27   5   2        818.34       1351.29       235.45 o
 -25   5   2       9311.91      10830.76       409.48 o
 -23   5   2       1162.77       1177.26       133.08 o
 -21   5   2      25237.11      26541.97      1499.72 o
 -19   5   2      53584.94      53749.92      1374.32 o
 -17   5   2      10094.22       9384.89       327.58 o
 -15   5   2      37388.00      37636.23       519.14 o
 -13   5   2         92.81        299.92       151.00 o
 -11   5   2      58539.59      57658.61       757.56 o
  -9   5   2     120194.05     118023.85      1515.85 o
  -7   5   2          2.67        150.59        58.86 o
  -5   5   2      31292.70      29955.16       406.32 o
  -3   5   2       1608.02       1514.04       276.40 o
  -1   5   2       3160.02       3019.92        76.78 o
   1   5   2       3140.42       2968.73        92.13 o
   3   5   2       8778.09       9387.96       167.68 o
   5   5   2      47945.57      45621.29       753.06 o
   7   5   2      74074.86      75881.84      1402.47 o
   9   5   2        497.25        460.67       107.49 o
  11   5   2       4701.13       4980.31       163.79 o
  13   5   2      24836.30      23764.09       785.69 o
  15   5   2      11103.89      10720.58       429.95 o
  17   5   2      47438.41      45092.88       829.20 o
  19   5   2        202.03        461.02        83.26 o
  21   5   2        956.93        470.90       184.27 o
  23   5   2       4528.50       4186.94       266.16 o
  25   5   2         21.85         20.47       189.38 o
  27   5   2      16785.81      18232.12       634.69 o
  29   5   2       9634.17       9131.41       470.90 o
  31   5   2       7092.47       6239.46       394.12 o
 -32   6   2       7668.39       8184.49       465.78 o
 -30   6   2       1378.88       2124.18       409.48 o
 -28   6   2       1796.98       1556.03       220.10 o
 -26   6   2          7.30         97.25       317.35 o
 -24   6   2       4147.34       3731.39       286.64 o
 -22   6   2      25964.61      25183.05       557.92 o
 -20   6   2       1072.10       1136.31       143.32 o
 -18   6   2      51196.70      52976.53      1049.29 o
 -16   6   2      12371.27      11590.16       233.80 o
 -14   6   2        658.98        926.02       161.23 o
 -12   6   2       3189.68       3420.97        90.27 o
 -10   6   2         28.36        -30.71        40.95 o
  -8   6   2      58044.28      57240.25       818.96 o
  -6   6   2      66733.69      63530.89       834.32 o
  -4   6   2      11474.01      10855.26       182.18 o
  -2   6   2      19244.94      19451.14       670.52 o
   0   6   2      10401.40      11076.45       194.50 o
   2   6   2      10895.93      10462.22       179.15 o
   4   6   2      85528.86      85632.59      1366.64 o
   6   6   2       3096.70       3521.53       143.32 o
   8   6   2       9843.64       9561.37       235.45 o
  10   6   2       1841.23       1709.58       117.73 o
  12   6   2        211.73         10.24       127.96 o
  14   6   2       8786.19       9561.37       245.69 o
  16   6   2        697.00        706.35       127.96 o
  18   6   2      22361.81      23340.38       516.97 o
  20   6   2      14961.97      14086.13       363.41 o
  22   6   2          0.47       -358.30       358.30 o
  24   6   2       1824.99       2421.05       204.74 o
  26   6   2       1976.93       2943.14       276.40 o
  28   6   2       1023.50       1397.35       291.75 o
  30   6   2      16012.93      17264.72       711.47 o
 -31   7   2       7581.58       8036.05       445.31 o
 -29   7   2        584.82        291.75       250.81 o
 -27   7   2       1779.99       1515.08       240.57 o
 -25   7   2       3422.55       4084.57       301.99 o
 -23   7   2         25.56        337.82       220.10 o
 -21   7   2      24329.71      24875.94       557.92 o
 -19   7   2      14766.03      14239.68       358.30 o
 -17   7   2       3445.89       3951.49       179.15 o
 -15   7   2       4729.16       5026.37       138.20 o
 -13   7   2         51.66        225.21        76.78 o
 -11   7   2      34403.99      35542.90       603.98 o
  -9   7   2      57120.83      55699.57       813.84 o
  -7   7   2         36.82        107.49        61.42 o
  -5   7   2      47019.65      46496.50       619.34 o
  -3   7   2      20944.81      20806.72       327.58 o
  -1   7   2       5104.35       5901.64       127.96 o
   1   7   2      63397.60      65005.02       941.80 o
   3   7   2         80.25        -10.24        61.42 o
   5   7   2      56538.58      56109.05       905.98 o
   7   7   2      37563.89      36653.62       706.35 o
   9   7   2         18.66        271.28        97.25 o
  11   7   2       3815.90       3956.60       153.56 o
  13   7   2       1823.67       1085.12       122.84 o
  15   7   2        858.18       1059.53       138.20 o
  17   7   2      45653.89      46905.98       926.45 o
  21   7   2       6643.35       5563.81       271.28 o
  23   7   2       2195.50       2564.37       235.45 o
  25   7   2        338.41        163.79       250.81 o
  27   7   2       6397.20       7186.38       655.17 o
  29   7   2       1197.75       1643.04       296.87 o
 -30   8   2        567.47         97.25       250.81 o
 -28   8   2       1886.95       2687.22       276.40 o
 -26   8   2        212.28         66.54       240.57 o
 -24   8   2       3159.23       3664.85       291.75 o
 -22   8   2      10519.80      11055.97       429.95 o
 -20   8   2        372.19        -76.78       189.38 o
 -18   8   2      14768.43      14961.39       383.89 o
 -16   8   2         26.48         -5.12       168.91 o
 -14   8   2       7161.70       7017.47       174.03 o
 -12   8   2       4648.22       4371.20       127.96 o
 -10   8   2       1644.14       1817.07       102.37 o
  -8   8   2      31150.34      30009.80       414.60 o
  -6   8   2      33840.18      32502.51       450.43 o
  -4   8   2         34.31        -61.42        71.66 o
  -2   8   2       3435.63       3014.80       102.37 o
   0   8   2       1512.65       1740.29        87.01 o
   2   8   2      16580.89      15805.94       261.04 o
   4   8   2      79189.17      78098.16      1126.07 o
   6   8   2       1534.67       1858.02       112.61 o
   8   8   2      23372.33      23304.55       481.14 o
  10   8   2      14810.11      14725.94       342.94 o
  12   8   2         29.52       -133.08       133.08 o
  14   8   2      21847.74      22976.97       506.73 o
  16   8   2       8715.79       9551.13       261.04 o
  18   8   2      12275.10      12668.30       419.72 o
  20   8   2      10962.35       9382.22       348.06 o
  22   8   2         75.34       -225.21       225.21 o
  24   8   2       2162.96       2508.07       266.16 o
  26   8   2         53.00        936.69       271.28 o
  28   8   2       6404.12       7641.93       429.95 o
 -29   9   2        341.78        987.87       245.69 o
 -27   9   2       2142.89       1934.79       301.99 o
 -25   9   2       1712.23       1632.80       276.40 o
 -23   9   2        635.69       -337.82       337.82 o
 -21   9   2      15535.73      14219.21       481.14 o
 -19   9   2       7162.99       7677.76       261.04 o
 -17   9   2       1887.64       1945.03       168.91 o
 -15   9   2        758.11       1161.90       143.32 o
 -13   9   2        205.45         -5.12       133.08 o
 -11   9   2      13594.67      12571.05       235.45 o
  -9   9   2      15962.47      15437.41       235.45 o
  -7   9   2        112.68        363.41        81.90 o
  -5   9   2      30714.77      31990.66       496.49 o
  -3   9   2      18095.25      18441.98       286.64 o
  -1   9   2       8289.58       9546.01       184.27 o
   1   9   2      32285.78      32691.89       511.85 o
   3   9   2       3474.44       3516.41       102.37 o
   5   9   2      45478.58      45672.42       619.34 o
   7   9   2      42731.47      44812.52       747.30 o
   9   9   2        725.23        230.33       117.73 o
  11   9   2      10084.01      11076.45       342.94 o
  13   9   2       1226.28       1351.29       127.96 o
  15   9   2      10764.06      11168.58       296.87 o
  17   9   2       6440.46       6828.09       286.64 o
  19   9   2        223.61        905.98       199.62 o
  21   9   2       8416.18      10011.80       399.24 o
  23   9   2       1824.88       1008.35       255.93 o
  25   9   2        697.72        363.41       245.69 o
  27   9   2       4081.59       3746.75       327.58 o
 -26  10   2        128.90         -5.12       230.33 o
 -24  10   2       4103.14       4427.51       301.99 o
 -22  10   2       1812.83       1607.21       271.28 o
 -20  10   2        102.59        511.85       209.86 o
 -18  10   2       2640.42       2395.46       163.79 o
 -16  10   2       4592.66       4304.66       189.38 o
 -14  10   2        896.21        870.15       138.20 o
 -12  10   2       3899.51       3726.27       148.44 o
 -10  10   2         24.75        153.56        87.01 o
  -8  10   2      10554.66      10492.94       209.86 o
  -6  10   2      23215.92      24333.37       373.65 o
  -4  10   2        804.76        783.13        76.78 o
  -2  10   2       6063.85       5855.57       138.20 o
   0  10   2        749.55        921.33        81.90 o
   2  10   2       8390.60       8112.83       174.03 o
   4  10   2      23884.36      25541.34       409.48 o
   6  10   2       2428.27       2487.59       127.96 o
   8  10   2       8660.50       8967.62       220.10 o
  10  10   2       8019.88       7524.20       194.50 o
  12  10   2       7769.83       8117.95       250.81 o
  14  10   2      14954.72      16358.74       501.61 o
  16  10   2       2230.72       2769.11       225.21 o
  18  10   2      14019.92      15058.64       496.49 o
  20  10   2       7594.10       7160.79       276.40 o
  24  10   2       1820.10       2856.13       312.23 o
  26  10   2        254.75         46.07       266.16 o
 -25  11   2       1693.29        957.16       240.57 o
 -23  11   2       1405.63        911.09       204.74 o
 -21  11   2       6295.06       5865.81       348.06 o
 -19  11   2       4200.34       4227.89       276.40 o
 -17  11   2         67.56        757.54       143.32 o
 -15  11   2       4276.08       4212.53       158.67 o
 -13  11   2        312.45        409.48       117.73 o
 -11  11   2       8843.16       9336.15       266.16 o
  -9  11   2      12352.26      13277.40       286.64 o
  -7  11   2       1931.69       1786.36        97.25 o
  -5  11   2       2124.75       2052.52        92.13 o
  -3  11   2       3796.78       2984.09       133.08 o
  -1  11   2        199.70        250.81        76.78 o
   1  11   2       1191.85       1223.32        92.13 o
   3  11   2       1614.43       1259.15       112.61 o
   5  11   2      11461.77      11158.34       255.93 o
   7  11   2       9561.18       9371.98       220.10 o
   9  11   2        197.80        394.12       122.84 o
  11  11   2       7879.12       7386.00       204.74 o
  13  11   2        285.41        409.48       189.38 o
  15  11   2      11345.10      12279.29       429.95 o
  17  11   2       8268.76       7667.52       281.52 o
  19  11   2        645.56        537.44       174.03 o
  21  11   2       1885.64       1525.31       266.16 o
  23  11   2       1733.23       1556.03       271.28 o
 -22  12   2        732.76       -235.45       327.58 o
 -20  12   2       1939.76       1509.96       353.18 o
 -18  12   2       4229.84       3762.10       281.52 o
 -16  12   2       2570.57       2462.00       184.27 o
 -14  12   2        769.38        818.96       138.20 o
 -12  12   2       3653.67       3260.49       153.56 o
 -10  12   2       3939.73       3485.70       174.03 o
  -8  12   2       8418.10       8568.38       174.03 o
  -6  12   2       8781.06       9095.58       174.03 o
  -4  12   2       5168.34       5343.72       143.32 o
  -2  12   2       1288.71        992.99        87.01 o
   0  12   2         63.49        -92.13        92.13 o
   2  12   2       8809.66       9167.24       271.28 o
   4  12   2        423.50        481.14       112.61 o
   6  12   2        818.86        696.12       117.73 o
   8  12   2       4399.41       4980.31       158.67 o
  10  12   2       2869.57       3352.62       153.56 o
  12  12   2       1315.64       1248.92       158.67 o
  14  12   2       2896.20       2523.42       163.79 o
  16  12   2        335.61       -174.03       199.62 o
  18  12   2       1274.65       1643.04       194.50 o
  20  12   2       9569.29      10354.74       496.49 o
  22  12   2       2096.51       1330.81       281.52 o
 -19  13   2       4309.05       3654.61       276.40 o
 -17  13   2         28.66        767.78       286.64 o
 -15  13   2       1014.73        394.12       143.32 o
 -13  13   2        156.21        199.62       143.32 o
 -11  13   2       1601.02       1044.18       143.32 o
  -9  13   2        649.14        737.06       138.20 o
  -7  13   2        221.09        552.80       138.20 o
  -5  13   2       3219.68       3178.59       122.84 o
  -3  13   2       2058.70       1939.91       127.96 o
  -1  13   2       2558.11       2999.44       143.32 o
   1  13   2       2765.32       3101.81       168.91 o
   3  13   2        421.64        788.25       122.84 o
   5  13   2       2392.44       2057.64       143.32 o
   7  13   2       4894.30       4816.51       174.03 o
   9  13   2       2194.42       2170.25       163.79 o
  11  13   2         27.20        957.16       301.99 o
  13  13   2        423.61        609.10       168.91 o
  15  13   2       2854.91       2989.21       214.98 o
  17  13   2       1003.49       1248.92       261.04 o
  19  13   2        294.92       1085.12       358.30 o
 -16  14   2       1906.26       1985.98       348.06 o
 -14  14   2        745.67        803.61       168.91 o
 -12  14   2       1040.68        742.18       138.20 o
 -10  14   2       2419.93       2784.47       168.91 o
  -8  14   2       5569.75       5435.85       245.69 o
  -6  14   2        657.76       1218.20       148.44 o
  -4  14   2        406.23         46.07       214.98 o
  -2  14   2       2270.32       2103.71       148.44 o
   0  14   2        568.07        849.67       122.84 o
   2  14   2       6158.95       6485.15       199.62 o
   4  14   2       3374.23       3439.64       179.15 o
   6  14   2       2035.23       2963.61       235.45 o
   8  14   2        105.40       -153.56       153.56 o
  10  14   2       2366.27       1919.44       225.21 o
  12  14   2        330.05        -66.54       168.91 o
  14  14   2          6.01       -199.62       199.62 o
 -11  15   2       1457.74       1786.36       245.69 o
  -9  15   2       1152.90        803.61       204.74 o
  -7  15   2          3.48       -250.81       250.81 o
  -5  15   2        480.41         10.24       204.74 o
  -3  15   2        390.99        588.63       209.86 o
  -1  15   2          7.26        368.53       163.79 o
   1  15   2         15.42       -271.28       271.28 o
   3  15   2        198.06        148.44       179.15 o
   5  15   2        567.25       1330.81       235.45 o
 -33   1   3         56.13        -79.10       565.59 o
 -31   1   3         78.27        494.46       178.90 o
 -29   1   3       1721.92       1805.81       202.55 o
 -27   1   3       2753.53       2327.85       557.92 o
 -25   1   3         92.80        317.61       529.77 o
 -23   1   3        222.28        803.61       194.50 o
 -21   1   3        243.57        296.13        68.48 o
 -19   1   3       2812.99       2754.72       104.93 o
 -17   1   3        704.59        674.23       240.57 o
 -15   1   3       3904.09       4325.54       365.97 o
 -13   1   3        565.35        612.76        57.03 o
 -11   1   3       1135.38        771.64        50.18 o
  -9   1   3       3902.23       3547.60        65.15 o
  -7   1   3        456.70        112.28        56.01 o
  -5   1   3      14004.22      14851.62       325.02 o
  -3   1   3       3733.57       4318.11       117.73 o
  -1   1   3        732.97        864.63        46.07 o
   1   1   3      47997.70      47487.73       429.95 o
   3   1   3      11263.64      13004.62       217.54 o
   5   1   3         92.66         80.32        87.01 o
   7   1   3      32160.18      31374.42       813.84 o
   9   1   3       2766.34       3445.15       117.73 o
  11   1   3       7452.32       7500.99       139.91 o
  13   1   3        533.00        121.84       199.62 o
  15   1   3      16842.70      18222.65       349.14 o
  17   1   3        176.42        209.54       117.73 o
  19   1   3       2277.60       2107.44       806.16 o
  21   1   3        935.43        642.85       138.20 o
  23   1   3       2828.84       2655.82       133.08 o
  25   1   3          0.80        918.79       557.92 o
  27   1   3         30.65        308.86       148.44 o
  29   1   3          0.44         37.54       126.57 o
  31   1   3        546.08       1213.09       240.57 o
  33   1   3        112.55        967.40       404.36 o
 -34   2   3        310.89        419.72       276.40 o
 -32   2   3        151.25        143.32       266.16 o
 -30   2   3       2493.06       2749.31       655.17 o
 -28   2   3        252.21        828.74       560.48 o
 -26   2   3       3202.90       3670.17       179.13 o
 -24   2   3         47.21         35.83       107.49 o
 -22   2   3        893.92        951.28       358.30 o
 -20   2   3       5812.28       5718.87       337.82 o
 -18   2   3      13908.75      13501.56       488.82 o
 -16   2   3       1535.35       1271.16       158.67 o
 -14   2   3         77.89        -11.87        44.27 o
 -12   2   3      18802.32      16602.88       291.75 o
 -10   2   3       1982.35       1621.53       110.05 o
  -8   2   3      47531.37      48018.56       639.81 o
  -6   2   3      55283.31      55128.81       668.91 o
  -4   2   3     134158.83     137584.58      1429.15 o
  -2   2   3      83883.45      82351.93       789.14 o
   0   2   3       2547.14       3201.78        55.79 o
   2   2   3      59628.96      59659.22       839.43 o
   6   2   3        212.35        425.15        46.40 o
   8   2   3      12535.65      12884.96       212.42 o
  10   2   3         31.26        137.69       314.79 o
  12   2   3       1018.20       1426.51       117.73 o
  14   2   3       1350.71       1567.02       670.52 o
  16   2   3       1799.35       1555.04       119.27 o
  18   2   3         74.76         88.82       122.42 o
  20   2   3        537.93        659.92       197.06 o
  22   2   3      14637.95      14114.36       455.55 o
  24   2   3       1240.25       1240.64       440.19 o
  26   2   3        198.83        701.09       133.96 o
  28   2   3         12.07        184.27       199.62 o
  32   2   3        432.55        465.78       235.45 o
 -35   3   3          4.15       -276.40       276.40 o
 -33   3   3         38.91        220.10       307.11 o
 -31   3   3       3639.77       3168.35       271.28 o
 -29   3   3        679.87         92.13       240.57 o
 -27   3   3       4091.82       4123.06       191.94 o
 -25   3   3        759.83       1168.92       317.35 o
 -23   3   3       1084.88       1086.20       373.65 o
 -21   3   3        211.61        587.04       179.15 o
 -19   3   3      11640.32      11215.50       514.41 o
 -17   3   3      24855.94      25623.16       359.46 o
 -15   3   3       1371.81        990.26       140.76 o
 -13   3   3      17237.94      15196.89       202.29 o
 -11   3   3        131.59        122.84        69.10 o
  -9   3   3       1682.70       1590.92        57.69 o
  -7   3   3       4831.73       4405.98        85.99 o
  -5   3   3      54354.05      55606.54      1110.72 o
  -3   3   3       3016.83       2949.30       161.23 o
  -1   3   3       1311.69       1129.27        39.32 o
   1   3   3      69996.42      66950.59       642.06 o
   3   3   3       7293.61       7670.23       107.49 o
   5   3   3      10101.64      10435.42       140.91 o
   7   3   3      10819.41      10819.93       519.53 o
   9   3   3      42408.34      42230.79       537.71 o
  11   3   3      11955.10      12652.02       230.33 o
  13   3   3          3.33        114.03       319.91 o
  15   3   3        750.14        625.15        98.28 o
  17   3   3       5017.02       5673.24       185.74 o
  19   3   3       1650.09       1596.58       105.34 o
  21   3   3       7017.79       6555.15       409.48 o
  23   3   3        429.15        319.58       363.41 o
  25   3   3        152.98        669.76       140.20 o
  27   3   3       1707.54       1279.63       189.38 o
  29   3   3          1.30        -51.19       230.33 o
  31   3   3        978.24       1376.88       271.28 o
 -34   4   3        261.48       1069.77       261.04 o
 -32   4   3         21.46       -194.50       245.69 o
 -30   4   3       2565.17       3142.76       399.24 o
 -28   4   3         25.63       -250.81       250.81 o
 -26   4   3       2433.89       2978.97       245.69 o
 -24   4   3         21.22       -121.78       121.78 o
 -22   4   3       9750.63      10151.59       417.16 o
 -20   4   3       1055.13        946.17        83.62 o
 -18   4   3        478.53        447.25        57.69 o
 -16   4   3      18145.72      18694.38       624.46 o
 -14   4   3      16037.77      15897.64       237.13 o
 -12   4   3      22331.99      21449.82       767.78 o
 -10   4   3        121.03         68.46        52.67 o
  -8   4   3       1875.30       2171.13        63.98 o
  -6   4   3       3586.77       3591.06       470.90 o
  -4   4   3      52562.61      55000.52       629.47 o
  -2   4   3      16706.99      16640.08       391.57 o
   0   4   3      42359.76      40112.53       467.41 o
   2   4   3      12992.92      13779.55       204.74 o
   4   4   3        112.15        131.71        69.10 o
   6   4   3       8762.14       8745.72       176.59 o
   8   4   3       2741.27       2571.67       217.54 o
  10   4   3       8756.42       9532.50       634.69 o
  12   4   3        416.78        298.48       120.28 o
  14   4   3       3688.33       3302.99       191.94 o
  16   4   3         31.38        962.28       163.79 o
  18   4   3       6240.89       6662.81       193.00 o
  20   4   3         17.12        -18.91       103.09 o
  22   4   3       5792.51       5436.70       202.59 o
  26   4   3        760.52        440.19       266.16 o
  28   4   3        127.48        859.91       261.04 o
  30   4   3         73.84        255.93       317.35 o
  32   4   3        409.71       -158.67       261.04 o
 -33   5   3          7.08        383.89       358.30 o
 -31   5   3        103.12        112.61       337.82 o
 -29   5   3       1241.09        844.55       255.93 o
 -27   5   3          2.09        158.67       281.52 o
 -25   5   3       5705.26       5553.58       301.99 o
 -23   5   3       1578.48       1796.60       225.21 o
 -21   5   3        128.43        355.68        88.62 o
 -19   5   3       1383.94       1406.17        73.71 o
 -17   5   3       4909.77       4694.72       263.60 o
 -15   5   3        145.88        188.44       227.77 o
 -13   5   3        580.90        598.87        56.58 o
 -11   5   3        683.20        459.44        66.54 o
  -9   5   3       7653.83       7327.60       414.60 o
  -7   5   3      44494.58      44197.13       542.56 o
  -5   5   3       6180.33       6540.80       381.33 o
  -3   5   3       4197.56       3866.55        81.43 o
  -1   5   3        657.83        476.02        61.42 o
   1   5   3         20.92        184.27        61.42 o
   3   5   3        394.70        476.02        66.54 o
   5   5   3       3377.90       3505.96        76.66 o
   7   5   3      15036.26      14009.35       312.23 o
   9   5   3      26545.72      25459.45       511.85 o
  11   5   3        806.98        978.70        76.78 o
  13   5   3       6190.52       5580.88       222.66 o
  15   5   3       1310.28        961.75       122.84 o
  17   5   3       2714.79       2057.72       199.62 o
  19   5   3      11417.51      11690.67       389.01 o
  21   5   3         48.34        445.31       204.74 o
  23   5   3      14480.99      13686.88       491.38 o
  25   5   3       1167.44       1530.43       271.28 o
  27   5   3        842.05        731.95       266.16 o
  29   5   3         30.56       -435.07       435.07 o
  31   5   3          3.45        778.01       276.40 o
 -32   6   3       4162.27       3147.88       317.35 o
 -30   6   3        450.50        440.19       261.04 o
 -28   6   3       1022.05       1085.12       266.16 o
 -26   6   3       2388.32       2953.38       225.21 o
 -24   6   3       2380.81       2421.05       194.50 o
 -22   6   3       4783.45       5666.19       286.64 o
 -20   6   3       1064.39        936.69       133.08 o
 -18   6   3       1330.13       1201.59       127.96 o
 -16   6   3       1867.85       1940.39       424.84 o
 -14   6   3        796.23        791.54       120.28 o
 -12   6   3       1095.34       1159.95       122.84 o
 -10   6   3       3196.65       3020.50       161.23 o
  -8   6   3       1451.00       1827.31        66.54 o
  -6   6   3       5371.36       4711.69        96.59 o
  -4   6   3       2362.59       2173.58        71.66 o
  -2   6   3       1216.88       1167.02        81.90 o
   0   6   3      25684.67      26278.41       399.24 o
   2   6   3       1912.53       1781.24        76.78 o
   4   6   3      17563.11      17704.91       312.23 o
   6   6   3      14089.45      13487.26       307.11 o
   8   6   3        221.60        214.98       102.37 o
  10   6   3      18970.60      17213.53       368.53 o
  12   6   3       2091.32       1760.77       127.96 o
  14   6   3       9106.61       9320.80       250.81 o
  16   6   3       6869.65       7365.53       220.10 o
  18   6   3       1401.00       1151.66       133.08 o
  20   6   3       9936.76      11511.52       322.47 o
  22   6   3       4286.44       4918.88       419.72 o
  24   6   3        252.45       -383.89       383.89 o
  26   6   3       1461.05       1980.86       404.36 o
  28   6   3        476.46        957.16       266.16 o
  30   6   3        329.61       -358.30       394.12 o
 -31   7   3       2050.01       1376.88       266.16 o
 -29   7   3       2490.92       2707.69       281.52 o
 -27   7   3         11.88       1039.06       235.45 o
 -25   7   3       2223.89       2334.04       363.41 o
 -23   7   3       2419.64       2487.59       250.81 o
 -21   7   3         46.94         10.24       199.62 o
 -19   7   3       1662.39       1863.14       138.20 o
 -17   7   3       3373.97       3214.42       158.67 o
 -15   7   3       1852.82       1454.81        99.81 o
 -13   7   3        584.43        721.71        46.07 o
 -11   7   3        337.65        214.98        51.19 o
  -9   7   3       9259.49       9464.12       168.91 o
  -7   7   3       9434.63       8967.62       148.44 o
  -5   7   3       4740.34       4504.28       107.49 o
  -3   7   3       7110.98       6930.46       143.32 o
  -1   7   3       1969.19       1776.12        87.01 o
   1   7   3        878.21       1074.89        76.78 o
   3   7   3      10714.71       9336.15       174.03 o
   5   7   3        162.66        317.35        51.19 o
   7   7   3       8701.81       7513.97       209.86 o
   9   7   3       9364.34       9284.97       245.69 o
  11   7   3       3296.87       2815.18       148.44 o
  13   7   3       8116.62       7201.74       230.33 o
  15   7   3       2707.35       2723.04       148.44 o
  17   7   3      14542.07      14690.11       358.30 o
  19   7   3      10843.96      10119.29       301.99 o
  21   7   3       1210.87       1136.31       225.21 o
  23   7   3       4969.24       6091.02       307.11 o
  25   7   3       2271.88       2871.48       440.19 o
  27   7   3        534.57        138.20       353.18 o
  29   7   3       2548.53       2856.13       317.35 o
 -30   8   3        890.47       1274.51       266.16 o
 -28   8   3        296.37        711.47       322.47 o
 -26   8   3         17.66        573.27       358.30 o
 -24   8   3        389.26        174.03       214.98 o
 -22   8   3      10779.33      12151.33       424.84 o
 -20   8   3       1987.26       2247.02       158.67 o
 -18   8   3       9286.46       8788.47       266.16 o
 -16   8   3       4013.61       4018.03       174.03 o
 -14   8   3       1052.24       1223.32        76.78 o
 -12   8   3        217.82        138.20        66.54 o
 -10   8   3      14341.48      14797.60       225.21 o
  -8   8   3       1919.93       1817.07        71.66 o
  -6   8   3       4335.93       3721.15        92.13 o
  -4   8   3       7223.39       6889.51       148.44 o
  -2   8   3       1866.75       1955.27        92.13 o
   0   8   3       1053.23       1023.70        71.66 o
   2   8   3       2953.52       3004.56        97.25 o
   4   8   3      38743.54      36684.33       552.80 o
   6   8   3      26382.60      26544.57       547.68 o
   8   8   3       3129.42       3291.20       163.79 o
  10   8   3      12799.63      12202.52       296.87 o
  12   8   3       5122.70       5906.75       261.04 o
  14   8   3        173.57          0.00       127.96 o
  16   8   3      11723.77      11649.72       312.23 o
  18   8   3        333.73        235.45       204.74 o
  20   8   3      12901.65      12125.74       429.95 o
  22   8   3       1231.51       1115.83       220.10 o
  24   8   3        154.77        522.09       353.18 o
  26   8   3        128.89        598.87       389.01 o
  28   8   3          9.19       -143.32       255.93 o
 -29   9   3       2948.72       3797.93       337.82 o
 -27   9   3        528.29        445.31       261.04 o
 -25   9   3       1384.86       2272.62       255.93 o
 -21   9   3       2618.26       2323.80       240.57 o
 -19   9   3      17528.20      18303.78       450.43 o
 -17   9   3         27.04       -158.67       158.67 o
 -15   9   3       3600.43       2753.76       153.56 o
 -13   9   3       2684.40       3173.47       158.67 o
 -11   9   3        539.07        650.05        81.90 o
  -9   9   3      31027.04      30751.98       491.38 o
  -7   9   3      16554.33      16701.68       266.16 o
  -5   9   3         30.13        -20.47        66.54 o
  -3   9   3       7990.27       7560.03       230.33 o
  -1   9   3      14147.60      14239.68       250.81 o
   1   9   3          6.28        230.33        97.25 o
   3   9   3      14143.48      13676.65       240.57 o
   5   9   3        412.37        255.93        92.13 o
   7   9   3      28056.40      29477.47       516.97 o
   9   9   3       7049.72       6495.38       214.98 o
  11   9   3        165.39        568.15       163.79 o
  13   9   3       3428.31       3588.07       240.57 o
  15   9   3       3281.72       3255.37       184.27 o
  17   9   3       8541.65      10032.27       368.53 o
  19   9   3       8760.96       9325.92       368.53 o
  21   9   3        645.26        153.56       220.10 o
  23   9   3       1496.89       3245.13       429.95 o
  25   9   3       2070.20       1888.73       276.40 o
  27   9   3         83.40        491.38       435.07 o
 -28  10   3        927.49       1294.98       261.04 o
 -26  10   3       1899.56        424.84       235.45 o
 -24  10   3        591.02        650.05       220.10 o
 -20  10   3       8213.63       7785.25       348.06 o
 -18  10   3        659.53        593.75       143.32 o
 -16  10   3      10037.97      10615.78       307.11 o
 -14  10   3       2106.42       2241.91       138.20 o
 -12  10   3          9.33        127.96       138.20 o
 -10  10   3       6590.07       6336.71       158.67 o
  -8  10   3       1528.93       1202.85        87.01 o
  -6  10   3      45290.05      45585.41       598.87 o
  -4  10   3       4773.00       4929.12       122.84 o
  -2  10   3       1985.98       1776.12        97.25 o
   0  10   3      14060.36      14725.94       266.16 o
   2  10   3       8285.97       8384.11       174.03 o
   4  10   3       5836.64       5307.89       133.08 o
   6  10   3      12068.38      11844.22       261.04 o
   8  10   3        188.80        189.38       102.37 o
  10  10   3        477.63        491.38       133.08 o
  12  10   3        565.43        998.11       143.32 o
  14  10   3        679.19        506.73       122.84 o
  16  10   3       5568.52       5855.57       296.87 o
  18  10   3        110.06       -168.91       199.62 o
  20  10   3       7012.60       7524.20       332.70 o
  22  10   3       1558.50       1985.98       399.24 o
  24  10   3         25.30        696.12       250.81 o
 -25  11   3       1135.83       1223.32       435.07 o
 -23  11   3       5693.05       6684.77       465.78 o
 -21  11   3          2.35       1637.92       368.53 o
 -19  11   3      13582.38      13507.74       491.38 o
 -17  11   3       8171.28       8696.34       291.75 o
 -15  11   3        104.03        189.38       117.73 o
 -13  11   3       9870.31      10057.86       250.81 o
 -11  11   3         85.07        143.32       127.96 o
  -9  11   3      25177.27      25331.48       363.41 o
  -7  11   3       5399.15       5829.98       133.08 o
  -5  11   3       7298.60       6618.23       163.79 o
  -3  11   3      11248.49      11455.21       209.86 o
  -1  11   3        520.16        470.90        87.01 o
   1  11   3       7136.77       7457.66       174.03 o
   3  11   3       8967.42       9423.17       225.21 o
   5  11   3       2214.95       2067.88       122.84 o
   7  11   3      17415.26      17648.61       358.30 o
   9  11   3       7404.17       7585.62       214.98 o
  11  11   3       2570.88       2339.16       133.08 o
  13  11   3       1659.41       1274.51       199.62 o
  15  11   3        403.16        547.68       209.86 o
  17  11   3       2485.58       2436.41       322.47 o
  19  11   3       2185.66       2247.02       245.69 o
  21  11   3          5.56         35.83       245.69 o
  23  11   3       2005.48       1786.36       245.69 o
 -22  12   3       2493.86       3941.25       440.19 o
 -20  12   3       5216.16       5932.35       348.06 o
 -18  12   3        926.79        650.05       301.99 o
 -16  12   3       8280.26       8097.48       353.18 o
 -14  12   3       6489.66       6930.46       250.81 o
 -12  12   3        101.55        -10.24       122.84 o
 -10  12   3       6117.25       6495.38       194.50 o
  -8  12   3          5.40        -51.19       107.49 o
  -6  12   3      10768.79      11153.22       220.10 o
  -4  12   3       4661.38       4396.80       153.56 o
  -2  12   3       2032.88       2211.19       107.49 o
   0  12   3       2589.59       2666.74       148.44 o
   2  12   3          1.91        -10.24       107.49 o
   4  12   3       8996.21       9059.75       230.33 o
   6  12   3       7002.87       6695.00       204.74 o
   8  12   3       1164.20       1126.07       127.96 o
  10  12   3       9129.79       9146.77       245.69 o
  12  12   3       3313.83       3347.50       214.98 o
  14  12   3       1818.22       1151.66       168.91 o
  16  12   3       4151.16       4268.83       312.23 o
  18  12   3        181.51        865.03       189.38 o
  20  12   3       2249.60       2144.65       286.64 o
 -21  13   3        177.44        772.89       214.98 o
 -19  13   3       7621.20       8204.96       409.48 o
 -17  13   3       3332.61       3383.33       266.16 o
 -15  13   3       1771.98       1008.35       214.98 o
 -13  13   3       9608.27       9684.21       271.28 o
 -11  13   3       1120.59       1192.61       122.84 o
  -9  13   3       4885.99       5118.51       174.03 o
  -7  13   3       7363.61       6884.39       194.50 o
  -5  13   3          5.62       -133.08       133.08 o
  -3  13   3       8474.96       8471.13       225.21 o
  -1  13   3        794.60        900.86       138.20 o
   1  13   3       2436.19       3234.90       163.79 o
   3  13   3        803.02       1443.42       163.79 o
   5  13   3       1305.87       1602.09       163.79 o
   7  13   3       8470.72       7856.91       281.52 o
   9  13   3       5059.30       5215.76       291.75 o
  11  13   3        704.72        158.67       204.74 o
  13  13   3       5729.08       5681.54       276.40 o
  15  13   3       3057.80       3710.92       230.33 o
  17  13   3       1063.03       1315.46       184.27 o
 -16  14   3       5319.99       6106.38       291.75 o
 -14  14   3       1206.02        865.03       174.03 o
 -12  14   3       1907.23       1806.83       163.79 o
 -10  14   3       2126.64       2789.59       235.45 o
  -8  14   3         73.21        225.21       153.56 o
  -6  14   3       5619.54       5348.84       230.33 o
  -4  14   3      10593.42      10114.17       353.18 o
  -2  14   3        358.44       1033.94       117.73 o
   0  14   3      14204.12      14137.31       307.11 o
   2  14   3       1841.75       2098.59       168.91 o
   4  14   3       2128.31       2021.81       189.38 o
   6  14   3       3185.96       2241.91       189.38 o
   8  14   3         21.41       -143.32       153.56 o
  10  14   3       4801.43       4637.37       240.57 o
  12  14   3       1431.25       1167.02       189.38 o
  14  14   3       2470.23       1637.92       189.38 o
 -11  15   3          3.05        506.73       168.91 o
  -9  15   3       3140.55       2943.14       179.15 o
  -7  15   3       4733.50       4918.88       255.93 o
  -5  15   3        308.43        762.66       174.03 o
  -3  15   3       9353.10      10109.05       348.06 o
  -1  15   3       3068.50       3291.20       220.10 o
   1  15   3        669.86        133.08       307.11 o
   3  15   3       2467.68       2758.87       189.38 o
 -36   0   4       8643.99       8952.27       614.22 o
 -34   0   4        311.12       1105.60       296.87 o
 -32   0   4       5184.18       6705.24       409.48 o
 -30   0   4      20075.29      21559.14       865.03 o
 -28   0   4       3402.85       4299.54       327.58 o
 -26   0   4      34472.94      35133.42      1248.92 o
 -24   0   4       8461.67       9996.44       486.26 o
 -22   0   4      12973.58      12760.43       394.12 o
 -20   0   4       6116.31       5860.69       214.98 o
 -18   0   4        699.54        501.61       102.37 o
 -16   0   4      84515.36      85550.70      1945.03 o
 -14   0   4      83722.95      80534.56      1827.31 o
 -12   0   4       7697.02       6904.86       194.50 o
 -10   0   4       3251.39       2584.85       107.49 o
  -8   0   4       7832.27       8849.90       204.74 o
  -6   0   4         14.08        138.20        56.30 o
  -4   0   4     223517.83     222353.00      2830.53 o
  -2   0   4     166220.34     170067.45      1878.49 o
   0   0   4     385734.78     395210.03      4622.01 o
   2   0   4      78179.31      74387.24       839.43 o
   4   0   4      28787.34      29252.26       353.18 o
   6   0   4      30593.50      29052.63       445.31 o
   8   0   4     126535.50     126114.84      2006.45 o
  10   0   4      39000.71      42913.55      1018.58 o
  12   0   4     106747.52     110416.39      2502.95 o
  14   0   4       6540.88       7135.20       266.16 o
  16   0   4       1483.81       1346.17       296.87 o
  18   0   4      18814.80      18882.17       537.44 o
  20   0   4         75.74        -25.59       184.27 o
  22   0   4      52778.16      55151.89      1376.88 o
  24   0   4      32732.21      32487.15       900.86 o
  26   0   4       5841.13       5082.68       230.33 o
  28   0   4       5644.52       5400.02       245.69 o
  30   0   4        397.13        261.04       199.62 o
  32   0   4       3242.34       4627.13       542.56 o
 -35   1   4        764.59        609.10       317.35 o
 -33   1   4       3947.32       3821.19       301.99 o
 -31   1   4       3112.17       2674.29       216.27 o
 -29   1   4      16651.33      16323.57       998.11 o
 -27   1   4      42037.97      43284.05      1091.19 o
 -25   1   4        326.26        712.32       162.28 o
 -23   1   4       5686.55       6152.54       468.34 o
 -21   1   4       4433.67       3995.76       121.63 o
 -19   1   4       5828.92       5564.92       314.79 o
 -17   1   4     117170.48     115377.68      1643.79 o
 -15   1   4       5348.41       4203.91        99.48 o
 -13   1   4      46806.02      46403.51       980.19 o
 -11   1   4      19122.25      18923.90       373.49 o
  -9   1   4        109.40        -61.42        61.42 o
  -7   1   4      17979.54      16641.50       209.92 o
  -5   1   4      31458.52      28799.56       309.44 o
  -1   1   4     169889.81     173921.22      1357.23 o
   1   1   4      37582.09      39282.95       334.66 o
   3   1   4        429.23        108.88        43.51 o
   5   1   4        355.83        693.52        89.57 o
   7   1   4       9413.81       8596.48       263.60 o
   9   1   4     188614.47     187027.86      2239.46 o
  11   1   4     131427.70     136930.00      1931.56 o
  13   1   4      10266.61       9112.01       337.82 o
  15   1   4      37708.70      39459.07       674.94 o
  17   1   4       4741.61       4901.10       296.87 o
  19   1   4      13032.01      13484.71      1036.50 o
  21   1   4      19740.33      19515.05       550.24 o
  23   1   4      10321.75       9897.62       271.16 o
  25   1   4      34543.64      37052.22       807.45 o
  27   1   4       1620.52       1785.73       455.55 o
  29   1   4        884.61       1380.44       532.32 o
  31   1   4       3794.50       3600.24      1039.06 o
 -34   2   4       1519.55       1985.98       358.30 o
 -32   2   4       3788.61       4284.19       460.67 o
 -30   2   4      21652.17      22487.90      1507.40 o
 -28   2   4       3956.40       4221.03       248.43 o
 -26   2   4      21224.46      21595.23      1461.33 o
 -24   2   4      18169.52      17838.72      1187.49 o
 -22   2   4       9001.84       8822.45       289.20 o
 -20   2   4      36327.64      36949.05      1834.98 o
 -18   2   4      21451.63      21018.53       596.31 o
 -16   2   4      16387.38      16510.51       242.41 o
 -14   2   4     183231.56     178458.61      2802.24 o
 -12   2   4      12915.10      12356.10       227.67 o
 -10   2   4        972.82       1088.08       214.98 o
  -8   2   4      14964.58      15773.42       228.06 o
  -6   2   4      31352.77      32092.68       355.39 o
  -4   2   4     185059.39     189664.27      1645.74 o
  -2   2   4      65752.84      66864.41       592.38 o
   0   2   4      35228.97      35831.33       316.87 o
   2   2   4      55929.23      55053.89       462.21 o
   4   2   4       8294.95       7865.83       204.74 o
   6   2   4      12896.07      11697.88       176.59 o
   8   2   4      39230.62      37153.13       452.37 o
  10   2   4      11213.88      11327.30       284.08 o
  12   2   4     107124.29     108411.27      1544.66 o
  14   2   4      31147.40      33724.64       662.85 o
  16   2   4      10236.93      10865.91       360.85 o
  18   2   4      12738.80      14394.59       698.68 o
  20   2   4        930.09        786.31       301.99 o
  22   2   4      26951.32      28043.14       992.99 o
  24   2   4      16631.59      15847.01       634.70 o
  26   2   4        309.00        520.49       153.56 o
  28   2   4       6472.18       7224.38       281.62 o
  30   2   4        673.83       1023.70       389.01 o
  32   2   4       4944.85       4432.63       342.94 o
 -33   3   4       5891.57       6290.64       537.44 o
 -31   3   4        601.85        849.67       291.75 o
 -29   3   4       5388.03       4773.21       660.29 o
 -27   3   4      39753.32      40263.83       864.37 o
 -25   3   4      10376.66      10423.06       516.97 o
 -23   3   4       5100.02       4364.10       188.75 o
 -21   3   4      11593.28      10456.10       793.37 o
 -19   3   4       4687.90       4527.01        94.64 o
 -17   3   4      51919.79      51654.84       816.40 o
 -15   3   4      28902.93      26852.55       708.91 o
 -13   3   4      25974.07      25492.49       443.14 o
 -11   3   4      83323.37      81327.13      1172.33 o
  -9   3   4       3783.31       3177.50       253.37 o
  -7   3   4     122650.97     119028.38      1410.68 o
  -5   3   4      81806.42      79445.83       887.64 o
  -3   3   4      37792.16      39407.73       390.64 o
  -1   3   4     113381.79     116776.31      1058.01 o
   1   3   4      10072.96      10106.02       129.71 o
   3   3   4       6965.25       6712.27        95.60 o
   5   3   4      34764.21      35290.24       667.97 o
   7   3   4       5627.71       5492.18       133.08 o
   9   3   4      91856.07      91967.66      1696.79 o
  11   3   4      30563.54      30653.32       434.27 o
  13   3   4       2815.97       2912.09       122.84 o
  15   3   4      14982.30      15556.62       277.93 o
  17   3   4       1009.36        711.68       258.48 o
  19   3   4      18550.95      17438.28       503.57 o
  21   3   4      22374.03      22114.35       443.09 o
  23   3   4        885.48        498.98       124.77 o
  25   3   4      15858.44      19260.94       916.21 o
  27   3   4       6863.76       6695.00       337.82 o
  29   3   4        723.94       1003.23       250.81 o
  31   3   4       5446.28       6833.20       399.24 o
 -34   4   4       2792.31       3879.83       435.07 o
 -32   4   4       3082.74       2851.01       307.11 o
 -30   4   4      19967.58      21231.56       685.88 o
 -28   4   4       9755.80      10150.00       409.48 o
 -26   4   4        306.63        432.72       281.52 o
 -24   4   4       9543.79       9092.63       744.74 o
 -22   4   4       5974.18       5626.07       614.22 o
 -20   4   4      26024.97      24101.06       384.03 o
 -18   4   4       3873.44       3418.56       322.47 o
 -16   4   4      17595.56      16947.21       317.01 o
 -14   4   4      82601.80      79494.47      1276.89 o
 -12   4   4      39164.88      37175.97      1809.39 o
 -10   4   4      36139.25      35776.49       580.95 o
  -8   4   4      68656.96      68031.97       761.20 o
  -6   4   4      48466.21      46390.20       574.11 o
  -4   4   4     287079.06     291232.22      3184.36 o
  -2   4   4     100247.81      99618.30      1060.52 o
   0   4   4        497.40        522.77        99.81 o
   2   4   4      99245.02     101105.52      1127.86 o
   4   4   4       1481.42       1645.55       161.23 o
   6   4   4      70735.49      70415.27      1131.19 o
   8   4   4       4713.12       4437.45       120.52 o
  10   4   4      18356.76      17787.28       586.07 o
  12   4   4      52543.60      50522.60      2551.58 o
  14   4   4       5770.51       5460.57       483.70 o
  16   4   4      12178.30      13200.62       312.23 o
  18   4   4      12897.26      11726.50       312.23 o
  20   4   4       1266.82        900.30       240.57 o
  22   4   4      22899.59      21968.62       665.41 o
  24   4   4       9076.31       9249.14       373.65 o
  26   4   4        267.58          0.00       225.21 o
  28   4   4       7896.12       7938.80       414.60 o
  30   4   4        589.05       -143.32       261.04 o
 -33   5   4       2712.04       2589.96       307.11 o
 -31   5   4        730.56       1376.88       250.81 o
 -29   5   4       5195.09       5195.28       404.36 o
 -27   5   4      12774.70      13410.48       660.29 o
 -25   5   4      11845.67      13507.74       470.90 o
 -23   5   4       7748.92       7065.69       238.55 o
 -21   5   4      10135.87      11224.88       296.87 o
 -19   5   4      10612.96      10373.63       424.84 o
 -17   5   4      42758.24      42174.58       710.43 o
 -15   5   4      31415.60      30077.72       470.23 o
 -13   5   4       3893.90       3726.83       120.28 o
 -11   5   4      62751.71      59189.15       858.36 o
  -9   5   4       1423.47       1657.43       184.27 o
  -7   5   4     153957.14     157436.27      2020.30 o
  -5   5   4      25670.04      27245.06       329.18 o
  -3   5   4      49218.41      49183.72       711.47 o
  -1   5   4     141241.08     142887.70      3511.29 o
   1   5   4      39312.41      39360.54       537.82 o
   3   5   4      71017.61      74094.07      1018.58 o
   5   5   4      29877.09      29309.28       463.22 o
   7   5   4      33946.82      34276.26       564.26 o
   9   5   4      74107.89      73895.86      1387.11 o
  11   5   4      20440.79      20275.90      1087.68 o
  13   5   4        642.37        401.88        68.98 o
  15   5   4       7442.82       6771.78       204.74 o
  17   5   4       6022.86       5927.06       611.66 o
  19   5   4      22669.33      22547.02       511.85 o
  21   5   4      11730.70      12115.50       588.63 o
  23   5   4        152.12       -225.21       225.21 o
  25   5   4      16492.92      17715.15       578.39 o
  27   5   4      15097.23      15979.97       829.20 o
  29   5   4       1986.51       1300.10       281.52 o
  31   5   4       5690.35       4749.97       373.65 o
 -32   6   4       1909.15       2344.28       296.87 o
 -30   6   4       8453.50       7995.10       435.07 o
 -28   6   4        509.10        419.72       235.45 o
 -26   6   4        739.70        844.55       230.33 o
 -24   6   4      17423.49      18431.74       563.04 o
 -22   6   4        160.93       1407.59       332.70 o
 -20   6   4      21998.90      21494.50      1105.60 o
 -18   6   4       5997.63       5842.22       182.75 o
 -16   6   4      14146.25      12951.17       232.90 o
 -14   6   4      44045.42      42841.99       647.28 o
 -12   6   4      45866.75      45710.80       719.15 o
 -10   6   4      13440.40      13361.23       199.00 o
  -8   6   4      62825.00      62424.16       718.11 o
  -6   6   4      17243.08      16718.27       271.28 o
  -4   6   4      34644.06      32506.93       460.67 o
  -2   6   4      14014.27      13840.44       230.33 o
   0   6   4       1968.88       1745.41        76.78 o
   2   6   4      58192.39      59451.44       870.15 o
   4   6   4       1146.69       1607.21       158.67 o
   6   6   4      83492.20      84327.38      1346.17 o
   8   6   4      11674.91      11322.13       276.40 o
  10   6   4       4722.50       3639.26       209.86 o
  12   6   4      24108.76      23811.29       491.38 o
  14   6   4      23472.48      23243.13       496.49 o
  16   6   4       5972.58       6234.34       214.98 o
  18   6   4      23058.82      24046.74       532.32 o
  20   6   4        655.46        818.96       148.44 o
  22   6   4       5507.76       6101.26       317.35 o
  24   6   4       7952.47       8046.29       368.53 o
  26   6   4         18.50        337.82       404.36 o
  28   6   4       2852.86       2062.76       307.11 o
  30   6   4         58.78         20.47       250.81 o
 -31   7   4          3.73        -46.07       276.40 o
 -29   7   4       5266.28       4944.48       337.82 o
 -27   7   4       6213.45       7104.49       342.94 o
 -25   7   4       3331.40       4181.82       281.52 o
 -23   7   4      11480.77      11209.53       409.48 o
 -21   7   4      11983.86      13461.67       445.31 o
 -19   7   4      11558.99      11562.70       394.12 o
 -17   7   4      28282.19      30060.98       624.46 o
 -15   7   4      14829.73      14423.87       627.02 o
 -13   7   4       2440.54       2711.48       243.13 o
 -11   7   4      39983.30      39974.00       544.31 o
  -9   7   4         49.49        209.86        51.19 o
  -7   7   4      28317.23      28433.30       373.65 o
  -5   7   4       3771.93       3832.04       171.47 o
  -3   7   4      18067.46      17607.66       291.75 o
  -1   7   4      22199.28      20909.09       337.82 o
   1   7   4      18449.62      17003.68       281.52 o
   3   7   4       7748.80       8204.96       158.67 o
   5   7   4      33225.69      34570.39       573.27 o
   7   7   4      11102.03      10728.39       271.28 o
   9   7   4      31617.55      32215.87       644.93 o
  11   7   4      33320.28      34150.67       685.88 o
  13   7   4          5.09       -133.08       133.08 o
  15   7   4      26247.96      25986.65       563.04 o
  17   7   4         18.18        266.16       148.44 o
  19   7   4      11301.75      13036.83       348.06 o
  21   7   4       2895.84       2984.09       261.04 o
  23   7   4         11.88        537.44       199.62 o
  25   7   4       6621.76       7150.55       404.36 o
  27   7   4       7233.55       6183.15       358.30 o
  29   7   4       1420.18       1182.37       281.52 o
 -30   8   4       4785.76       4601.54       383.89 o
 -28   8   4        173.45        757.54       266.16 o
 -24   8   4       7698.75       8251.03       358.30 o
 -22   8   4        171.43         25.59       163.79 o
 -20   8   4      11335.03      11219.76       414.60 o
 -18   8   4       2368.04       2369.87       148.44 o
 -16   8   4       2032.11       1842.66       133.08 o
 -14   8   4       9098.88       9894.07       250.81 o
 -12   8   4      16304.34      16246.14       312.23 o
 -10   8   4        300.07        337.82        51.19 o
  -8   8   4      11634.26      11455.21       194.50 o
  -6   8   4       5244.83       5195.28       148.44 o
  -4   8   4      36341.97      34984.98       532.32 o
  -2   8   4      16295.31      15299.21       261.04 o
   0   8   4         25.50        117.73        76.78 o
   2   8   4      26873.03      27619.45       424.84 o
   4   8   4       8326.19       8706.58       168.91 o
   6   8   4      14685.82      14029.82       261.04 o
   8   8   4       9370.89       9177.48       255.93 o
  10   8   4       2776.61       2738.40       158.67 o
  12   8   4      16838.59      16783.58       389.01 o
  14   8   4       2717.60       2549.02       168.91 o
  16   8   4       4117.86       4447.98       199.62 o
  18   8   4       2631.89       2574.61       179.15 o
  20   8   4       2425.26       1822.19       230.33 o
  22   8   4      12672.05      12565.93       455.55 o
  24   8   4       3759.82       3844.00       291.75 o
  26   8   4         55.15        624.46       363.41 o
  28   8   4       3260.73       3700.68       358.30 o
 -29   9   4       6054.56       5164.57       337.82 o
 -27   9   4      10445.50      11332.37       501.61 o
 -25   9   4         83.79       1141.43       245.69 o
 -23   9   4       3089.82       3163.24       276.40 o
 -21   9   4       1748.21       1269.39       230.33 o
 -17   9   4       8807.42       9627.91       276.40 o
 -15   9   4        826.56       1382.00       179.15 o
 -13   9   4      12810.99      11654.84       261.04 o
 -11   9   4       9405.31       9627.91       194.50 o
  -9   9   4        424.25        542.56        87.01 o
  -7   9   4       9520.14       9244.02       163.79 o
  -5   9   4       1617.59       1525.31        92.13 o
  -3   9   4        903.58        568.15        81.90 o
  -1   9   4      13270.98      13538.45       240.57 o
   1   9   4       5791.05       6280.41       143.32 o
   3   9   4       3481.84       3557.36       102.37 o
   5   9   4       4138.49       3966.84       107.49 o
   7   9   4        195.26        322.47       225.21 o
   9   9   4      17857.50      16471.35       383.89 o
  11   9   4      11889.61      12617.12       332.70 o
  13   9   4        134.40        839.43       143.32 o
  15   9   4      14629.77      15775.23       378.77 o
  17   9   4        108.86        153.56       220.10 o
  19   9   4      10131.68      10922.89       419.72 o
  21   9   4       4525.64       4463.34       312.23 o
  23   9   4          2.34        685.88       240.57 o
  25   9   4       5811.95       5978.41       537.44 o
 -26  10   4       4653.18       5359.07       516.97 o
 -24  10   4       1071.77       1274.51       255.93 o
 -22  10   4       1232.73       1796.60       235.45 o
 -20  10   4       4510.55       3966.84       271.28 o
 -18  10   4        335.62       -143.32       194.50 o
 -16  10   4       7446.34       6536.33       230.33 o
 -14  10   4       8215.21       7908.09       214.98 o
 -12  10   4          8.10       -122.84       122.84 o
 -10  10   4       1838.35       1566.26        81.90 o
  -8  10   4         21.74        199.62        87.01 o
  -6  10   4       1273.61       1177.26        76.78 o
  -4  10   4       7814.92       7856.91       174.03 o
  -2  10   4       5963.69       5804.39       148.44 o
   0  10   4       3422.23       3378.21       112.61 o
   2  10   4       6540.32       5957.94       143.32 o
   4  10   4         34.77        276.40        92.13 o
   6  10   4       6337.11       5835.10       174.03 o
   8  10   4      11351.58      11557.58       271.28 o
  10  10   4         19.21        813.84       168.91 o
  12  10   4      11587.59      11731.61       322.47 o
  14  10   4       4580.49       4140.87       189.38 o
  16  10   4       1620.19       2508.07       266.16 o
  18  10   4       4273.07       3178.59       291.75 o
  20  10   4          0.35        363.41       214.98 o
  22  10   4       9889.92      11148.10       706.35 o
  24  10   4       4485.49       3163.24       322.47 o
 -25  11   4         41.58       1233.56       389.01 o
 -21  11   4         39.88        348.06       337.82 o
 -19  11   4       2719.12       2349.39       358.30 o
 -17  11   4       5925.26       6111.50       322.47 o
 -15  11   4        211.74        102.37       133.08 o
 -13  11   4       2839.89       2733.28       148.44 o
 -11  11   4        488.26        255.93       107.49 o
  -9  11   4        897.16        788.25        92.13 o
  -7  11   4       3128.97       3050.63       102.37 o
  -5  11   4       7927.31       7882.50       158.67 o
  -3  11   4       3014.11       2354.51       122.84 o
  -1  11   4      12886.32      13548.68       261.04 o
   1  11   4        294.97        261.04       153.56 o
   3  11   4        902.73        685.88       107.49 o
   5  11   4       1154.26       1479.25       133.08 o
   7  11   4        444.22        609.10       112.61 o
   9  11   4      11682.58      12581.29       291.75 o
  11  11   4       6008.48       6060.31       189.38 o
  13  11   4       1746.56       1509.96       225.21 o
  15  11   4       1492.00       1832.42       250.81 o
  17  11   4          0.76        127.96       332.70 o
  19  11   4       2524.33       1878.49       261.04 o
  21  11   4       5987.86       5896.52       516.97 o
  23  11   4          0.94        250.81       255.93 o
 -22  12   4         45.40        465.78       235.45 o
 -20  12   4        621.16        394.12       209.86 o
 -18  12   4       1958.87       2390.34       261.04 o
 -16  12   4       2297.58       1724.94       184.27 o
 -14  12   4       7603.38       8041.17       220.10 o
 -12  12   4        630.46        767.78       117.73 o
 -10  12   4       4660.34       4524.76       168.91 o
  -8  12   4        467.75        491.38       117.73 o
  -6  12   4       1548.02       1074.89       107.49 o
  -4  12   4      12819.93      12878.16       255.93 o
  -2  12   4       3668.99       4161.35       194.50 o
   0  12   4       2898.59       2564.37       174.03 o
   2  12   4       1316.61        532.32       189.38 o
   4  12   4         58.02       -179.15       179.15 o
   6  12   4       2246.03       1888.73       158.67 o
   8  12   4       6373.28       5778.79       235.45 o
  10  12   4          1.61        414.60       153.56 o
  12  12   4       4853.08       5041.73       291.75 o
  14  12   4         13.47       -209.86       209.86 o
  16  12   4       3921.88       3516.41       271.28 o
  18  12   4       1224.86        670.52       225.21 o
  20  12   4        164.01        -56.30       358.30 o
 -21  13   4        124.32        465.78       312.23 o
 -17  13   4       4493.81       4038.50       240.57 o
 -15  13   4       3401.73       3552.24       194.50 o
 -13  13   4       1159.35       1509.96       138.20 o
 -11  13   4       1433.22       1202.85       127.96 o
  -9  13   4         43.10        286.64       133.08 o
  -7  13   4       2239.28       1980.86       153.56 o
  -5  13   4       3863.27       3961.72       184.27 o
  -3  13   4        607.58        619.34       117.73 o
  -1  13   4       3787.79       4028.26       174.03 o
   1  13   4          1.78        158.67       179.15 o
   3  13   4        603.37        783.13       174.03 o
   5  13   4        286.28        214.98       148.44 o
   7  13   4         46.36       -184.27       184.27 o
   9  13   4       4414.71       4099.92       261.04 o
  11  13   4        806.55        998.11       235.45 o
  13  13   4        508.12        844.55       255.93 o
  15  13   4        233.10        240.57       204.74 o
  17  13   4        261.22        813.84       245.69 o
 -16  14   4        670.78       1120.95       199.62 o
 -14  14   4       7497.02       6833.20       312.23 o
 -12  14   4        507.86        -15.36       138.20 o
 -10  14   4       1106.88        680.76       122.84 o
  -8  14   4        426.52        813.84       174.03 o
  -6  14   4        204.95        609.10       143.32 o
  -4  14   4       3737.75       4396.80       189.38 o
  -2  14   4        570.53        716.59       127.96 o
   0  14   4       1140.09       1156.78       148.44 o
   2  14   4        168.54       -153.56       153.56 o
   4  14   4       1436.14       1161.90       179.15 o
   6  14   4       2442.23       1919.44       174.03 o
   8  14   4       1066.46        900.86       214.98 o
  10  14   4         57.06        854.79       235.45 o
  12  14   4       1135.72        460.67       220.10 o
  14  14   4        460.09       1115.83       235.45 o
 -11  15   4        967.21        818.96       230.33 o
  -9  15   4        405.28        271.28       163.79 o
  -7  15   4        584.79        163.79       189.38 o
  -5  15   4        670.76        291.75       158.67 o
  -3  15   4        468.26        737.06       179.15 o
  -1  15   4       2297.44       2252.14       189.38 o
   1  15   4        266.11        122.84       168.91 o
   3  15   4        943.36        803.61       194.50 o
   5  15   4        755.86       1069.77       296.87 o
   7  15   4        277.15        -20.47       261.04 o
   9  15   4       1936.09       2042.28       317.35 o
 -35   1   5        826.56       -266.16       286.64 o
 -33   1   5         18.13       -133.40       550.24 o
 -31   1   5         50.15        603.98       199.62 o
 -29   1   5        888.46       1948.97       493.94 o
 -27   1   5        356.60        547.62       160.78 o
 -25   1   5         52.35        426.67       647.49 o
 -23   1   5       4091.96       4157.50       665.41 o
 -21   1   5        290.17        204.44        58.71 o
 -19   1   5      29657.22      28329.90       992.99 o
 -17   1   5        163.95        108.50       291.75 o
 -15   1   5       6154.42       5811.53       126.62 o
 -13   1   5          1.07        -76.78        87.01 o
 -11   1   5        401.04        605.30       294.31 o
  -9   1   5       1543.37       1583.85       102.37 o
  -7   1   5         75.86        320.88        69.10 o
  -5   1   5      27610.99      26996.39       262.38 o
  -3   1   5     107390.93     107866.90      1343.61 o
  -1   1   5      89883.31      91136.54       731.95 o
   1   1   5       1523.92       1277.70        37.87 o
   3   1   5       1414.47       1920.28        52.39 o
   5   1   5       6403.45       6428.88       478.58 o
   7   1   5       8086.53       7933.08       194.50 o
   9   1   5        390.24        399.82        90.81 o
  11   1   5       5227.24       5731.04       163.79 o
  13   1   5       1376.74       1879.94       445.31 o
  15   1   5        676.72        777.52       186.83 o
  17   1   5       4553.24       4964.47       591.19 o
  19   1   5        610.59       -155.97       155.97 o
  21   1   5        818.50       1009.20       153.79 o
  23   1   5       1085.85       1916.75       208.24 o
  25   1   5        346.35        198.87       286.64 o
  27   1   5         52.34        293.33       250.81 o
  29   1   5        477.25        599.94       147.41 o
  31   1   5        210.35        990.75       235.45 o
 -34   2   5       1503.97       1970.62       353.18 o
 -32   2   5          8.36        189.38       220.10 o
 -30   2   5          4.58         -9.19       193.84 o
 -28   2   5       2461.67       1862.00       629.58 o
 -26   2   5        421.26        954.44       583.51 o
 -24   2   5       6172.19       5207.06       273.84 o
 -22   2   5        329.98        361.08       138.85 o
 -20   2   5        108.27         96.89       153.56 o
 -18   2   5        638.77        713.62       156.11 o
 -16   2   5      41912.82      42507.75       634.02 o
 -14   2   5       8292.47       8191.25       204.74 o
 -12   2   5       9011.06       8207.23       261.04 o
 -10   2   5        872.13       1068.66        54.46 o
  -8   2   5       2190.72       2671.22        55.32 o
  -6   2   5       9060.64       9541.17       121.71 o
  -4   2   5       8050.30       8780.17       104.77 o
  -2   2   5      72133.88      73717.55       657.26 o
   0   2   5       7472.60       7173.04        80.89 o
   2   2   5      74941.71      78375.52       796.23 o
   4   2   5      30945.34      31312.00       337.90 o
   6   2   5       1662.74       1227.17        56.01 o
   8   2   5       9839.61       9715.33       171.66 o
  10   2   5        810.52        833.55       145.88 o
  12   2   5      16345.51      17297.80       294.91 o
  14   2   5       1363.53       1462.86       110.63 o
  16   2   5         34.18         64.25       114.90 o
  18   2   5        604.68       1267.36       143.56 o
  20   2   5       4268.45       3833.98       337.82 o
  22   2   5        344.68        667.89       173.27 o
  24   2   5        204.43        133.84       189.09 o
  26   2   5         36.28         72.51       166.35 o
  28   2   5        184.36        201.77       199.62 o
  30   2   5          0.33       -230.33       266.16 o
  32   2   5       3539.31       3168.35       317.35 o
 -33   3   5        807.01        501.61       296.87 o
 -31   3   5        671.48       1909.20       332.70 o
 -29   3   5        817.59        512.06       162.84 o
 -27   3   5       4025.90       4538.59      1051.85 o
 -25   3   5        529.30         -1.92       128.94 o
 -23   3   5        492.54        638.45       122.42 o
 -21   3   5       5478.29       5428.00       190.90 o
 -19   3   5      24417.96      23120.11       332.70 o
 -17   3   5      17354.77      16747.73       246.91 o
 -15   3   5      27290.72      26985.61       459.43 o
 -13   3   5       1060.10       1259.89       181.71 o
 -11   3   5        551.47        186.21        55.37 o
  -9   3   5      42690.98      46422.11       578.99 o
  -7   3   5      15860.77      16704.40       196.76 o
  -5   3   5      53349.23      54084.48       586.84 o
  -3   3   5      21990.15      21921.58       240.20 o
  -1   3   5        726.28        645.19        33.27 o
   1   3   5       4006.03       4358.18       145.88 o
   3   3   5       9974.42      10049.36       122.95 o
   5   3   5        725.03        622.01        97.25 o
   7   3   5       1905.71       1442.17        68.48 o
   9   3   5       7336.28       6913.67       299.43 o
  11   3   5      20819.21      21635.90      1028.82 o
  13   3   5       9130.27       9293.46       568.15 o
  15   3   5       6732.95       6352.30       167.14 o
  17   3   5       5772.70       6724.49       197.06 o
  19   3   5       1653.05       2018.64       161.03 o
  21   3   5       4784.23       4603.48       276.40 o
  23   3   5         59.61        815.75       693.56 o
  25   3   5        670.18         97.25       240.57 o
  27   3   5        952.89       1361.52       261.04 o
  29   3   5          1.91        588.63       414.60 o
  31   3   5          9.76        696.12       358.30 o
 -34   4   5        989.35        998.11       348.06 o
 -32   4   5       2152.84       1264.27       348.06 o
 -30   4   5        966.73        957.16       332.70 o
 -28   4   5       3807.85       4212.53       301.99 o
 -26   4   5        225.52        299.57       136.96 o
 -24   4   5        884.32        587.73       460.67 o
 -22   4   5       4458.39       4369.52       171.66 o
 -20   4   5       2756.09       2920.62       481.14 o
 -18   4   5       1932.33       1742.45       115.17 o
 -16   4   5       6956.56       6940.95       522.09 o
 -14   4   5      11976.42      12228.83       678.20 o
 -12   4   5      31115.27      32340.89       673.08 o
 -10   4   5         17.85         18.66        99.81 o
  -8   4   5        847.32        757.27       140.76 o
  -6   4   5      31746.87      30470.41       396.68 o
  -4   4   5       6984.99       7711.83       238.01 o
  -2   4   5       2795.78       2685.01       120.28 o
   0   4   5      15977.72      16553.23       322.47 o
   2   4   5      11464.46      12106.50       173.65 o
   4   4   5         32.97        298.44       140.76 o
   6   4   5        815.15        914.34        65.14 o
   8   4   5      39071.41      38494.40       586.45 o
  10   4   5      14928.84      15064.95       265.57 o
  12   4   5       6039.40       5825.00       335.26 o
  14   4   5      14375.01      14320.48       266.83 o
  16   4   5          4.78        -21.74       368.53 o
  18   4   5         44.25        286.64       148.44 o
  20   4   5       3049.49       2323.80       240.57 o
  22   4   5         38.51        593.75       342.94 o
  24   4   5       2462.06       1852.90       261.04 o
  26   4   5        189.74       2103.71       409.48 o
  28   4   5          9.07       -230.33       230.33 o
  30   4   5       1551.96       2733.28       291.75 o
 -33   5   5        822.08        808.72       358.30 o
 -31   5   5        435.08       1724.94       245.69 o
 -29   5   5        796.24        568.15       255.93 o
 -27   5   5       1958.68       1939.91       225.21 o
 -25   5   5       5345.08       4647.60       296.87 o
 -23   5   5       1644.30       2013.98       174.03 o
 -21   5   5         99.06        443.41       168.91 o
 -19   5   5       7383.83       6770.89       332.70 o
 -17   5   5        498.72        350.64       243.13 o
 -15   5   5       4347.18       4497.66       204.74 o
 -13   5   5        480.48        227.77       130.52 o
 -11   5   5      10225.31      10820.62       365.97 o
  -9   5   5       2800.68       2696.95        89.57 o
  -7   5   5       1574.31       1602.55        51.64 o
  -5   5   5       6804.42       6035.82       117.73 o
  -3   5   5        175.91        141.40        79.34 o
  -1   5   5      32072.20      32819.86       419.72 o
   1   5   5      35022.71      35010.58       516.97 o
   3   5   5       1002.30        849.67        66.54 o
   5   5   5        624.94        424.10        49.14 o
   7   5   5      24587.81      23690.21       367.45 o
   9   5   5        634.78        809.40        72.83 o
  11   5   5       3304.08       2650.66       294.31 o
  13   5   5       1591.19       1250.68       153.56 o
  15   5   5        526.47        936.69       148.44 o
  17   5   5         92.51        245.69       301.99 o
  19   5   5       1102.45       1453.66       163.79 o
  21   5   5       2558.42       2083.23       174.03 o
  23   5   5        564.63        603.98       230.33 o
  25   5   5       2208.07       1837.54       276.40 o
  27   5   5       1019.00       -348.06       419.72 o
  29   5   5        752.33       -363.41       424.84 o
 -32   6   5        644.21        204.74       235.45 o
 -30   6   5       1194.04        762.66       255.93 o
 -28   6   5       1322.55       1504.84       250.81 o
 -26   6   5       1392.59       1863.14       368.53 o
 -24   6   5       7992.67       7682.88       312.23 o
 -22   6   5       6777.38       7406.48       322.47 o
 -20   6   5        686.93        533.21       158.67 o
 -18   6   5       2370.57       2300.58       435.07 o
 -16   6   5        774.77        585.92       276.40 o
 -14   6   5       8135.01       7858.51       621.90 o
 -12   6   5         21.09        -46.07        61.42 o
 -10   6   5       5058.87       4935.24        88.61 o
  -8   6   5        195.20        238.41        71.66 o
  -6   6   5        302.74        520.91       120.28 o
  -4   6   5       9311.89       9044.40       184.27 o
  -2   6   5      31041.63      32702.13       491.38 o
   0   6   5       5930.74       5789.03       122.84 o
   2   6   5       2412.25       2321.25        66.50 o
   4   6   5      30872.63      30707.29       423.96 o
   6   6   5      22072.12      21986.35       341.47 o
   8   6   5        118.77        459.06       102.37 o
  10   6   5        661.20        905.98       127.96 o
  12   6   5         51.29        122.84       127.96 o
  14   6   5       4169.43       3603.43       168.91 o
  16   6   5       5551.70       4785.80       204.74 o
  18   6   5       4645.30       4934.24       209.86 o
  20   6   5       5114.20       4514.52       220.10 o
  22   6   5         89.02       -143.32       143.32 o
  24   6   5       3713.05       3255.37       276.40 o
  26   6   5       1849.22       1453.66       261.04 o
  28   6   5       1234.46       1003.23       424.84 o
 -31   7   5        480.51       1637.92       286.64 o
 -29   7   5        312.93        353.18       225.21 o
 -27   7   5       2039.43       1832.42       245.69 o
 -25   7   5       4093.02       5133.86       312.23 o
 -23   7   5        443.63        762.66       204.74 o
 -21   7   5      14165.32      14526.32       470.90 o
 -19   7   5       1265.80        711.47       117.73 o
 -17   7   5      12759.46      12597.34       409.48 o
 -15   7   5       1849.54       1748.00       181.71 o
 -13   7   5        394.29         13.00        92.13 o
 -11   7   5      21160.65      20472.62       496.49 o
  -9   7   5      14744.35      14444.51       261.04 o
  -7   7   5        646.68        673.87        55.32 o
  -5   7   5        431.02        450.43        71.66 o
  -3   7   5       2401.96       1955.27        81.90 o
  -1   7   5        560.07        527.21        87.01 o
   1   7   5        360.53        378.77        66.54 o
   3   7   5       2227.35       1985.98        66.54 o
   5   7   5      14487.37      13651.05       271.28 o
   7   7   5       6811.29       6505.62       153.56 o
   9   7   5          4.70        158.67       153.56 o
  11   7   5      10997.11      11972.18       307.11 o
  13   7   5      17972.36      18052.97       424.84 o
  15   7   5         32.84        250.81       184.27 o
  17   7   5       5919.23       6162.68       235.45 o
  19   7   5        722.64        701.24       148.44 o
  21   7   5       3140.67       3342.38       266.16 o
  23   7   5       1296.14       1105.60       209.86 o
  27   7   5       3143.40       4463.34       511.85 o
 -30   8   5       3576.79       3444.75       486.26 o
 -28   8   5       3246.43       4058.97       317.35 o
 -26   8   5        239.36        271.28       220.10 o
 -24   8   5       2353.08       2738.40       209.86 o
 -22   8   5       6319.35       7078.89       337.82 o
 -20   8   5       1775.36       1909.20       291.75 o
 -18   8   5       3891.73       3813.29       158.67 o
 -16   8   5       2262.24       1980.86       158.67 o
 -14   8   5       5409.16       5021.72       136.51 o
 -12   8   5       7960.48       8245.91       158.67 o
 -10   8   5       3434.48       3296.32       107.49 o
  -8   8   5       8623.64       8128.19       158.67 o
  -6   8   5        822.87        763.05       248.25 o
  -4   8   5       3346.54       2922.67        97.25 o
  -2   8   5       1163.56        905.98        71.66 o
   0   8   5       2313.06       2200.96        87.01 o
   2   8   5         11.57        -35.83        81.90 o
   4   8   5      10919.81      10764.22       225.21 o
   6   8   5       1369.54       1289.86        71.66 o
   8   8   5        155.64         81.90       143.32 o
  10   8   5        430.39        394.12       127.96 o
  12   8   5       3237.89       3613.66       168.91 o
  14   8   5      16605.00      17003.68       399.24 o
  16   8   5        527.26         92.13       133.08 o
  18   8   5       4924.23       5466.56       230.33 o
  20   8   5       3727.62       3408.92       261.04 o
  22   8   5         48.11        -87.01       220.10 o
  24   8   5        813.79        348.06       240.57 o
  26   8   5       1420.27       1765.88       476.02 o
 -29   9   5        104.25        419.72       301.99 o
 -27   9   5       2756.33       3153.00       286.64 o
 -25   9   5       9706.82      10267.72       476.02 o
 -23   9   5       1273.55       1059.53       358.30 o
 -21   9   5       6942.81       7242.69       327.58 o
 -19   9   5       3667.26       4391.68       240.57 o
 -17   9   5        370.13        496.49       117.73 o
 -15   9   5       4314.55       3915.66       158.67 o
 -13   9   5        975.72        783.13        97.25 o
 -11   9   5       9761.12       9653.50       163.79 o
  -9   9   5      11111.52      10748.86       174.03 o
  -7   9   5       8026.82       7186.38       153.56 o
  -5   9   5      12782.11      12750.20       235.45 o
  -3   9   5       1063.55       1254.03        87.01 o
  -1   9   5       2395.52       2339.16        92.13 o
   1   9   5       5560.16       4924.00       127.96 o
   3   9   5        456.27        409.48        66.54 o
   5   9   5       4340.49       4192.06       107.49 o
   7   9   5        758.69        414.60       138.20 o
   9   9   5        173.93        230.33       189.38 o
  11   9   5       3723.47       3163.24       174.03 o
  13   9   5       5614.69       7206.86       312.23 o
  15   9   5       5705.42       6224.10       296.87 o
  17   9   5       8195.21       8885.73       286.64 o
  19   9   5        418.23        583.51       230.33 o
  21   9   5       2167.96       3352.62       291.75 o
  23   9   5       2637.49       1837.54       281.52 o
 -28  10   5       2106.05       2195.84       348.06 o
 -26  10   5       1644.93       3142.76       455.55 o
 -24  10   5       2344.29       3275.84       435.07 o
 -22  10   5       9331.74      10805.17       634.69 o
 -20  10   5       1376.66        849.67       327.58 o
 -18  10   5       7526.46       9008.57       348.06 o
 -16  10   5       2202.83       2487.59       138.20 o
 -14  10   5        637.84        900.86        97.25 o
 -12  10   5      11235.57      11465.45       225.21 o
 -10  10   5       4564.04       4632.25       117.73 o
  -8  10   5       6352.20       6311.12       133.08 o
  -6  10   5       1872.52       2272.62        97.25 o
  -4  10   5       1628.14       1873.37        97.25 o
  -2  10   5       7019.86       7329.70       168.91 o
   0  10   5       8465.41       8501.84       209.86 o
   2  10   5       8872.97       8629.80       179.15 o
   4  10   5      15150.96      14910.21       301.99 o
   6  10   5       1289.53       1458.77       117.73 o
   8  10   5      10175.92      10446.87       245.69 o
  10  10   5        576.00        701.24       138.20 o
  12  10   5       2620.49       2630.91       240.57 o
  14  10   5       5176.82       5661.07       214.98 o
  16  10   5          2.94        153.56       220.10 o
  18  10   5       5043.17       5538.22       307.11 o
  20  10   5        881.70        133.08       240.57 o
  22  10   5        789.29       1499.72       235.45 o
  24  10   5       2242.66       1950.15       419.72 o
 -25  11   5       6016.31       7114.72       542.56 o
 -23  11   5        592.96       -291.75       378.77 o
 -19  11   5       1750.54       1310.34       209.86 o
 -17  11   5       4229.31       2856.13       214.98 o
 -15  11   5      14317.56      13804.61       296.87 o
 -13  11   5       3424.84       3664.85       179.15 o
 -11  11   5       6311.55       5661.07       168.91 o
  -9  11   5      14295.22      15795.71       307.11 o
  -7  11   5        130.42        266.16        92.13 o
  -5  11   5       7900.17       8609.33       204.74 o
  -3  11   5       2594.86       3040.39       153.56 o
  -1  11   5       5136.68       5051.96       168.91 o
   1  11   5      19395.47      19199.51       465.78 o
   3  11   5         37.99        670.52       153.56 o
   5  11   5      15854.18      15550.02       394.12 o
   7  11   5       4178.22       4739.74       214.98 o
   9  11   5       1925.69       1965.51       158.67 o
  11  11   5       6028.45       4949.59       235.45 o
  13  11   5       6145.93       6336.71       240.57 o
  15  11   5       1462.92       1448.54       235.45 o
  17  11   5       9708.74       9039.28       404.36 o
  19  11   5         14.73       -127.96       353.18 o
  21  11   5       1358.62        731.95       240.57 o
 -22  12   5       3188.14       3511.29       291.75 o
 -20  12   5          2.95         76.78       168.91 o
 -18  12   5       7183.94       7810.84       266.16 o
 -16  12   5       4551.38       4371.20       199.62 o
 -14  12   5       1892.34       1417.83       138.20 o
 -12  12   5      17492.29      18851.46       378.77 o
 -10  12   5       5698.02       5405.14       184.27 o
  -8  12   5       7251.70       6884.39       194.50 o
  -6  12   5       7368.73       7027.71       174.03 o
  -4  12   5       1676.65       1873.37       133.08 o
  -2  12   5      23386.24      24031.38       552.80 o
   0  12   5       6156.16       5758.32       250.81 o
   2  12   5      11687.98      11793.04       332.70 o
   4  12   5      12109.65      11562.70       337.82 o
   6  12   5        561.49       1182.37       158.67 o
   8  12   5       7951.89       8036.05       271.28 o
  10  12   5       1775.59       1591.86       174.03 o
  12  12   5       4144.00       4192.06       281.52 o
  14  12   5       9237.04      10574.83       655.17 o
  16  12   5       1023.22       1264.27       250.81 o
  18  12   5        685.92        394.12       276.40 o
  20  12   5        879.37        911.09       250.81 o
 -21  13   5        703.40       1054.41       194.50 o
 -19  13   5       2085.72       1202.85       250.81 o
 -17  13   5        393.75        -87.01       174.03 o
 -15  13   5       7985.47       7365.53       271.28 o
 -13  13   5        288.28       1064.65       158.67 o
 -11  13   5       7503.53       7519.08       209.86 o
  -9  13   5       9580.74       9443.64       245.69 o
  -7  13   5        472.85        440.19       133.08 o
  -5  13   5      14160.44      14899.97       353.18 o
  -3  13   5       5853.52       5359.07       209.86 o
  -1  13   5       3709.90       2758.87       209.86 o
   1  13   5      12573.65      14224.33       399.24 o
   3  13   5       1454.27       2605.32       235.45 o
   5  13   5       2905.60       2543.90       184.27 o
   7  13   5       2659.02       2385.22       214.98 o
   9  13   5       1285.99       1428.06       174.03 o
  11  13   5      11689.68      13558.92       573.27 o
  13  13   5       2192.00       1806.83       261.04 o
  15  13   5       1051.47       1382.00       240.57 o
  17  13   5       2005.58       2026.93       255.93 o
 -16  14   5       1750.22       1376.88       199.62 o
 -14  14   5       4448.93       5036.61       322.47 o
 -12  14   5      11074.58      11793.04       404.36 o
 -10  14   5       1305.87       1177.26       163.79 o
  -8  14   5       1936.78       1939.91       168.91 o
  -6  14   5       2052.08       3137.64       214.98 o
  -4  14   5       2489.27       1980.86       174.03 o
  -2  14   5      12857.55      14342.05       394.12 o
   0  14   5       2239.77       2170.25       194.50 o
   2  14   5       3566.54       2968.73       209.86 o
   4  14   5       7132.92       7089.13       291.75 o
   6  14   5        536.46        450.43       158.67 o
   8  14   5       3105.34       2482.48       266.16 o
  10  14   5       2224.06       2180.48       255.93 o
  12  14   5       2785.57       4043.62       440.19 o
 -11  15   5       1459.86       1504.84       225.21 o
  -9  15   5       1095.71        701.24       168.91 o
  -7  15   5         53.48        348.06       153.56 o
  -5  15   5       1819.48       1996.22       230.33 o
  -3  15   5       1552.28       1550.91       189.38 o
  -1  15   5       2499.10       2789.59       199.62 o
   1  15   5       6948.67       7401.36       363.41 o
   3  15   5       2422.61       2646.27       220.10 o
   5  15   5        167.81        982.75       307.11 o
   7  15   5       2107.92       1433.18       342.94 o
 -36   0   6       1266.27        522.09       281.52 o
 -34   0   6        787.24        163.79       261.04 o
 -32   0   6      13211.82      13471.91       701.24 o
 -30   0   6      10145.55      10503.17       501.61 o
 -28   0   6      20023.81      18887.29       798.49 o
 -26   0   6      31015.83      32901.75      1197.73 o
 -24   0   6       5359.61       4447.98       332.70 o
 -22   0   6      47668.58      46296.88      1550.91 o
 -20   0   6       4243.10       3132.53       261.04 o
 -18   0   6      16495.73      16850.12       424.84 o
 -16   0   6     115713.62     117566.95      3705.80 o
 -14   0   6          5.88        327.58        46.07 o
 -12   0   6     154482.48     153150.80      2794.70 o
 -10   0   6      22007.11      20166.91       404.36 o
  -8   0   6      45336.09      46726.84       691.00 o
  -6   0   6      19097.15      21502.84       378.77 o
  -2   0   6      10087.70       8629.80       133.08 o
   0   0   6       3407.69       2651.39        76.78 o
   2   0   6      16380.20      16394.57       250.81 o
   4   0   6        345.43        414.60        71.66 o
   6   0   6      11845.07      10994.55       204.74 o
   8   0   6       3339.61       2973.85       158.67 o
  10   0   6      62796.77      63730.51      1207.97 o
  12   0   6      40329.48      42780.47       829.20 o
  14   0   6      37373.66      37697.79       931.57 o
  16   0   6      87458.12      91129.87      2134.42 o
  18   0   6      32093.28      32737.96       865.03 o
  20   0   6       4285.27       3772.34       281.52 o
  22   0   6       9570.42      12233.23       588.63 o
  24   0   6       5318.14       7483.25       470.90 o
  26   0   6      17674.53      18503.40       593.75 o
  28   0   6       3009.21       2298.21       301.99 o
  30   0   6        526.91        952.04       194.50 o
 -35   1   6       4310.11       3649.49       419.72 o
 -33   1   6       7023.83       7460.54       392.08 o
 -31   1   6        257.13        916.21       312.23 o
 -29   1   6      17759.81      19899.64       604.87 o
 -27   1   6       1399.87       1232.91       195.53 o
 -25   1   6      49484.70      51815.57      1255.66 o
 -23   1   6      44494.88      44395.48      1074.05 o
 -21   1   6       1780.53       1711.08        82.02 o
 -19   1   6      43361.57      41750.94       783.89 o
 -17   1   6      34627.76      32617.69       655.85 o
 -15   1   6      44000.75      44485.93       754.47 o
 -13   1   6      56618.12      55686.66       842.06 o
 -11   1   6         37.32          4.87       222.65 o
  -9   1   6      18842.23      17233.26       213.66 o
  -7   1   6      92244.76      89821.45       912.05 o
  -5   1   6       1692.93       2075.65        76.78 o
  -3   1   6      40470.38      39432.05       362.65 o
  -1   1   6      19486.46      20487.12       191.82 o
   1   1   6      48474.27      49663.76       472.31 o
   3   1   6       6786.60       6482.48       133.08 o
   5   1   6      18254.39      18648.32       501.61 o
   7   1   6      15919.16      15892.59       229.52 o
   9   1   6      15741.31      16122.91       327.58 o
  11   1   6      33243.21      32942.71       514.39 o
  13   1   6      27212.14      27146.29       431.66 o
  15   1   6       9226.93       8842.90       262.80 o
  17   1   6         28.78        -23.47       139.31 o
  19   1   6      30781.19      32349.63       597.19 o
  21   1   6         53.88        156.53       154.50 o
  23   1   6      26393.43      25470.18       605.93 o
  25   1   6       3403.23       4196.89      1223.32 o
  27   1   6       2135.82       2178.20       222.41 o
  29   1   6       9763.12      10433.67       358.30 o
  31   1   6       4222.37       3793.90       265.82 o
 -36   2   6       4653.15       3925.89       491.38 o
 -34   2   6         75.45       -312.23       312.23 o
 -32   2   6       6874.37       6591.53       627.02 o
 -30   2   6       3581.88       3371.50       537.44 o
 -28   2   6      10896.77      10850.05       379.56 o
 -26   2   6      13769.17      14014.15       448.62 o
 -24   2   6       5994.38       5722.31       246.32 o
 -22   2   6      24114.62      24892.20      1064.65 o
 -20   2   6      14720.92      13679.77       239.71 o
 -18   2   6        321.26        309.59       138.20 o
 -16   2   6      21384.57      20604.28       423.24 o
 -14   2   6        156.52        176.64       135.64 o
 -12   2   6      49382.65      46984.69      1177.26 o
 -10   2   6      36772.30      35082.96       481.21 o
  -8   2   6        462.71        566.54        51.19 o
  -6   2   6      64389.70      64161.80       660.12 o
  -4   2   6      11742.96      11956.02       144.64 o
  -2   2   6      72937.22      73716.66       676.73 o
   0   2   6     170091.58     171204.47      1700.98 o
   2   2   6      49278.25      48684.82       459.61 o
   4   2   6      36697.99      37125.64       419.72 o
   6   2   6      68006.23      68315.18       905.76 o
   8   2   6          1.79        418.30       248.25 o
  10   2   6      51149.18      51270.37       756.07 o
  12   2   6         19.18        247.74       105.71 o
  14   2   6      29091.84      29645.22       573.27 o
  16   2   6      51686.14      54334.21       828.88 o
  18   2   6       9234.36       9855.38       926.45 o
  20   2   6      19871.27      20746.48       504.76 o
  22   2   6      14882.10      15461.29       678.20 o
  24   2   6       4802.31       5637.58       250.81 o
  26   2   6      15061.53      16085.36       401.75 o
  28   2   6       2940.37       3185.65       990.43 o
  30   2   6       1091.31       2108.82       429.95 o
 -35   3   6       5795.33       6679.65       578.39 o
 -33   3   6       6714.03       7652.17       568.15 o
 -31   3   6        316.75        276.40       214.98 o
 -29   3   6      11174.03      10579.46       389.08 o
 -27   3   6       2188.28       1995.76       465.78 o
 -25   3   6       5923.42       5953.81       260.73 o
 -23   3   6      14002.06      12982.79       392.07 o
 -21   3   6       1328.65       1422.83       243.13 o
 -19   3   6      17669.70      16572.37       473.46 o
 -17   3   6       1323.63       1108.91       335.26 o
 -15   3   6      37050.97      37569.52       879.47 o
 -13   3   6      98123.34     101921.16      3050.63 o
 -11   3   6        897.67        768.58        49.88 o
  -9   3   6     136669.94     137883.17      1645.14 o
  -7   3   6      50301.08      48741.68       570.11 o
  -5   3   6       7696.44       7788.78       304.55 o
  -3   3   6      93809.13      94126.11      1410.15 o
  -1   3   6       7228.59       6646.52        86.64 o
   1   3   6     109831.36     111430.80      1069.80 o
   3   3   6     152150.55     150098.36      1577.38 o
   5   3   6         57.84        331.99       130.52 o
   7   3   6      49979.80      51098.98       636.22 o
   9   3   6      34631.30      35073.46       537.44 o
  11   3   6      15459.43      15257.11       271.59 o
  13   3   6      52903.92      53742.14       809.01 o
  15   3   6      16185.00      16362.05       452.99 o
  17   3   6       5530.42       6127.96      1105.60 o
  19   3   6      10794.03      11240.08       284.10 o
  21   3   6       1395.79       1131.92       222.65 o
  23   3   6      15818.42      16557.45       394.46 o
  25   3   6        976.12       1136.59       212.42 o
  27   3   6       6326.56       5225.99       337.82 o
  29   3   6      18158.71      17648.61       726.83 o
  31   3   6       2388.16       2605.32       301.99 o
 -34   4   6        296.08       -168.91       353.18 o
 -32   4   6      10974.57       9566.49       650.05 o
 -30   4   6        486.37        670.52       281.52 o
 -28   4   6       2593.33       1863.14       358.30 o
 -26   4   6      10634.61       9444.74       344.50 o
 -24   4   6         73.16         37.59       222.65 o
 -22   4   6      16255.13      16051.07      1143.99 o
 -20   4   6      25989.98      25748.98       552.80 o
 -18   4   6        889.98        799.28       118.78 o
 -16   4   6      23068.78      22810.27       980.19 o
 -14   4   6        281.81        145.61       225.21 o
 -12   4   6      18451.41      18648.28       680.76 o
 -10   4   6      73335.91      68426.63       783.59 o
  -8   4   6       1559.62       1171.24        51.11 o
  -6   4   6      79132.78      81873.48       933.72 o
  -4   4   6      61387.39      63864.68       847.11 o
  -2   4   6      75680.49      80218.57      1527.87 o
   0   4   6     218456.86     223258.53      2465.37 o
   2   4   6       8152.47       7492.58       335.26 o
   4   4   6      68137.86      65775.00       804.55 o
   6   4   6     109884.86     111023.77      1875.93 o
   8   4   6        287.80        464.29        99.81 o
  10   4   6      23532.46      23052.71       343.78 o
  12   4   6       4496.52       4293.50       138.47 o
  14   4   6      19389.37      19427.08      1044.17 o
  16   4   6      36470.55      37066.37       598.92 o
  18   4   6       1003.86       1139.45       232.89 o
  20   4   6       5437.32       5343.72       230.33 o
  22   4   6       2458.30       2165.13       276.40 o
  24   4   6       2545.91       2170.25       271.28 o
  26   4   6      14595.39      15923.67       578.39 o
  28   4   6       2634.54       3593.19       327.58 o
  30   4   6       5236.62       4540.11       568.15 o
 -33   5   6       1385.97       1653.28       419.72 o
 -31   5   6       1285.50       2026.93       383.89 o
 -29   5   6       1443.71       2267.50       363.41 o
 -27   5   6       1315.98       1351.29       250.81 o
 -25   5   6      12276.39      13026.60       429.95 o
 -23   5   6      45361.52      45867.68       939.54 o
 -21   5   6        863.89        851.19       156.11 o
 -19   5   6      10510.06      10264.71       219.91 o
 -17   5   6       5000.54       5342.28       225.21 o
 -15   5   6       1709.40       1714.70        92.13 o
 -13   5   6      39649.25      38901.79       900.86 o
 -11   5   6         49.69        141.17        66.54 o
  -9   5   6     157293.47     159278.36      2216.32 o
  -7   5   6      97243.53      97446.38      1231.00 o
  -5   5   6       1922.26       2405.83       156.11 o
  -3   5   6      86556.91      91429.31      2508.07 o
  -1   5   6      66283.98      67361.73       819.88 o
   1   5   6      27384.00      26133.68       365.34 o
   3   5   6     139255.84     134714.78      2579.73 o
   5   5   6       1293.08       1535.92       319.91 o
   7   5   6      30605.11      30958.31       477.03 o
   9   5   6       1523.35       1939.91       133.08 o
  11   5   6       6352.08       5671.12       350.62 o
  13   5   6      65248.26      65322.36      1243.80 o
  15   5   6       1163.80       1033.94       153.56 o
  17   5   6      43467.10      43051.74       885.50 o
  19   5   6       7768.34       8015.58       271.28 o
  21   5   6        180.86        -81.90       179.15 o
  23   5   6       2982.79       3060.87       286.64 o
  25   5   6       4164.10       4540.11       348.06 o
  27   5   6       3653.86       2687.22       476.02 o
  29   5   6       8596.22       9428.29       665.41 o
 -32   6   6       6917.64       9228.67       629.58 o
 -30   6   6        400.54        214.98       230.33 o
 -28   6   6       1153.42       1796.60       266.16 o
 -26   6   6       3216.31       3209.30       250.81 o
 -24   6   6       2671.32        890.62       225.21 o
 -22   6   6      22214.28      22137.54       619.34 o
 -20   6   6      18097.49      17721.84       693.56 o
 -18   6   6       5989.92       5864.43       157.30 o
 -16   6   6      16374.79      16418.31       316.61 o
 -14   6   6      21884.15      22570.33       409.56 o
 -12   6   6      11799.64      10215.03       175.28 o
 -10   6   6     127104.41     125269.17      1325.12 o
  -8   6   6      18954.74      19679.22       251.90 o
  -6   6   6      22474.81      22707.01       279.72 o
  -4   6   6       8393.56       8226.35       337.82 o
  -2   6   6      10504.06      10144.88       158.67 o
   0   6   6      93610.03      91513.76      1197.73 o
   2   6   6      12470.19      12296.01       218.32 o
   4   6   6      66654.09      63414.49       836.29 o
   6   6   6      34220.49      35031.05       583.51 o
   8   6   6       4511.66       4226.10       108.89 o
  10   6   6      19338.02      18686.05       346.47 o
  12   6   6       1988.48       1637.92       153.56 o
  14   6   6      31834.38      34247.92       706.35 o
  16   6   6      25309.00      24640.48       552.80 o
  18   6   6        291.08        214.98       163.79 o
  20   6   6       4829.93       4688.55       220.10 o
  22   6   6         60.37        -25.59       220.10 o
  24   6   6       1665.71        706.35       409.48 o
  26   6   6       8333.56       8189.61       429.95 o
  28   6   6       1672.18       2313.56       481.14 o
 -31   7   6       1624.20        900.86       261.04 o
 -29   7   6       1224.54       1863.14       261.04 o
 -27   7   6        683.94        332.70       220.10 o
 -25   7   6      18428.86      17520.64       552.80 o
 -23   7   6      14644.65      14889.73       481.14 o
 -21   7   6        574.64       1591.86       174.03 o
 -19   7   6      11986.56      11480.81       368.53 o
 -17   7   6        686.26        869.56        92.13 o
 -15   7   6      10771.57       9955.65       422.28 o
 -13   7   6      36305.57      37360.70       539.99 o
 -11   7   6       6709.90       6645.82       105.51 o
  -9   7   6      34181.93      32768.32       398.38 o
  -7   7   6      29857.16      29342.84       898.30 o
  -5   7   6       3923.29       4151.11       107.49 o
  -3   7   6         71.58         92.13        51.19 o
  -1   7   6         20.62        225.21        51.19 o
   1   7   6      59077.20      58637.59       778.01 o
   3   7   6      39158.40      37463.07      1709.58 o
   5   7   6       3167.78       3014.05       291.75 o
   7   7   6      27575.92      27853.12       627.02 o
   9   7   6       6308.61       7513.97       235.45 o
  11   7   6       2275.42       2400.58       168.91 o
  13   7   6      41130.50      43343.50       875.26 o
  15   7   6      13092.12      12371.43       332.70 o
  17   7   6      13514.25      13103.37       342.94 o
  19   7   6       8608.72       9136.53       296.87 o
  21   7   6        125.60        435.07       158.67 o
  23   7   6       4702.91       4913.77       322.47 o
  25   7   6       8424.76      11977.30       783.13 o
  27   7   6       4170.06       4918.88       542.56 o
 -30   8   6          4.04       -209.86       266.16 o
 -28   8   6       4581.65       3352.62       296.87 o
 -26   8   6       6569.29       6797.38       337.82 o
 -24   8   6        171.62         10.24       225.21 o
 -22   8   6      32100.97      31929.24       880.38 o
 -20   8   6      22614.09      22337.16       614.22 o
 -18   8   6        303.22        450.43       184.27 o
 -16   8   6       3149.12       2907.31       138.20 o
 -14   8   6         87.52         79.54        92.13 o
 -12   8   6      14866.90      14413.05       199.34 o
 -10   8   6      27751.79      27261.16       373.65 o
  -8   8   6        774.61        653.88        53.93 o
  -6   8   6       2204.84       1771.00        92.13 o
  -4   8   6       1495.96       1571.38        87.01 o
  -2   8   6       3324.82       3311.67       102.37 o
   0   8   6      20304.75      19685.77       317.35 o
   2   8   6        967.30       1218.20        61.42 o
   4   8   6      16219.69      16507.18       281.52 o
   6   8   6       5394.55       5384.67       143.32 o
   8   8   6         36.06         71.66       143.32 o
  10   8   6       4979.30       5000.78       194.50 o
  12   8   6       2069.87       1545.79       174.03 o
  14   8   6      13007.11      13036.83       353.18 o
  16   8   6      32741.62      34570.39       747.30 o
  18   8   6       2544.50       1458.77       240.57 o
  20   8   6       2514.16       1888.73       261.04 o
  22   8   6       4940.25       4821.63       327.58 o
  24   8   6        141.48        -35.83       235.45 o
  26   8   6       5010.01       4642.48       532.32 o
 -29   9   6       1748.74       1566.26       419.72 o
 -25   9   6      12466.42      13753.42       762.66 o
 -23   9   6      13886.02      14306.22       486.26 o
 -21   9   6       1298.85       2103.71       363.41 o
 -19   9   6       3497.18       4422.39       245.69 o
 -17   9   6         53.67        158.67       189.38 o
 -15   9   6       6862.53       6449.32       168.91 o
 -13   9   6       7170.22       6971.40       158.67 o
 -11   9   6       2784.66       2272.62        87.01 o
  -9   9   6       5798.57       5727.61       122.84 o
  -7   9   6       6670.62       6966.29       179.15 o
  -5   9   6        758.11        957.16        92.13 o
  -3   9   6       3833.96       3669.97       112.61 o
  -1   9   6       2028.42       2211.19       102.37 o
   1   9   6       6999.13       6986.76       163.79 o
   3   9   6      22704.93      23611.66       389.01 o
   5   9   6       2730.12       2523.42        92.13 o
   7   9   6        223.36        -61.42       127.96 o
   9   9   6       1828.80       1970.62       174.03 o
  11   9   6       2872.66       2421.05       179.15 o
  13   9   6      15836.72      15703.57       404.36 o
  15   9   6       3667.70       3593.19       214.98 o
  17   9   6       2311.80       1499.72       168.91 o
  19   9   6       7920.67       8363.64       373.65 o
  21   9   6        305.03       -189.38       225.21 o
  23   9   6       4428.29       4775.57       327.58 o
  25   9   6       2553.51       2344.28       460.67 o
 -28  10   6        637.65        465.78       220.10 o
 -26  10   6       4131.24       6761.55       537.44 o
 -22  10   6       5267.41       2886.84       419.72 o
 -20  10   6       2004.41       2083.23       378.77 o
 -18  10   6        236.83         -5.12       168.91 o
 -16  10   6       1783.65       1622.57       163.79 o
 -14  10   6       2877.49       3035.27       143.32 o
 -12  10   6      28244.68      28228.56       476.02 o
 -10  10   6      17388.99      18462.45       337.82 o
  -8  10   6         62.34        327.58       107.49 o
  -6  10   6       4372.92       4852.34       174.03 o
  -4  10   6       1090.48       1039.06       117.73 o
  -2  10   6       1920.40       1904.08       117.73 o
   0  10   6       3683.04       3864.47       112.61 o
   2  10   6        597.74        368.53        71.66 o
   4  10   6       3515.14       2938.02       122.84 o
   6  10   6       6129.41       6797.38       204.74 o
   8  10   6        759.89        905.98       174.03 o
  10  10   6       1536.46       1433.18       168.91 o
  12  10   6        209.48       1192.61       194.50 o
  14  10   6       2240.29       2318.68       184.27 o
  16  10   6       5525.76       6771.78       337.82 o
  18  10   6       1023.00        696.12       245.69 o
  20  10   6        797.26        501.61       225.21 o
  22  10   6        902.04       2344.28       414.60 o
 -23  11   6       3659.75       3255.37       296.87 o
 -21  11   6        122.91        266.16       163.79 o
 -19  11   6       3114.83       3188.83       199.62 o
 -17  11   6       1333.37       1305.22       163.79 o
 -15  11   6       4468.24       4504.28       199.62 o
 -13  11   6        688.15       1064.65       138.20 o
 -11  11   6       2254.53       1796.60       127.96 o
  -9  11   6       7031.43       6454.44       189.38 o
  -7  11   6       2227.71       2804.94       133.08 o
  -5  11   6        389.35        220.10       122.84 o
  -3  11   6       2364.14       2676.98       153.56 o
  -1  11   6          2.14       -117.73       122.84 o
   1  11   6       6403.07       6449.32       245.69 o
   3  11   6       8930.84      10467.34       307.11 o
   5  11   6      10106.24       9986.20       301.99 o
   7  11   6        223.59       -158.67       158.67 o
   9  11   6       3894.31       4171.58       209.86 o
  11  11   6         18.01       -158.67       158.67 o
  13  11   6        579.41        209.86       230.33 o
  15  11   6          2.66       -194.50       225.21 o
  17  11   6        500.94       1141.43       250.81 o
  19  11   6       2171.02       2134.42       271.28 o
  21  11   6          1.23       -168.91       230.33 o
 -22  12   6       1073.88       1980.86       286.64 o
 -20  12   6       1236.41        711.47       168.91 o
 -18  12   6         67.66        184.27       174.03 o
 -16  12   6       3367.02       2835.65       261.04 o
 -14  12   6        202.23         35.83       153.56 o
 -12  12   6       8759.42       9494.83       245.69 o
 -10  12   6       1996.41       1980.86       143.32 o
  -8  12   6          0.15        133.08       112.61 o
  -6  12   6       4592.31       4360.97       179.15 o
  -4  12   6       1451.07       1397.35       143.32 o
  -2  12   6       8175.84       8568.38       358.30 o
   0  12   6       6913.70       6004.01       240.57 o
   2  12   6        104.56        578.39       138.20 o
   4  12   6       2274.95       2451.76       184.27 o
   6  12   6       4899.07       4330.26       209.86 o
   8  12   6        250.90        158.67       214.98 o
  10  12   6       1448.51       1781.24       174.03 o
  12  12   6          1.44        598.87       230.33 o
  14  12   6       1324.17       1914.32       255.93 o
  16  12   6       1903.29       1100.48       404.36 o
  18  12   6       3146.90       2436.41       296.87 o
 -19  13   6        454.45       1069.77       225.21 o
 -17  13   6        143.30        522.09       199.62 o
 -15  13   6       1182.07       1074.89       168.91 o
 -13  13   6       3387.18       2226.55       194.50 o
 -11  13   6        256.14        342.94       117.73 o
  -9  13   6       3625.54       3367.98       153.56 o
  -7  13   6       8313.20       7401.36       230.33 o
  -5  13   6        866.40        793.37       174.03 o
  -3  13   6       1041.60       1248.92       168.91 o
  -1  13   6         24.81        117.73       163.79 o
   1  13   6       3781.35       4064.09       220.10 o
   3  13   6       3655.06       3526.65       220.10 o
   5  13   6          7.38        383.89       214.98 o
   7  13   6       5070.06       4432.63       235.45 o
   9  13   6       1110.18       1320.57       179.15 o
  11  13   6       2856.67       2646.27       271.28 o
  13  13   6       1613.15       2062.76       271.28 o
  15  13   6          5.65       -158.67       230.33 o
 -16  14   6        849.07        762.66       189.38 o
 -14  14   6         51.78       -138.20       209.86 o
 -12  14   6       2138.95       1909.20       189.38 o
 -10  14   6       2602.89       2462.00       214.98 o
  -8  14   6        559.85        824.08       153.56 o
  -6  14   6       2050.29       1991.10       174.03 o
  -4  14   6       2310.58       2390.34       179.15 o
  -2  14   6       2438.69       1740.29       163.79 o
   0  14   6       2301.08       3598.31       225.21 o
   2  14   6        132.18         -5.12       179.15 o
   4  14   6       2030.56        900.86       245.69 o
   6  14   6       3078.55       2758.87       204.74 o
   8  14   6        392.77        281.52       322.47 o
  10  14   6       2079.43       2175.36       363.41 o
  12  14   6        146.27        179.15       327.58 o
 -11  15   6        448.75        609.10       342.94 o
  -9  15   6        175.09       -209.86       209.86 o
  -7  15   6       1938.15       2549.02       209.86 o
  -5  15   6        203.04        516.97       209.86 o
  -3  15   6       1528.16       1561.14       189.38 o
  -1  15   6        122.24        429.95       204.74 o
   1  15   6       1597.10       1453.66       301.99 o
   3  15   6       1923.26       1796.60       235.45 o
 -35   1   7        214.64       -467.48       621.90 o
 -33   1   7        344.68       1135.15       698.68 o
 -31   1   7        107.31        -91.72       176.35 o
 -29   1   7        347.01        629.58       291.75 o
 -27   1   7         19.23        764.59       580.95 o
 -25   1   7       1016.30        620.54       335.26 o
 -23   1   7         40.29         50.72       153.56 o
 -21   1   7        305.65        299.29        66.88 o
 -19   1   7         40.92          7.04       166.35 o
 -17   1   7       6784.58       7269.51       163.79 o
 -15   1   7       9168.95       9977.40       182.89 o
 -13   1   7        100.57        126.68       115.17 o
 -11   1   7      11738.92      13240.08       219.93 o
  -9   1   7     145884.45     149260.16      1934.80 o
  -7   1   7      15789.26      14765.53       180.53 o
  -5   1   7       1573.89       1677.37        48.76 o
  -3   1   7      21262.54      23266.82       271.28 o
  -1   1   7      55310.98      60087.44       587.82 o
   1   1   7      87724.77      91440.11      1092.80 o
   3   1   7      21817.22      21738.19       232.42 o
   5   1   7       2353.00       2277.90       153.56 o
   7   1   7        528.33        819.94       125.40 o
   9   1   7      57639.50      57119.62       761.71 o
  11   1   7       4664.97       4672.10       150.85 o
  13   1   7       6546.14       5952.63       163.22 o
  15   1   7          0.21         59.94       209.86 o
  17   1   7        109.00       -146.73       243.13 o
  19   1   7        648.22        343.85       151.88 o
  21   1   7         22.54          0.51       363.41 o
  23   1   7       1647.17        927.36       184.16 o
  25   1   7        304.76        329.16       749.86 o
  27   1   7        771.61        996.00       225.21 o
  29   1   7        110.52        139.52       205.37 o
 -36   2   7         38.16        240.57       296.87 o
 -34   2   7       1417.34       1847.78       342.94 o
 -32   2   7         71.66       1004.08       401.80 o
 -30   2   7       1622.64       2148.11       203.32 o
 -28   2   7        479.91        189.38       250.81 o
 -26   2   7       9345.30       9724.95       348.13 o
 -24   2   7       1935.99       1962.07       304.55 o
 -22   2   7        531.08        685.23       483.70 o
 -20   2   7        742.29        946.70       186.83 o
 -18   2   7      24253.38      25406.97       450.07 o
 -16   2   7      17502.42      17546.10       294.41 o
 -14   2   7        220.34        307.81        79.34 o
 -12   2   7       5483.36       5642.29       120.88 o
 -10   2   7       8846.15       8151.58       202.18 o
  -8   2   7        132.00        217.37        79.34 o
  -6   2   7        191.31        128.43        53.33 o
  -4   2   7      44367.23      47118.02       471.48 o
  -2   2   7         34.67         60.66       120.28 o
   0   2   7        518.24        367.24        45.13 o
   2   2   7        949.19        972.93        50.28 o
   4   2   7       3426.32       3258.73       207.30 o
   6   2   7      18976.81      18828.06       282.01 o
   8   2   7       1501.75       1167.13        86.01 o
  10   2   7       7097.32       7000.40       188.26 o
  12   2   7      11457.40      11116.04       227.25 o
  14   2   7       2610.36       2339.20       145.88 o
  16   2   7      22835.65      22366.54       391.07 o
  18   2   7       4934.05       4049.91       463.22 o
  20   2   7         47.13        322.47       204.42 o
  22   2   7       7571.20       8300.77       263.91 o
  24   2   7         42.83       1008.35       261.04 o
  26   2   7         90.83        413.17       335.26 o
  28   2   7          1.04        202.64       212.42 o
  30   2   7        189.54       -547.68       547.68 o
 -35   3   7        180.61       -358.30       358.30 o
 -33   3   7         25.23        532.32       220.10 o
 -31   3   7       1085.50       1668.63       337.82 o
 -29   3   7       2396.02       2845.89       378.77 o
 -27   3   7       1724.91       2563.56       821.52 o
 -25   3   7        441.28        616.81       401.80 o
 -23   3   7        130.22        556.49       294.31 o
 -21   3   7      25547.21      24570.00       640.59 o
 -19   3   7        813.78        901.20       110.05 o
 -17   3   7       3580.54       3702.99       317.35 o
 -15   3   7        762.66        621.32        84.90 o
 -13   3   7        368.56        321.00       263.60 o
 -11   3   7        674.28        715.80        51.19 o
  -9   3   7       2542.04       2475.10       232.89 o
  -7   3   7      10426.22      10043.47       125.29 o
  -5   3   7      94162.24      97697.62       940.54 o
  -3   3   7      17638.00      17271.29       220.69 o
  -1   3   7      20248.31      18879.73       409.48 o
   1   3   7       4677.64       5651.16       202.18 o
   3   3   7          3.38        -38.97        53.94 o
   5   3   7      30615.67      29688.98       415.50 o
   7   3   7        180.23        775.71       133.08 o
   9   3   7      29033.23      28932.93       455.86 o
  11   3   7       9871.86       9458.30       271.28 o
  13   3   7      16455.88      16533.71       778.01 o
  15   3   7       4934.87       4199.12       146.55 o
  17   3   7        368.18        428.61       181.71 o
  19   3   7       1353.11       1175.85       144.77 o
  21   3   7       8149.14       8287.25       307.11 o
  23   3   7       1507.58       1168.93       547.68 o
  25   3   7         48.73        394.57       196.77 o
  27   3   7        514.36       1128.20      1072.33 o
  29   3   7          0.19         87.01       266.16 o
 -34   4   7        144.77       -348.06       348.06 o
 -32   4   7        100.85        987.87       358.30 o
 -30   4   7       2531.23       3480.58       399.24 o
 -28   4   7         82.58        916.21       322.47 o
 -26   4   7       2747.82       1889.96       378.77 o
 -24   4   7         63.69        269.27       417.16 o
 -22   4   7        901.51        450.43       271.28 o
 -20   4   7        102.31        184.27       148.44 o
 -18   4   7        614.46         48.11       174.03 o
 -16   4   7      10900.30      10513.45       307.11 o
 -14   4   7       1742.33       1890.29       437.63 o
 -12   4   7      14593.52      14290.87       240.57 o
 -10   4   7       2731.18       2506.40        68.85 o
  -8   4   7      30672.57      32051.23       665.41 o
  -6   4   7      26875.93      28311.63       491.38 o
  -4   4   7      14920.09      14505.39       516.97 o
  -2   4   7       4361.32       4114.69       235.45 o
   0   4   7      15062.90      15702.81       516.97 o
   2   4   7      32142.17      32373.00       416.73 o
   4   4   7       2189.81       2009.24        71.95 o
   6   4   7      29563.96      30830.18       450.43 o
   8   4   7      32875.97      32132.70       457.78 o
  10   4   7       1387.30       1404.57       104.77 o
  12   4   7        848.88        496.24       565.59 o
  14   4   7        184.44        125.95       108.23 o
  16   4   7       3073.08       2349.58       342.94 o
  18   4   7      14300.78      14859.38       417.16 o
  20   4   7         45.00       -243.13       243.13 o
  22   4   7       1931.64       2717.93       255.93 o
  24   4   7        476.70        670.52       255.93 o
  26   4   7       1902.89       1443.42       276.40 o
  28   4   7         67.00        455.55       424.84 o
 -33   5   7        506.51        348.06       358.30 o
 -31   5   7       4690.24       3992.43       445.31 o
 -29   5   7         63.44       -301.99       327.58 o
 -27   5   7        116.89       1535.55       358.30 o
 -25   5   7       1343.13       1497.44       460.67 o
 -23   5   7       1911.10       1965.51       194.50 o
 -21   5   7       2410.13       1684.17       243.13 o
 -19   5   7         28.00        197.21        91.81 o
 -17   5   7      11258.86      10996.21       506.73 o
 -15   5   7        340.92        378.94        76.78 o
 -13   5   7      15094.17      15033.02       212.61 o
 -11   5   7      13614.99      13187.65       271.28 o
  -9   5   7        152.79        114.31        66.54 o
  -7   5   7      20441.62      21068.30       264.31 o
  -5   5   7      17651.10      17950.93       273.49 o
  -3   5   7        718.23        381.20        71.42 o
  -1   5   7       3760.67       3152.56       304.55 o
   1   5   7        322.14        383.89        66.54 o
   3   5   7       2772.99       2845.89       117.73 o
   5   5   7       8060.81       7832.11       156.01 o
   7   5   7       1065.00        839.48       130.52 o
   9   5   7       4894.12       4401.91       179.15 o
  11   5   7       1617.05       1218.20       133.08 o
  13   5   7          4.01        225.21       127.96 o
  15   5   7       3240.96       4396.80       261.04 o
  17   5   7       4175.72       3710.92       209.86 o
  19   5   7       1351.34       1274.51       184.27 o
  21   5   7       1590.68       1407.59       184.27 o
  23   5   7        467.92       -117.73       261.04 o
  27   5   7         64.08       1591.86       363.41 o
  29   5   7        120.62       -440.19       440.19 o
 -32   6   7        198.64       1146.55       414.60 o
 -30   6   7        466.19       1561.14       368.53 o
 -28   6   7        309.04        987.87       353.18 o
 -26   6   7       2637.09       3112.05       235.45 o
 -24   6   7       1187.17       1156.78       214.98 o
 -22   6   7       2177.22       2347.55       325.03 o
 -20   6   7       4204.88       5282.30       250.81 o
 -18   6   7        692.15        739.31       138.20 o
 -16   6   7       2945.34       2816.87       401.80 o
 -14   6   7       1276.70       1520.20        87.01 o
 -12   6   7       3459.82       3629.62       207.30 o
 -10   6   7       9386.47       9444.16       258.48 o
  -8   6   7       9099.78       8534.52       127.77 o
  -6   6   7        540.97        284.57        94.69 o
  -4   6   7       5210.24       4501.09       130.52 o
  -2   6   7       1184.85        948.47        89.49 o
   0   6   7       2810.70       2830.53        66.54 o
   2   6   7       6992.47       7483.25       148.44 o
   4   6   7       9266.75       8553.02       199.62 o
   6   6   7        569.21        623.72       120.28 o
   8   6   7       8389.79       8199.85       194.50 o
  10   6   7        653.50        266.16       148.44 o
  12   6   7       4384.64       4099.92       194.50 o
  14   6   7        208.11        107.49       153.56 o
  16   6   7       2863.95       3219.54       189.38 o
  18   6   7       3188.97       2830.53       209.86 o
  20   6   7       1354.07       1013.46       174.03 o
  22   6   7       1034.86       1085.12       174.03 o
  24   6   7        150.16        117.73       332.70 o
  26   6   7        173.68        829.20       286.64 o
  28   6   7       1315.00        870.15       435.07 o
 -31   7   7       1669.99       1269.39       378.77 o
 -29   7   7          4.48        266.16       214.98 o
 -27   7   7       4582.58       4519.64       266.16 o
 -25   7   7        796.92       1238.68       230.33 o
 -23   7   7       5187.69       5446.09       291.75 o
 -21   7   7      10852.05      11158.34       378.77 o
 -19   7   7       1541.77       1291.18       151.00 o
 -17   7   7       1266.85       1817.07       102.37 o
 -15   7   7        178.36        352.47        71.11 o
 -13   7   7      23565.79      22933.67       320.33 o
 -11   7   7      16949.46      16554.46       619.34 o
  -9   7   7       4823.54       4022.80       133.08 o
  -7   7   7      27910.36      28241.56       404.36 o
  -5   7   7        432.82        696.32       317.35 o
  -3   7   7       1056.45        962.28       102.37 o
  -1   7   7         14.04         51.19        35.83 o
   1   7   7       2049.05       2001.34        61.42 o
   3   7   7      13513.59      13635.70       240.57 o
   5   7   7       5413.13       4926.97       575.83 o
   7   7   7       3307.09       2728.16       107.49 o
   9   7   7       1762.03       1806.83       143.32 o
  11   7   7       1194.51       1064.65       153.56 o
  13   7   7       1759.52       1888.73       184.27 o
  15   7   7       1747.84       1556.03       199.62 o
  17   7   7        118.54        414.60       184.27 o
  19   7   7       2835.65       1893.85       199.62 o
  21   7   7        965.09        798.49       174.03 o
  23   7   7        148.48         66.54       235.45 o
  25   7   7       2068.76       2001.34       271.28 o
  27   7   7       2250.11       3280.96       486.26 o
 -30   8   7       2135.47       2364.75       481.14 o
 -28   8   7        762.69       -240.57       240.57 o
 -26   8   7       1178.29        291.75       179.15 o
 -24   8   7       6999.54       6961.17       337.82 o
 -22   8   7        185.93        527.21       301.99 o
 -20   8   7      14413.99      14526.32       378.77 o
 -18   8   7       3015.57       2861.24       138.20 o
 -16   8   7        338.46        720.42       268.72 o
 -14   8   7       2225.79       2280.05       209.86 o
 -12   8   7        116.97        248.03       174.03 o
 -10   8   7      11526.21      11701.85       317.35 o
  -8   8   7       2264.47       2098.59        92.13 o
  -6   8   7        665.19        383.89        56.30 o
  -4   8   7         20.47         46.07        97.25 o
  -2   8   7       4498.56       4105.04        92.13 o
   0   8   7       2316.78       2282.85        66.54 o
   2   8   7       8877.74       8629.80       153.56 o
   4   8   7         72.07        122.84        76.78 o
   6   8   7       3255.97       3019.92       117.73 o
   8   8   7       1841.81       2175.36       158.67 o
  10   8   7        186.12        261.04       163.79 o
  12   8   7        347.50        389.01       158.67 o
  14   8   7       3027.53       3296.32       230.33 o
  16   8   7       3903.44       3419.16       214.98 o
  18   8   7       5906.54       5891.40       261.04 o
  20   8   7        179.09        532.32       245.69 o
  22   8   7        821.61        117.73       255.93 o
  24   8   7       1697.91       2794.70       307.11 o
 -29   9   7        835.20       1453.66       358.30 o
 -27   9   7       3527.20       3782.58       470.90 o
 -23   9   7      18151.24      19235.34       639.81 o
 -21   9   7       9605.85      10068.10       389.01 o
 -19   9   7        204.10        803.61       209.86 o
 -17   9   7       3009.79       2492.71       168.91 o
 -15   9   7       3046.52       2682.10       112.61 o
 -13   9   7       1765.25       1868.25        97.25 o
 -11   9   7       4075.30       3920.77       117.73 o
  -9   9   7       5103.40       4340.49       127.96 o
  -7   9   7       7263.17       6828.09       163.79 o
  -5   9   7       5313.74       5000.78       133.08 o
  -3   9   7        802.38        691.00        66.54 o
  -1   9   7      11152.95      10825.64       204.74 o
   1   9   7       2140.42       2170.25        87.01 o
   3   9   7      19043.88      18119.51       307.11 o
   5   9   7       4936.97       4913.77       174.03 o
   7   9   7       1112.36       1412.71       168.91 o
   9   9   7        717.30        813.84       153.56 o
  11   9   7       2352.64       2185.60       184.27 o
  13   9   7        994.25       1018.58       158.67 o
  15   9   7      14745.06      12919.11       363.41 o
  17   9   7         17.82        378.77       168.91 o
  19   9   7       6396.69       6234.34       353.18 o
  21   9   7       7137.13       6720.60       383.89 o
  23   9   7       1964.07       1735.17       276.40 o
 -28  10   7        146.25        153.56       230.33 o
 -26  10   7        428.76       1033.94       209.86 o
 -24  10   7       3859.39       2927.79       240.57 o
 -22  10   7        413.00        404.36       194.50 o
 -20  10   7      12274.13      12504.51       327.58 o
 -18  10   7       5062.01       5313.01       240.57 o
 -16  10   7         71.72         61.42       143.32 o
 -14  10   7      11637.52      12274.18       261.04 o
 -12  10   7       9885.10       9950.37       230.33 o
 -10  10   7       9577.86      10498.05       266.16 o
  -8  10   7      18330.22      20120.84       404.36 o
  -6  10   7        272.64        -92.13       148.44 o
  -4  10   7       1068.38       1776.12       179.15 o
  -2  10   7        444.05        389.01       143.32 o
   0  10   7       2114.64       1714.70       122.84 o
   2  10   7      11499.07      12156.45       342.94 o
   4  10   7       2894.18       2897.07       179.15 o
   6  10   7      17086.27      17090.69       429.95 o
   8  10   7       5617.00       5236.23       220.10 o
  10  10   7        182.76       -220.10       220.10 o
  12  10   7       5984.23       5824.86       255.93 o
  14  10   7        323.45        818.96       204.74 o
  16  10   7       7696.77       7319.46       276.40 o
  18  10   7       7163.56       7063.54       378.77 o
  20  10   7        127.68        332.70       204.74 o
  22  10   7        419.87        670.52       214.98 o
 -25  11   7         73.70       1033.94       261.04 o
 -23  11   7       3381.83       3163.24       204.74 o
 -21  11   7       1653.33       1617.45       179.15 o
 -19  11   7        588.73       1279.63       220.10 o
 -17  11   7       4378.46       4110.16       204.74 o
 -15  11   7       4025.28       3936.13       204.74 o
 -13  11   7       1688.53       1888.73       127.96 o
 -11  11   7      15312.93      15836.66       307.11 o
  -9  11   7         61.99        107.49       107.49 o
  -7  11   7      13691.79      14116.84       322.47 o
  -5  11   7      11046.17      10815.40       266.16 o
  -3  11   7          8.68        -92.13       107.49 o
  -1  11   7       3089.70       3188.83       199.62 o
   1  11   7        154.40       -189.38       189.38 o
   3  11   7      16084.38      15555.14       404.36 o
   5  11   7      10608.98      10626.02       322.47 o
   7  11   7       1147.78       1530.43       174.03 o
   9  11   7      15850.42      16092.58       429.95 o
  11  11   7      10076.45      10769.34       322.47 o
  13  11   7       3866.96       4478.69       281.52 o
  15  11   7       6136.40       5707.13       353.18 o
  17  11   7        369.04        240.57       225.21 o
  19  11   7       2170.97       1238.68       363.41 o
 -22  12   7          1.38        358.30       199.62 o
 -20  12   7       3749.97       3669.97       220.10 o
 -18  12   7       4044.89       4509.40       220.10 o
 -16  12   7        393.24        460.67       158.67 o
 -14  12   7       2341.63       2856.13       189.38 o
 -12  12   7        352.68        -40.95       158.67 o
 -10  12   7       7103.31       6920.22       189.38 o
  -8  12   7       6323.86       6956.05       194.50 o
  -6  12   7        823.34        404.36       133.08 o
  -4  12   7      16086.11      16829.64       429.95 o
  -2  12   7      11620.14      12038.72       348.06 o
   0  12   7       2875.85       2856.13       194.50 o
   2  12   7      16991.09      17469.46       450.43 o
   4  12   7       1186.19        757.54       163.79 o
   6  12   7       5538.55       5154.33       240.57 o
   8  12   7       3556.88       3117.17       214.98 o
  10  12   7        890.62       1172.14       168.91 o
  14  12   7        453.95       1694.23       348.06 o
  16  12   7      10951.60      10579.95       491.38 o
  18  12   7       4870.71       6106.38       368.53 o
 -19  13   7        255.48        603.98       199.62 o
 -17  13   7       1562.64       2339.16       209.86 o
 -15  13   7         35.94        133.08       163.79 o
 -13  13   7       4208.28       3675.09       204.74 o
 -11  13   7       4401.89       4744.85       184.27 o
  -9  13   7          9.05        322.47       112.61 o
  -7  13   7       9502.74       9469.23       271.28 o
  -5  13   7      12145.02      12478.92       322.47 o
  -3  13   7         56.47       -127.96       199.62 o
  -1  13   7       7172.83       6700.12       271.28 o
   1  13   7        761.58        803.61       204.74 o
   3  13   7       5752.30       5681.54       245.69 o
   5  13   7      10329.92      11613.89       348.06 o
   7  13   7          9.97        424.84       163.79 o
   9  13   7       7097.33       8440.42       332.70 o
  11  13   7       2089.17        911.09       255.93 o
  13  13   7       1945.77       2426.17       394.12 o
  15  13   7       4608.75       3982.20       552.80 o
 -16  14   7       2523.69       3751.86       235.45 o
 -14  14   7       3985.93       4519.64       250.81 o
 -12  14   7         53.59         30.71       214.98 o
 -10  14   7       4028.44       3782.58       296.87 o
  -8  14   7       4976.93       5666.19       358.30 o
  -6  14   7         25.93       -158.67       158.67 o
  -4  14   7       9155.69       9377.10       348.06 o
  -2  14   7       1996.39       2221.43       199.62 o
   0  14   7       5875.53       5998.89       276.40 o
   2  14   7       7646.25       8496.72       337.82 o
   4  14   7        182.58        348.06       204.74 o
   6  14   7       6489.56       6265.05       348.06 o
   8  14   7       6298.35       8803.83       588.63 o
  10  14   7        579.92        450.43       383.89 o
  -9  15   7         73.14        342.94       240.57 o
  -7  15   7       6627.96       6372.54       296.87 o
  -5  15   7       2540.20       2016.69       214.98 o
  -3  15   7       1729.96       2078.11       194.50 o
  -1  15   7       3216.37       3311.67       276.40 o
   1  15   7        123.74        865.03       296.87 o
   3  15   7       1787.32       2543.90       261.04 o
 -36   0   8        382.68        578.39       317.35 o
 -34   0   8       7013.81       7964.39       563.04 o
 -32   0   8      12404.98      13589.63       701.24 o
 -30   0   8       1336.12       1197.73       332.70 o
 -28   0   8      22338.81      23806.17       941.80 o
 -26   0   8       4095.57       3762.10       209.86 o
 -24   0   8       7038.91       6259.93       342.94 o
 -22   0   8        722.89        706.35       133.08 o
 -20   0   8       2896.36       3316.79        81.90 o
 -18   0   8     142467.30     139074.91      2200.96 o
 -16   0   8      64687.68      60992.11      1371.76 o
 -14   0   8      16899.82      16778.46       348.06 o
 -12   0   8      16163.33      15529.54       332.70 o
 -10   0   8       4831.27       5543.34       127.96 o
  -8   0   8      29139.30      25613.00       445.31 o
  -6   0   8      48062.14      47924.57       711.47 o
  -4   0   8      18917.36      20376.77       322.47 o
  -2   0   8      39806.98      39412.49       665.41 o
   0   0   8        451.12        435.07        76.78 o
   2   0   8      51934.22      57327.26       941.80 o
   4   0   8       6299.60       7053.30       179.15 o
   6   0   8      29319.76      31074.45       537.44 o
   8   0   8     162807.25     166013.59      3014.80 o
  10   0   8      25832.59      24834.99       522.09 o
  12   0   8       4094.95       3506.18       174.03 o
  14   0   8      22619.20      22234.79       619.34 o
  16   0   8       4485.81       4320.02       276.40 o
  18   0   8      32458.06      33505.73       905.98 o
  20   0   8      32258.34      32784.03      1325.69 o
  22   0   8        402.88        332.70       353.18 o
  24   0   8      16844.07      15447.65       527.21 o
  26   0   8       9426.86       9955.49       491.38 o
  28   0   8          8.91        184.27       271.28 o
  30   0   8       7315.63       6444.20       404.36 o
 -35   1   8       1241.12        712.00       621.90 o
 -33   1   8       1378.45       1418.45       493.94 o
 -31   1   8      28472.52      30089.60       949.48 o
 -29   1   8       7743.77       8556.94       391.57 o
 -27   1   8       6858.76       7739.62       309.44 o
 -25   1   8      14272.97      15013.54       370.09 o
 -23   1   8       4455.16       4243.52       122.84 o
 -21   1   8      47360.53      45598.36       885.50 o
 -19   1   8      61226.55      59724.77       907.33 o
 -17   1   8      25475.88      24284.93       351.26 o
 -15   1   8      66877.56      67015.20       994.81 o
 -13   1   8       4857.88       5107.88       286.64 o
 -11   1   8      40551.49      41029.96       504.17 o
  -9   1   8      38054.06      37404.09       419.69 o
  -7   1   8      15893.11      16411.64       200.72 o
  -5   1   8     180614.44     182425.42      1903.47 o
  -3   1   8      27477.88      28340.56       465.78 o
  -1   1   8      13904.01      14429.56       209.86 o
   1   1   8       4299.19       4374.41        75.75 o
   3   1   8       3676.88       4469.08       232.89 o
   5   1   8       5873.79       4507.35       286.64 o
   7   1   8      28771.30      27434.01      1049.29 o
   9   1   8      18921.34      20143.07       340.54 o
  11   1   8      42156.83      44204.14       673.08 o
  13   1   8       1559.12       1654.28       143.41 o
  15   1   8       1301.25        897.20       312.23 o
  17   1   8      20716.18      21023.58       432.41 o
  19   1   8       5128.82       3810.53       335.26 o
  21   1   8      28965.79      28771.85       651.07 o
  23   1   8      16161.91      15884.05       444.86 o
  25   1   8         23.18       1578.33       496.50 o
  27   1   8       3382.38       3731.03      1000.67 o
  29   1   8       3125.13       3596.38       255.93 o
 -34   2   8       8714.92       7329.70       588.63 o
 -32   2   8       3070.22       3911.23       470.90 o
 -30   2   8       7557.27       6747.74       307.39 o
 -28   2   8      25811.35      24193.40       737.06 o
 -26   2   8       1019.89       1462.28       232.89 o
 -24   2   8       9575.20       9921.32       882.94 o
 -22   2   8       9613.58       8742.51       414.60 o
 -20   2   8      10781.05       9898.74       190.90 o
 -18   2   8     102438.03     104466.34      2257.26 o
 -16   2   8      24058.55      22188.23       793.37 o
 -14   2   8      11302.73      11944.74       473.46 o
 -12   2   8       2226.56       1507.95       294.31 o
 -10   2   8       2329.65       2548.46        68.48 o
  -8   2   8      23486.84      21768.60       319.91 o
  -6   2   8      54642.30      53836.02       532.30 o
  -4   2   8      36200.69      39283.88       438.40 o
  -2   2   8     152115.03     155282.67      1556.31 o
   0   2   8      12623.29      13322.52       162.28 o
   2   2   8       3024.79       2781.90       207.30 o
   4   2   8      76249.16      78184.91       888.54 o
   6   2   8         48.91        497.60       212.42 o
   8   2   8      55089.39      56400.64      1366.64 o
  10   2   8      33668.50      33437.11       520.11 o
  12   2   8       2384.85       2273.56       261.04 o
  14   2   8      22835.57      23832.25       394.76 o
  16   2   8         61.80       -158.67       158.67 o
  18   2   8      19745.78      19439.43       565.59 o
  20   2   8      22893.26      24518.58      2694.89 o
  22   2   8          4.95         97.21       202.55 o
  24   2   8      10699.75      12294.31       749.86 o
  26   2   8       1435.45       1255.59       222.21 o
  28   2   8       2539.57       2304.19       299.43 o
 -35   3   8       1024.56        394.12       342.94 o
 -33   3   8       4107.38       3229.78       373.65 o
 -31   3   8      19564.78      19131.05      1440.86 o
 -29   3   8       6695.49       5885.60       258.48 o
 -27   3   8       1677.45       1861.45       319.91 o
 -25   3   8       7293.05       7632.08       317.35 o
 -23   3   8       2759.46       2749.52       422.28 o
 -21   3   8      27611.35      26803.74       494.51 o
 -19   3   8      14270.25      14056.68       249.66 o
 -17   3   8      10224.22      10575.46       231.09 o
 -15   3   8      71796.61      71710.44      1643.04 o
 -13   3   8       2610.62       2376.51        77.43 o
 -11   3   8      26688.35      26556.99       524.65 o
  -9   3   8      43911.25      43885.82       490.27 o
  -7   3   8      15321.52      15306.13       281.52 o
  -5   3   8     139077.69     142783.05      1426.02 o
  -3   3   8     120290.88     122695.25      1291.78 o
  -1   3   8       2648.87       2676.74        58.98 o
   1   3   8      23190.05      23711.90       295.11 o
   3   3   8       5061.17       4646.15       115.17 o
   5   3   8     134664.25     133995.72      1736.41 o
   7   3   8      75772.70      74723.67       989.33 o
   9   3   8         92.84        -12.93       107.49 o
  11   3   8      27864.49      27602.73       444.44 o
  13   3   8      22919.82      24042.21       442.25 o
  15   3   8        411.87        340.54       142.57 o
  17   3   8       4705.19       4629.14       185.74 o
  19   3   8       5568.66       5285.81       509.29 o
  21   3   8      16059.62      15063.70       361.88 o
  23   3   8       5152.75       5274.52       376.21 o
  25   3   8       2057.25       1468.82       419.72 o
  27   3   8       8549.63       9537.74      1261.71 o
  29   3   8        309.48        266.16       276.40 o
 -34   4   8       9673.76      10288.20       660.29 o
 -32   4   8       1538.20       2636.03       414.60 o
 -30   4   8       5739.34       5087.79       440.19 o
 -28   4   8       9794.90      10215.52      1156.78 o
 -26   4   8       4259.05       3592.77       555.36 o
 -24   4   8       3689.10       3727.76       217.39 o
 -22   4   8        614.01        808.95       124.21 o
 -20   4   8      28358.22      28927.48       622.00 o
 -18   4   8      22831.74      23272.22       754.98 o
 -16   4   8      15328.40      14842.15       619.34 o
 -14   4   8        632.26        688.78        44.12 o
 -12   4   8      24521.96      24211.42       348.45 o
 -10   4   8        510.25        553.16       133.08 o
  -8   4   8     103614.89     107073.97      1297.72 o
  -6   4   8      37380.26      37395.62      1776.12 o
  -4   4   8       5300.71       6177.12       125.29 o
  -2   4   8      91990.05      93639.22      2185.60 o
   0   4   8      98709.53     105575.90      3782.58 o
   2   4   8      27177.02      27777.82       336.85 o
   4   4   8      82051.38      82364.51      1088.98 o
   6   4   8        430.82         85.79       158.67 o
   8   4   8      62813.13      61391.40      1620.01 o
  10   4   8      37562.62      39673.45       610.82 o
  12   4   8       9285.21       7696.88       478.58 o
  14   4   8      14910.83      16452.61       811.28 o
  16   4   8       2119.17       1859.58       220.10 o
  18   4   8      34837.04      36011.48       676.84 o
  20   4   8      13803.31      14978.03       349.47 o
  22   4   8       1201.16        901.44       245.69 o
  24   4   8       4704.16       4289.31       312.23 o
  26   4   8         29.02        266.16       271.28 o
  28   4   8       5356.53       4836.99       358.30 o
 -33   5   8       4498.08       4831.87       527.21 o
 -31   5   8       8240.99       7426.95       573.27 o
 -29   5   8        982.50        936.69       261.04 o
 -27   5   8       7820.62       7426.95       532.32 o
 -25   5   8       5432.33       5198.19       550.24 o
 -23   5   8       6798.66       6306.16       337.82 o
 -21   5   8      16587.18      16197.17       493.94 o
 -19   5   8       2339.27       1941.20       130.96 o
 -17   5   8         25.75        276.40       138.20 o
 -15   5   8      15144.41      15033.33       440.19 o
 -13   5   8       9137.22       8349.24       212.42 o
 -11   5   8      20711.20      21268.66       289.20 o
  -9   5   8       4116.85       3915.70        79.53 o
  -7   5   8      40650.08      42048.54       540.71 o
  -5   5   8     111345.92     115001.48      2080.67 o
  -3   5   8      39699.53      40875.21       905.98 o
  -1   5   8       6252.62       6498.23       588.63 o
   1   5   8     103079.57     107382.34      2812.62 o
   3   5   8        145.61          0.00        61.42 o
   5   5   8      76310.66      74975.87      1213.09 o
   7   5   8      31865.89      31803.37       493.51 o
   9   5   8         30.71        332.70        97.25 o
  11   5   8      26143.07      25778.87       616.78 o
  13   5   8       6934.46       6461.68       304.55 o
  15   5   8      28767.97      29494.40      2513.19 o
  17   5   8      17559.58      16952.49       429.95 o
  19   5   8       3324.06       3147.88       189.38 o
  21   5   8      19291.01      19987.76       506.73 o
  23   5   8       8956.56      10160.23       440.19 o
  25   5   8        342.95       1197.73       358.30 o
  27   5   8      10084.75       9894.07       491.38 o
 -32   6   8       1525.28        900.86       383.89 o
 -30   6   8       4241.41       4985.42       511.85 o
 -28   6   8       8965.87       8998.33       578.39 o
 -26   6   8       4062.78       5763.44       450.43 o
 -24   6   8      10254.81       9187.72       358.30 o
 -22   6   8       4285.05       4908.45       565.59 o
 -20   6   8      17646.75      16226.44       354.21 o
 -18   6   8      25177.90      24492.74       941.80 o
 -16   6   8       7199.98       7164.87       156.60 o
 -14   6   8         14.71        151.81       189.38 o
 -12   6   8      22859.17      22877.12       288.39 o
 -10   6   8       2206.65       1972.54        61.21 o
  -8   6   8      56929.50      56569.74      1640.48 o
  -6   6   8      13229.17      13807.81       251.82 o
  -4   6   8         17.70         59.19       184.27 o
  -2   6   8      18654.38      19148.43       603.98 o
   0   6   8       9899.10       8460.89       138.20 o
   2   6   8      23636.94      22567.49       358.30 o
   4   6   8      13557.73      13625.46       235.45 o
   6   6   8       7458.81       7206.86       179.15 o
   8   6   8      53246.95      53078.90       890.62 o
  10   6   8      24280.01      25418.50       542.56 o
  12   6   8       1019.73       1213.09       179.15 o
  14   6   8      19669.74      19332.60       460.67 o
  16   6   8        502.71        383.89       163.79 o
  18   6   8      18225.07      18155.34       455.55 o
  20   6   8      10108.83      10569.71       348.06 o
  22   6   8         63.95        378.77       189.38 o
  24   6   8       7287.27       7268.28       419.72 o
  26   6   8       1186.35       1945.03       296.87 o
 -31   7   8       5861.95       5072.44       532.32 o
 -29   7   8       1995.97       3071.10       327.58 o
 -27   7   8        515.60       1074.89       353.18 o
 -25   7   8      13523.39      13850.68       460.67 o
 -23   7   8       2829.71       2006.45       153.56 o
 -21   7   8      21246.04      19291.65       419.72 o
 -19   7   8        526.11        511.85       133.08 o
 -17   7   8       4372.96       3746.45       110.75 o
 -15   7   8      27586.41      26779.00       396.44 o
 -13   7   8       3988.96       4022.45       102.37 o
 -11   7   8      26256.94      25086.45       346.63 o
  -9   7   8      15841.51      16530.09       299.43 o
  -7   7   8        381.91        281.94        92.01 o
  -5   7   8       7962.02       7870.30       435.07 o
  -3   7   8      10752.70      10385.45       235.45 o
  -1   7   8        510.48        -76.78       102.37 o
   1   7   8      15218.94      14244.80       214.98 o
   3   7   8       8047.35       9034.16       240.57 o
   5   7   8      61208.51      61811.07      1018.58 o
   7   7   8      10144.90       9996.44       214.98 o
   9   7   8       1338.60       1110.72        81.90 o
  11   7   8      29444.84      29083.35       624.46 o
  13   7   8       9206.24       8711.70       281.52 o
  15   7   8      19537.53      20642.93       491.38 o
  17   7   8      11633.29      10979.19       332.70 o
  19   7   8        682.88        373.65       174.03 o
  21   7   8       5571.94       4995.66       261.04 o
  23   7   8       7472.60       8880.61       455.55 o
  25   7   8        490.02        711.47       414.60 o
 -30   8   8       1778.29       1039.06       266.16 o
 -28   8   8       6979.68       8389.23       435.07 o
 -26   8   8        583.19       1376.88       189.38 o
 -24   8   8      10805.63      10846.11       353.18 o
 -22   8   8      10335.90      10073.22       271.28 o
 -20   8   8       3816.76       3193.95       163.79 o
 -18   8   8      22660.35      22337.16       445.31 o
 -16   8   8      13845.48      13150.37       785.69 o
 -14   8   8       2713.87       2873.56        95.67 o
 -12   8   8      22127.16      22312.11       573.27 o
 -10   8   8        371.63        724.80       104.93 o
  -8   8   8      21399.97      22692.49       857.35 o
  -6   8   8      10876.65      10339.38       240.57 o
  -4   8   8        420.72        399.24       107.49 o
  -2   8   8      17842.64      18211.64       353.18 o
   0   8   8       2574.26       2369.87        81.90 o
   2   8   8       9215.72       8890.84       179.15 o
   4   8   8       4236.82       4110.16       143.32 o
   6   8   8       3155.39       2666.74       122.84 o
   8   8   8       2511.84       2676.98       184.27 o
  10   8   8        321.46        429.95       153.56 o
  12   8   8       2810.88       2861.24       184.27 o
  14   8   8       6958.82       7913.21       271.28 o
  16   8   8         20.54        255.93       230.33 o
  18   8   8      11170.17      10748.86       327.58 o
  20   8   8       9567.60       8875.49       373.65 o
  22   8   8       1778.08       2226.55       368.53 o
  24   8   8        827.13        818.96       358.30 o
 -29   9   8        853.08        726.83       225.21 o
 -27   9   8       2082.76       3137.64       225.21 o
 -25   9   8       3554.28       3337.27       230.33 o
 -23   9   8        780.05        358.30       184.27 o
 -21   9   8      16268.03      17008.79       476.02 o
 -19   9   8      10155.95       9894.07       271.28 o
 -17   9   8       3119.69       1985.98       194.50 o
 -15   9   8       7400.65       6935.57       204.74 o
 -13   9   8        536.24        829.83       174.03 o
 -11   9   8      10258.49      10370.09       220.10 o
  -9   9   8       8325.45       8768.00       332.70 o
  -7   9   8       7530.86       7222.21       199.62 o
  -5   9   8      11606.14      12054.08       276.40 o
  -3   9   8       6504.03       6188.27       184.27 o
  -1   9   8       2285.15       1786.36       112.61 o
   1   9   8       1069.28        957.16       112.61 o
   3   9   8       1141.53        931.57       107.49 o
   5   9   8       9216.41       8972.74       271.28 o
   7   9   8       8829.50       8609.33       281.52 o
   9   9   8         47.22         71.66       148.44 o
  11   9   8       8079.03       7406.48       261.04 o
  13   9   8       1709.01       1694.23       179.15 o
  15   9   8       4075.17       4069.21       214.98 o
  17   9   8       2924.28       3229.78       214.98 o
  19   9   8        208.52        143.32       378.77 o
  21   9   8       3863.33       4074.33       348.06 o
  23   9   8       7423.34       7273.40       424.84 o
 -26  10   8          4.67        199.62       209.86 o
 -24  10   8       1629.14       1463.89       204.74 o
 -22  10   8       2227.43       1504.84       199.62 o
 -20  10   8        639.71        726.83       199.62 o
 -18  10   8      17780.44      18395.91       414.60 o
 -16  10   8       5097.64       4821.63       199.62 o
 -14  10   8       4971.60       4299.54       153.56 o
 -12  10   8       4933.75       4622.01       163.79 o
 -10  10   8       1465.86       1566.26       117.73 o
  -8  10   8       9709.93       9648.38       250.81 o
  -6  10   8       1005.47        946.92       127.96 o
  -4  10   8       6533.90       6444.20       204.74 o
  -2  10   8       6958.92       7268.28       209.86 o
   0  10   8       4497.21       4714.14       168.91 o
   2  10   8      12667.29      14413.71       378.77 o
   4  10   8       4169.13       4309.78       199.62 o
   6  10   8        316.05        353.18       153.56 o
   8  10   8       5302.03       5522.87       235.45 o
  10  10   8       9788.89       9279.85       312.23 o
  12  10   8       1047.03       1412.71       214.98 o
  14  10   8         59.86        348.06       235.45 o
  16  10   8        108.27        220.10       168.91 o
  18  10   8        704.74        445.31       235.45 o
  20  10   8       3629.14       3347.50       511.85 o
 -25  11   8        541.48       -163.79       163.79 o
 -23  11   8        193.73       -138.20       163.79 o
 -21  11   8        918.06        716.59       163.79 o
 -19  11   8       1577.22       1627.68       168.91 o
 -17  11   8        344.82       1243.80       174.03 o
 -15  11   8       1882.13       2666.74       184.27 o
 -13  11   8        600.54        957.16       122.84 o
 -11  11   8       3276.70       2989.21       148.44 o
  -9  11   8       2256.83       2569.49       133.08 o
  -7  11   8       1000.51        552.80       148.44 o
  -5  11   8      26782.66      26938.69       527.21 o
  -3  11   8       5175.20       5717.37       230.33 o
  -1  11   8       2253.30       2252.14       194.50 o
   1  11   8       3313.77       2584.85       240.57 o
   3  11   8         68.56        107.49       163.79 o
   5  11   8       4128.71       3613.66       209.86 o
   7  11   8       7563.15       8414.82       291.75 o
   9  11   8          2.10        -71.66       240.57 o
  11  11   8        685.49        716.59       174.03 o
  13  11   8         24.66        199.62       179.15 o
  15  11   8        529.48        501.61       250.81 o
  17  11   8       2686.66       3106.93       322.47 o
 -22  12   8         82.62        -46.07       220.10 o
 -20  12   8        520.35        655.17       168.91 o
 -18  12   8       5236.65       5681.54       240.57 o
 -16  12   8        409.78       1131.19       163.79 o
 -14  12   8       1882.27       1525.31       158.67 o
 -12  12   8        171.92        429.95       153.56 o
 -10  12   8       1948.28       1863.14       133.08 o
  -8  12   8       8195.35       7329.70       225.21 o
  -6  12   8      10125.48      10421.28       312.23 o
  -4  12   8        433.84        -71.66       214.98 o
  -2  12   8       6947.17       8169.13       389.01 o
   0  12   8        514.51        383.89       168.91 o
   2  12   8       1098.38       1197.73       179.15 o
   4  12   8       2479.62       2676.98       194.50 o
   6  12   8         13.96       -184.27       184.27 o
   8  12   8       7422.13       7897.85       301.99 o
  10  12   8       2228.61       2349.39       261.04 o
  12  12   8        195.21        450.43       245.69 o
  14  12   8        563.90        916.21       261.04 o
  16  12   8        336.25        742.18       435.07 o
 -19  13   8        909.01        885.50       204.74 o
 -17  13   8       1954.07       1346.17       194.50 o
 -15  13   8       3407.77       2784.47       286.64 o
 -13  13   8        103.17        496.49       179.15 o
 -11  13   8         22.60        291.75       209.86 o
  -9  13   8       1967.84       2175.36       143.32 o
  -7  13   8       1183.34       1371.76       168.91 o
  -5  13   8       4706.33       4796.04       240.57 o
  -3  13   8       3443.69       2687.22       296.87 o
  -1  13   8         36.74        102.37       153.56 o
   1  13   8         78.71       -179.15       179.15 o
   3  13   8         22.25       1028.82       184.27 o
   5  13   8       4080.93       4934.24       322.47 o
   7  13   8       6489.89       6306.00       276.40 o
   9  13   8         14.84        563.04       179.15 o
  11  13   8        762.50       1013.46       342.94 o
  13  13   8         15.14       -348.06       348.06 o
 -14  14   8         43.72        486.26       184.27 o
 -12  14   8         10.50       -102.37       214.98 o
 -10  14   8          3.50       -235.45       235.45 o
  -8  14   8       1834.74       1443.42       204.74 o
  -6  14   8       1668.54       2753.76       276.40 o
  -4  14   8        274.12         46.07       230.33 o
  -2  14   8        621.19       -199.62       199.62 o
   0  14   8         71.18        301.99       220.10 o
   2  14   8        583.85       1054.41       245.69 o
   4  14   8       1447.96       1141.43       214.98 o
   6  14   8         73.31        383.89       225.21 o
   8  14   8       2911.20       1776.12       358.30 o
  -7  15   8        358.24        179.15       168.91 o
  -5  15   8        667.62        516.97       163.79 o
  -3  15   8        366.91        481.14       179.15 o
  -1  15   8          3.46         15.36       209.86 o
   1  15   8        332.02        680.76       230.33 o
 -35   1   9        296.31       1098.10       193.00 o
 -33   1   9         12.54        342.67       859.91 o
 -31   1   9        963.21       1737.72       233.26 o
 -29   1   9        791.17        355.30       191.72 o
 -27   1   9        358.89         30.25       124.43 o
 -25   1   9        234.58        299.75       127.66 o
 -23   1   9         19.65       -122.54       238.01 o
 -21   1   9        374.69        211.65        88.24 o
 -19   1   9       5185.76       5087.43       335.26 o
 -17   1   9       1258.59       1364.48       174.03 o
 -15   1   9       1519.75       1583.56       337.82 o
 -13   1   9       2969.83       3745.28        88.06 o
 -11   1   9       3136.90       3253.94       189.38 o
  -9   1   9        468.30        401.41        56.58 o
  -7   1   9          1.91        -58.68        69.10 o
  -5   1   9        195.49        185.17       301.99 o
  -3   1   9        146.82        289.44        52.39 o
  -1   1   9       3152.68       3534.81        74.98 o
   1   1   9       1958.41       1715.94        72.39 o
   3   1   9        233.68        431.49       102.37 o
   5   1   9        422.83        276.90        73.60 o
   7   1   9      13994.02      13445.62       197.23 o
   9   1   9          1.39        174.03       127.96 o
  11   1   9       2614.74       2974.05       253.37 o
  13   1   9        179.65        483.47       117.96 o
  15   1   9       4846.95       4366.83       160.78 o
  17   1   9        609.58        770.77       147.41 o
  19   1   9       3231.21       2612.34       217.39 o
  21   1   9          4.10         97.60       496.49 o
  23   1   9        543.39        707.14       258.48 o
  25   1   9        360.91       1350.76       284.08 o
  27   1   9         31.40        501.57      1056.97 o
  29   1   9         74.48        979.44       232.28 o
 -32   2   9        935.45       1661.74       227.67 o
 -30   2   9        495.22       1033.94       327.58 o
 -28   2   9       6448.96       5899.16       412.04 o
 -26   2   9         16.18         76.01       181.71 o
 -24   2   9       8162.38       7588.42       245.95 o
 -22   2   9        169.41        698.68       126.62 o
 -20   2   9        102.40         90.77        53.93 o
 -18   2   9        947.44       1237.79       243.13 o
 -16   2   9       5116.53       5492.50       124.51 o
 -14   2   9      11777.49      11310.54       203.89 o
 -12   2   9        875.32        961.36        71.66 o
 -10   2   9       9731.52      10386.90       209.86 o
  -8   2   9      16007.09      15605.00       182.75 o
  -6   2   9       1503.94       1709.72        68.77 o
  -4   2   9      11198.83      10662.74       191.94 o
  -2   2   9       2192.95       2502.11        74.22 o
   0   2   9        420.06        856.84        66.88 o
   2   2   9       4492.29       5025.87       248.25 o
   4   2   9      13182.67      14645.09       350.62 o
   6   2   9       8478.33       7786.19       284.08 o
   8   2   9       5567.90       5187.91       131.58 o
  10   2   9      22590.04      21847.53       972.52 o
  12   2   9         27.73        342.94       133.08 o
  14   2   9       2633.82       2517.61       145.75 o
  16   2   9      10914.81      11943.69       261.89 o
  18   2   9         13.22         58.86       181.71 o
  20   2   9       4289.24       5633.36       259.48 o
  22   2   9        928.62        465.21       205.37 o
  24   2   9          1.32       -207.24       207.24 o
  26   2   9        217.60        249.17       186.37 o
  28   2   9         40.16        294.06       317.35 o
 -35   3   9         62.76       1320.57       327.58 o
 -33   3   9        663.93       1858.02       378.77 o
 -31   3   9       6945.90       8377.86       369.38 o
 -29   3   9       3555.21       3213.93       445.31 o
 -27   3   9       4141.66       4056.69       194.27 o
 -25   3   9       3486.87       2796.82       215.72 o
 -23   3   9        938.32        793.28       107.84 o
 -21   3   9       1987.47       1602.95       109.96 o
 -19   3   9       8842.81       8859.00       169.99 o
 -17   3   9       3794.53       3549.54        99.61 o
 -15   3   9        688.75        799.95        57.69 o
 -13   3   9       9351.78       8280.80       154.93 o
 -11   3   9       3169.86       3674.72       342.94 o
  -9   3   9       4373.55       3878.04       148.44 o
  -7   3   9        360.87        140.14        45.29 o
  -5   3   9       2440.53       2593.90        81.90 o
  -3   3   9       1539.46       1146.82        57.69 o
  -1   3   9       1211.49       1349.30        52.39 o
   1   3   9       1227.00       1352.88       232.89 o
   3   3   9        417.11        436.35       133.08 o
   5   3   9      18126.12      17750.53       292.07 o
   7   3   9       4749.13       4012.35       232.89 o
   9   3   9       2990.58       3049.22       207.30 o
  11   3   9       1124.13       1252.17       227.77 o
  13   3   9         57.93         71.33       214.98 o
  15   3   9         90.76          6.28       271.28 o
  17   3   9       5406.21       4737.97       182.89 o
  19   3   9       6215.05       6273.19       391.57 o
  21   3   9       1686.81       1937.51       496.49 o
  23   3   9       2176.25       1494.98       299.43 o
  25   3   9        208.04        552.13       180.86 o
  27   3   9         48.42        967.77      1062.09 o
 -34   4   9        109.62        516.97       327.58 o
 -32   4   9       2096.79       2354.51       435.07 o
 -30   4   9       1813.72       2180.48       271.28 o
 -28   4   9       4140.20       3549.44       203.89 o
 -26   4   9         90.72        680.31       545.12 o
 -24   4   9        598.17        834.61       348.06 o
 -22   4   9       1456.53       1478.45       509.29 o
 -20   4   9         18.69        154.22       332.70 o
 -18   4   9       2316.46       2129.30       138.20 o
 -16   4   9      11197.58      10723.14       244.87 o
 -14   4   9        533.62        512.53       102.37 o
 -12   4   9         98.32        110.97        97.25 o
 -10   4   9       2170.89       1829.31        61.42 o
  -8   4   9       6722.70       6664.39       104.96 o
  -6   4   9       3049.28       2625.04       465.78 o
  -4   4   9        655.75       1023.72       383.89 o
  -2   4   9       8147.68       8551.94       157.04 o
   0   4   9        363.10        164.24        56.30 o
   2   4   9       3220.59       2806.49        69.95 o
   4   4   9       2952.41       3036.06       145.88 o
   6   4   9      13623.69      13312.84       221.12 o
   8   4   9        442.93        352.23       199.62 o
  10   4   9       6985.92       6764.54       493.94 o
  12   4   9       1071.97       1086.02       121.21 o
  14   4   9       7347.23       7467.15       383.89 o
  16   4   9       1751.41       1715.56       273.84 o
  18   4   9        181.48        214.60       278.96 o
  20   4   9       5119.50       4915.72       204.42 o
  22   4   9        151.88        589.12       603.98 o
  24   4   9       3311.24       3588.92       511.85 o
  26   4   9        196.74        696.12       301.99 o
  28   4   9        313.16       -143.32       271.28 o
 -33   5   9       3605.69       4012.91       337.82 o
 -29   5   9       4275.79       4985.42       301.99 o
 -25   5   9        548.37        856.99       360.85 o
 -23   5   9       7586.10       7169.92       206.42 o
 -21   5   9       1387.31        992.74       115.60 o
 -19   5   9       2312.96       2319.96       399.24 o
 -17   5   9          4.41       -103.26       103.26 o
 -15   5   9      12530.66      12666.97       201.55 o
 -13   5   9       6559.08       6598.52       245.69 o
 -11   5   9       3891.10       3513.61        78.52 o
  -9   5   9      23904.93      24193.46       303.83 o
  -7   5   9      28260.00      28769.03       637.25 o
  -5   5   9       1391.73       1819.08       312.23 o
  -3   5   9      11787.66      12307.77       222.40 o
  -1   5   9        261.88        533.12       289.20 o
   1   5   9       1183.11        952.32       176.59 o
   3   5   9       1943.21       2045.06       286.64 o
   5   5   9       1969.91       1765.88       102.37 o
   7   5   9       2758.27       2546.15       258.48 o
   9   5   9         57.74         -8.23        72.26 o
  11   5   9       1134.10       1336.33       128.14 o
  13   5   9       1342.23       1327.58       537.44 o
  15   5   9        838.77        340.79       112.61 o
  17   5   9         84.77       -154.21       154.21 o
  19   5   9       3124.01       2682.10       214.98 o
  21   5   9        686.07        481.14       204.74 o
  23   5   9        103.61       -271.28       271.28 o
  25   5   9        639.75        486.26       301.99 o
  27   5   9          3.02       -429.95       429.95 o
 -30   6   9        573.05        373.65       383.89 o
 -28   6   9        248.51       -220.10       220.10 o
 -26   6   9       1076.84       1469.01       225.21 o
 -24   6   9        667.46       1090.24       148.44 o
 -22   6   9       2432.58       2058.61       142.57 o
 -20   6   9       4260.58       3915.93       150.54 o
 -18   6   9       3009.82       2705.09       250.81 o
 -16   6   9       3453.79       3326.42       348.06 o
 -14   6   9         97.90         34.73       179.15 o
 -12   6   9      11537.52      11495.82       199.62 o
 -10   6   9      15587.82      15346.14       210.79 o
  -8   6   9       2147.86       1880.11       376.21 o
  -6   6   9      23472.03      23505.93       381.19 o
  -4   6   9       4554.82       4565.17       691.00 o
  -2   6   9       7826.46       7669.08       284.08 o
   0   6   9      26817.65      26339.83       476.02 o
   2   6   9       7791.17       7611.22       158.67 o
   4   6   9       2172.14       2385.22        92.13 o
   6   6   9       5242.76       5266.94       158.67 o
   8   6   9        681.78        742.18       158.67 o
  10   6   9        425.02        552.80       158.67 o
  12   6   9         54.94        317.35       168.91 o
  14   6   9       1094.93       1637.92       214.98 o
  16   6   9       7779.26       7027.71       281.52 o
  18   6   9        640.46        900.86       184.27 o
  20   6   9       1117.93        911.09       184.27 o
  22   6   9       2221.75        650.05       204.74 o
  24   6   9         79.48        644.93       286.64 o
  26   6   9        977.74        803.61       291.75 o
 -31   7   9          1.52       -179.15       245.69 o
 -29   7   9       1923.18       1448.54       255.93 o
 -27   7   9       1867.57       2871.48       317.35 o
 -25   7   9       1491.34       1382.00       184.27 o
 -23   7   9       4672.86       4765.33       214.98 o
 -21   7   9        115.48        143.32       148.44 o
 -19   7   9       6724.33       6655.31       209.86 o
 -17   7   9       1038.56        639.54       301.99 o
 -15   7   9       8222.32       7985.04       232.89 o
 -13   7   9      31070.84      31762.67       433.55 o
 -11   7   9        339.50        643.23       174.03 o
  -9   7   9       8599.86       8753.05       278.96 o
  -7   7   9       5208.75       5396.17       181.71 o
  -5   7   9        113.50        197.97       112.61 o
  -3   7   9      16309.52      16237.58       288.88 o
  -1   7   9         24.58         40.95       102.37 o
   1   7   9      17808.23      16394.57       245.69 o
   3   7   9       8043.46       7084.01       179.15 o
   5   7   9       1868.10       1863.14       112.61 o
   7   7   9       5588.20       5804.39       163.79 o
   9   7   9       3254.32       2743.52       117.73 o
  11   7   9          2.89        -25.59       163.79 o
  13   7   9       7982.39       7309.23       261.04 o
  15   7   9       4468.08       4099.92       199.62 o
  17   7   9        143.64        414.60       184.27 o
  19   7   9         75.81        307.11       174.03 o
  21   7   9        307.32        240.57       286.64 o
  23   7   9       1743.62       1663.51       281.52 o
  25   7   9       1622.72       1622.57       307.11 o
 -30   8   9        163.73        885.50       271.28 o
 -28   8   9        198.39        936.69       261.04 o
 -26   8   9       9598.61      11183.93       394.12 o
 -24   8   9       1735.46       1146.55       189.38 o
 -22   8   9      11159.77      12192.28       353.18 o
 -20   8   9       4375.39       3731.39       209.86 o
 -18   8   9        112.93        568.15       127.96 o
 -16   8   9       4763.46       5173.65       160.02 o
 -14   8   9      11676.64      11259.03       519.53 o
 -12   8   9       1959.10       1909.10       406.92 o
 -10   8   9      12414.71      12829.01       289.20 o
  -8   8   9        684.37       -143.32       143.32 o
  -6   8   9      13567.09      13722.79       264.60 o
  -4   8   9         13.71        470.90       168.91 o
  -2   8   9       5971.31       5246.47       163.79 o
   0   8   9      15078.80      15360.63       312.23 o
   2   8   9       2832.63       2886.84       133.08 o
   4   8   9      11616.96      11342.61       261.04 o
   6   8   9       4551.78       4939.36       174.03 o
   8   8   9        707.71        588.63       158.67 o
  10   8   9       3147.24       3081.34       209.86 o
  12   8   9       1289.50       1346.17       179.15 o
  14   8   9       1349.55        992.99       189.38 o
  16   8   9       1158.80       1013.46       174.03 o
  18   8   9        220.70        266.16       189.38 o
  20   8   9       2524.67       1934.79       220.10 o
  22   8   9       2153.08       2129.30       450.43 o
  24   8   9          4.99       1197.73       424.84 o
 -29   9   9       1590.97        977.63       245.69 o
 -27   9   9       2896.52       2738.40       322.47 o
 -25   9   9       2089.04       2129.30       220.10 o
 -23   9   9       7238.05       7283.63       291.75 o
 -21   9   9          1.84       -143.32       174.03 o
 -19   9   9       2344.78       2487.59       179.15 o
 -17   9   9       7898.48       8936.91       250.81 o
 -15   9   9        117.77        266.16       138.20 o
 -13   9   9      18268.01      18292.54       317.35 o
 -11   9   9       2047.91       1480.64       465.78 o
  -9   9   9      16900.11      16983.20       353.18 o
  -7   9   9       2076.12       2180.48       138.20 o
  -5   9   9       5812.30       5558.70       174.03 o
  -3   9   9       6849.33       6654.06       199.62 o
  -1   9   9       2770.49       2810.06       148.44 o
   1   9   9       3865.96       3828.64       153.56 o
   3   9   9       3020.69       2692.33       133.08 o
   5   9   9       4159.38       4381.44       189.38 o
   7   9   9       2821.93       2789.59       189.38 o
   9   9   9       2396.85       2170.25       189.38 o
  11   9   9        775.18        358.30       168.91 o
  13   9   9      13045.91      13804.61       378.77 o
  15   9   9         51.02        -61.42       143.32 o
  17   9   9       4619.15       4350.73       255.93 o
  19   9   9       1135.16        511.85       266.16 o
  21   9   9        109.34        153.56       261.04 o
 -26  10   9       4852.09       4284.19       245.69 o
 -24  10   9         28.44       -117.73       158.67 o
 -22  10   9       4328.28       3971.96       214.98 o
 -20  10   9        171.11        117.73       174.03 o
 -18  10   9       3837.11       3373.09       220.10 o
 -16  10   9      11759.71      12222.99       312.23 o
 -14  10   9      11270.04      11844.22       296.87 o
 -12  10   9        306.72        440.19       122.84 o
 -10  10   9       5115.32       5348.84       194.50 o
  -8  10   9        428.50        266.16       153.56 o
  -6  10   9         21.30        368.53       117.73 o
  -4  10   9       8286.88       8481.36       230.33 o
  -2  10   9         12.82        583.51       122.84 o
   0  10   9      10996.81      10702.79       266.16 o
   2  10   9        121.34        168.91       174.03 o
   4  10   9       2744.85       2769.11       199.62 o
   6  10   9       3079.28       2820.30       199.62 o
   8  10   9       2083.45       1044.18       220.10 o
  10  10   9      12080.86      11793.04       348.06 o
  12  10   9       4249.22       4166.46       225.21 o
  14  10   9       3853.45       3705.80       214.98 o
  16  10   9       4788.12       5922.11       281.52 o
  18  10   9          1.77        752.42       383.89 o
  20  10   9       1318.16       2001.34       276.40 o
 -25  11   9       2219.72       3035.27       240.57 o
 -23  11   9       1163.94       1827.31       184.27 o
 -21  11   9       1532.26       1074.89       174.03 o
 -19  11   9       2104.11       2641.15       225.21 o
 -17  11   9        348.21        660.29       163.79 o
 -15  11   9       1749.24       2497.83       214.98 o
 -13  11   9       6229.56       7140.31       230.33 o
 -11  11   9        475.74        670.52       179.15 o
  -9  11   9       4889.35       5318.13       209.86 o
  -7  11   9       4015.18       3956.60       179.15 o
  -5  11   9         27.61        250.81       179.15 o
  -3  11   9       5205.88       5174.81       194.50 o
  -1  11   9       9503.01       9187.72       296.87 o
   1  11   9       2519.60       2047.40       184.27 o
   3  11   9       4766.60       4755.09       230.33 o
   5  11   9       2620.52       2528.54       240.57 o
   7  11   9      13499.32      13753.42       368.53 o
   9  11   9       7028.68       7140.31       296.87 o
  11  11   9        779.35       1412.71       261.04 o
  13  11   9      11894.79      12361.19       419.72 o
  15  11   9        946.50       1412.71       204.74 o
  17  11   9       3099.10       4007.79       322.47 o
 -22  12   9       2635.48       2804.94       235.45 o
 -20  12   9         46.49        409.48       199.62 o
 -18  12   9       3165.66       3270.73       204.74 o
 -16  12   9       6138.99       5461.45       235.45 o
 -14  12   9        413.04        931.57       174.03 o
 -12  12   9       2960.57       4018.03       225.21 o
 -10  12   9        716.35        588.63       127.96 o
  -8  12   9       1256.37        880.38       138.20 o
  -6  12   9       8249.49       8481.36       255.93 o
  -4  12   9       6473.03       6567.04       266.16 o
  -2  12   9       1173.89        911.09       184.27 o
   0  12   9      16479.02      17955.72       465.78 o
   2  12   9       3525.04       3900.30       261.04 o
   4  12   9       1103.05       1008.35       189.38 o
   6  12   9       3253.95       3265.61       194.50 o
   8  12   9          2.40        184.27       240.57 o
  10  12   9       5953.97       5937.47       271.28 o
  12  12   9       1356.25       1878.49       199.62 o
  14  12   9       1611.80       1397.35       383.89 o
 -19  13   9       3092.97       3327.03       245.69 o
 -17  13   9        278.49        -40.95       250.81 o
 -15  13   9       2856.48       2682.10       209.86 o
 -13  13   9       2796.44       3101.81       209.86 o
 -11  13   9         26.93        399.24       179.15 o
  -9  13   9       4128.44       3905.42       204.74 o
  -7  13   9       1950.50       2287.97       163.79 o
  -5  13   9       4068.55       3403.81       276.40 o
  -3  13   9      17414.22      19337.71       578.39 o
  -1  13   9       4179.32       3613.66       250.81 o
   1  13   9       1569.81       1346.17       214.98 o
   3  13   9       7073.86       6725.72       358.30 o
   5  13   9        560.82        726.83       179.15 o
   7  13   9       4064.13       4801.16       291.75 o
   9  13   9       3000.62       2646.27       240.57 o
  11  13   9        801.40        849.67       368.53 o
 -14  14   9        266.34       1023.70       240.57 o
 -12  14   9       2706.36       2247.02       266.16 o
 -10  14   9       2934.84       3173.47       312.23 o
  -8  14   9        177.96        -87.01       322.47 o
  -6  14   9       4070.35       4668.08       250.81 o
  -4  14   9        429.11        839.43       230.33 o
  -2  14   9       2625.80       3224.66       286.64 o
   0  14   9       3112.93       2523.42       301.99 o
   2  14   9        123.13        -40.95       317.35 o
   4  14   9       1588.56       1120.95       220.10 o
   6  14   9       2478.33       3311.67       276.40 o
 -36   0  10       1631.18       1417.83       296.87 o
 -34   0  10       3581.20       3122.29       394.12 o
 -32   0  10         12.73        327.58       317.35 o
 -30   0  10      11231.24       9668.86       563.04 o
 -28   0  10          4.95        -46.07       255.93 o
 -26   0  10      10868.02      10313.79       522.09 o
 -24   0  10      38431.31      37124.52       941.80 o
 -22   0  10       4230.21       4130.63       209.86 o
 -20   0  10      37733.30      37334.38      1300.10 o
 -18   0  10      17477.60      17633.25       470.90 o
 -16   0  10      50432.80      52633.59       998.11 o
 -14   0  10     108555.12     106449.55      1975.74 o
 -12   0  10       8962.32       8281.74       174.03 o
 -10   0  10      10836.46      10559.48       189.38 o
  -8   0  10      63694.92      63597.43       936.69 o
  -6   0  10       1231.97       1105.60        81.90 o
  -4   0  10      96248.87      98336.73      1412.71 o
  -2   0  10        228.57        655.17       107.49 o
   0   0  10      61448.76      63100.94      1044.17 o
   2   0  10     146956.44     156631.39      2482.47 o
   4   0  10       1767.82       1730.05       112.61 o
   6   0  10      59925.07      60761.78      1151.66 o
   8   0  10       9819.20       8614.44       204.74 o
  10   0  10      28965.42      28771.12       603.98 o
  12   0  10      59924.35      60326.70      1182.37 o
  14   0  10       3295.65       3680.21       209.86 o
  16   0  10       4441.54       4488.93       301.99 o
  18   0  10      14267.91      14623.57       506.73 o
  20   0  10        418.79       -189.38       240.57 o
  22   0  10      18047.62      16589.08       573.27 o
  24   0  10       3456.84       4407.03       353.18 o
  26   0  10        329.80        255.93       261.04 o
  28   0  10       5633.01       7621.45       696.12 o
 -35   1  10        873.42        853.87       486.26 o
 -33   1  10       6853.57       7456.37       384.83 o
 -31   1  10       2198.55       1742.68       216.80 o
 -29   1  10      13062.74      12026.74      1369.20 o
 -27   1  10      15320.19      15428.91       408.11 o
 -25   1  10       1740.95       1547.56       486.26 o
 -23   1  10      14605.73      14234.51       619.34 o
 -21   1  10      38223.11      39363.69      1558.59 o
 -19   1  10        860.89        765.47       127.96 o
 -17   1  10      79284.12      79596.87      1165.96 o
 -15   1  10       9673.70       9208.63       460.67 o
 -13   1  10      30369.55      31064.31       436.94 o
 -11   1  10      94734.76      99271.90      1132.85 o
  -9   1  10      16910.25      16570.06       193.61 o
  -7   1  10      70057.59      70048.50       766.29 o
  -5   1  10      24687.25      24718.32       276.72 o
  -3   1  10      76461.04      78430.62       848.23 o
  -1   1  10      74646.24      73809.41       929.01 o
   1   1  10      11286.70      11125.17       162.87 o
   3   1  10       7870.34       7998.85       135.69 o
   5   1  10      29837.90      30361.31       422.28 o
   7   1  10      25534.40      25655.18       652.61 o
   9   1  10      64358.33      64382.74      1379.43 o
  11   1  10       1405.26       1780.65       330.14 o
  13   1  10         39.62        155.31       124.21 o
  15   1  10      20591.36      21091.39       880.38 o
  17   1  10      13650.84      14484.37       752.42 o
  19   1  10       9271.26       9681.09       483.70 o
  21   1  10       2914.02       3684.38       353.18 o
  23   1  10       5198.99       4795.38      1036.50 o
  25   1  10      14850.33      15246.51       539.40 o
  27   1  10       8934.87       9118.00       373.65 o
 -34   2  10       5688.63       4831.87       414.60 o
 -32   2  10       1497.19       1833.31       765.22 o
 -30   2  10      16240.50      16373.09       553.58 o
 -28   2  10        638.51       1019.13       406.92 o
 -26   2  10      13134.45      13129.45       356.01 o
 -24   2  10       6548.01       5776.19       207.35 o
 -22   2  10       1641.53       1637.54       151.25 o
 -20   2  10       4557.32       4004.79       112.20 o
 -18   2  10       6287.41       5720.78       319.91 o
 -16   2  10      28197.18      27563.61       479.70 o
 -14   2  10      46252.00      44447.91       859.91 o
 -12   2  10       9221.84       9330.59       317.35 o
 -10   2  10      26933.02      26994.48       409.48 o
  -8   2  10      47870.89      47694.45       535.65 o
  -6   2  10      36222.83      37362.58       401.75 o
  -4   2  10     110608.53     111919.57      1275.32 o
  -2   2  10      44084.45      45481.26       504.23 o
   0   2  10      31842.43      32748.86       386.45 o
   2   2  10      77277.05      81390.17       930.08 o
   4   2  10       3423.75       2789.70       209.86 o
   6   2  10      16058.30      16851.38       307.11 o
   8   2  10       2292.69       2311.20        99.09 o
  10   2  10      47659.18      48116.83       740.74 o
  12   2  10      59000.51      60319.52       919.91 o
  14   2  10       4550.51       4711.48       588.63 o
  16   2  10      20718.51      21142.44       398.43 o
  18   2  10      16273.99      16862.76       701.24 o
  20   2  10       3193.66       3187.31       491.38 o
  22   2  10      17627.09      19142.27       520.27 o
  24   2  10       4780.76       2991.24       406.92 o
  26   2  10        367.06        490.93       205.92 o
 -35   3  10          2.85         56.30       363.41 o
 -33   3  10       4439.30       3966.84       424.84 o
 -31   3  10        186.02        371.96       175.51 o
 -29   3  10      17634.63      15931.32       425.12 o
 -27   3  10      22418.01      22833.57       555.41 o
 -25   3  10        883.72       1397.35       189.38 o
 -23   3  10       8578.24       7951.10       207.30 o
 -21   3  10      10352.94      10419.23       772.89 o
 -19   3  10       5785.90       6012.95       309.67 o
 -17   3  10       9644.30       9362.33       222.65 o
 -15   3  10         12.86        -55.76       230.33 o
 -13   3  10      55722.73      56596.75       711.49 o
 -11   3  10      47049.36      46253.87       762.66 o
  -9   3  10        111.94        385.35        99.81 o
  -7   3  10      37140.96      38069.69       427.51 o
  -5   3  10       6724.57       6532.35       115.17 o
  -3   3  10      28338.03      29448.04       509.29 o
  -1   3  10      49651.72      48750.07       593.75 o
   1   3  10       6340.04       6450.66       122.90 o
   3   3  10       9732.72       9975.65       162.39 o
   5   3  10      18428.77      18517.91       263.02 o
   7   3  10        523.54        470.86       266.16 o
   9   3  10      43204.70      42009.76       584.84 o
  11   3  10      23162.70      23827.71       408.76 o
  13   3  10      10626.02      10334.01       255.14 o
  15   3  10      20059.04      21043.26       383.70 o
  17   3  10        954.60        548.08       545.12 o
  19   3  10       9246.01       9104.13       962.28 o
  21   3  10       4458.39       4800.55       716.59 o
  23   3  10       5004.46       4393.55       854.79 o
  25   3  10      12842.91      13234.09       412.98 o
  27   3  10       4915.36       5271.68       318.28 o
 -34   4  10       2181.78       1499.72       404.36 o
 -32   4  10       3705.17       3352.62       353.18 o
 -30   4  10       6160.48       5993.77       332.70 o
 -28   4  10         25.64        245.69       199.62 o
 -26   4  10      23453.38      24398.94      1039.06 o
 -24   4  10      13346.29      13505.56       954.60 o
 -22   4  10       7272.80       7540.68       225.21 o
 -20   4  10      32891.26      33061.90      1254.03 o
 -18   4  10         48.16        101.29       112.61 o
 -16   4  10      23410.85      23606.23       442.36 o
 -14   4  10      41071.64      40530.32       565.18 o
 -12   4  10      11571.13      10731.80       181.71 o
 -10   4  10       2039.59       1630.93        66.54 o
  -8   4  10        294.34        121.61        38.75 o
  -6   4  10       8615.25       8906.86       634.69 o
  -4   4  10      29585.45      32280.43       491.38 o
  -2   4  10       1057.58       1150.31        57.93 o
   0   4  10      20990.13      20516.44       265.64 o
   2   4  10      57807.49      57654.00       672.68 o
   4   4  10       7744.64       7926.06       171.17 o
   6   4  10      29765.60      30422.86       474.81 o
   8   4  10      19802.73      19477.87       301.08 o
  10   4  10        866.63        528.92        96.09 o
  12   4  10      32056.10      33463.73       609.92 o
  14   4  10      17619.65      16477.12       331.51 o
  16   4  10       1559.40       1339.04       399.24 o
  18   4  10       4159.89       4983.02       189.28 o
  20   4  10        993.24       1247.90       271.28 o
  22   4  10      12679.22      12955.50       603.98 o
  24   4  10       2141.58       2502.50       570.71 o
  26   4  10       6197.23       7171.03       440.19 o
 -33   5  10       2531.42       2093.47       470.90 o
 -31   5  10        974.83       1156.78       255.93 o
 -29   5  10       5679.00       6812.73       358.30 o
 -27   5  10      17631.71      17121.40       583.51 o
 -25   5  10         29.19         29.77       325.03 o
 -23   5  10      23974.17      23319.00       558.72 o
 -21   5  10       2234.92       2305.21       135.39 o
 -19   5  10      12175.98      11464.45       265.82 o
 -17   5  10      22321.15      22446.03       446.27 o
 -15   5  10          5.05        -85.94       217.54 o
 -13   5  10      29939.71      28757.45       647.49 o
 -11   5  10      18709.57      18351.40       242.61 o
  -9   5  10       4201.44       4495.44       383.89 o
  -7   5  10       2276.57       2614.69        97.78 o
  -5   5  10       4518.05       4899.56       286.64 o
  -3   5  10       3443.29       3452.81       348.06 o
  -1   5  10      86537.21      89888.64      1888.73 o
   1   5  10      10770.20      10688.89       496.49 o
   3   5  10      15700.70      15469.28       246.86 o
   5   5  10       5093.13       5143.79       243.13 o
   7   5  10        874.99        893.65       245.69 o
   9   5  10      26035.38      26471.17       421.91 o
  11   5  10      23313.88      23914.18       580.95 o
  13   5  10       8512.32       7821.01       209.86 o
  15   5  10      28892.92      28667.47       507.92 o
  17   5  10        185.13         53.03       273.84 o
  19   5  10       1891.11       2072.13       294.31 o
  21   5  10       2411.38       2676.98       286.64 o
  23   5  10        728.92        788.25       307.11 o
  25   5  10      15663.30      15677.98       650.05 o
 -32   6  10       3121.13       3393.57       307.11 o
 -30   6  10       5327.08       4944.48       332.70 o
 -28   6  10         16.35       1013.46       230.33 o
 -26   6  10      14806.70      14290.87       501.61 o
 -24   6  10      22848.44      21781.32       452.31 o
 -22   6  10       1950.34       1793.83       163.79 o
 -20   6  10       7004.81       7723.02       235.45 o
 -18   6  10        554.61        416.49       117.25 o
 -16   6  10      18587.10      17594.03       770.34 o
 -14   6  10      39562.18      39040.14       555.97 o
 -12   6  10        917.26        867.89        78.68 o
 -10   6  10      18653.70      17887.87       534.88 o
  -8   6  10       4300.49       4119.63       394.12 o
  -6   6  10         33.71       -111.91       111.91 o
  -4   6  10      10842.75      10457.30       205.08 o
  -2   6  10       8530.01       8086.91       606.54 o
   0   6  10      17019.06      16935.53       303.06 o
   2   6  10      43924.82      45677.54       696.12 o
   4   6  10       2416.82       2339.16        92.13 o
   6   6  10       2712.27       2702.57       133.08 o
   8   6  10       5536.37       5067.32       189.38 o
  10   6  10       2216.27       2001.34       189.38 o
  12   6  10      27150.93      28699.46       624.46 o
  14   6  10       2269.31       1740.29       199.62 o
  16   6  10       9186.98       8701.46       307.11 o
  18   6  10       5838.63       4719.26       255.93 o
  20   6  10        306.69        967.40       199.62 o
  22   6  10       5491.15       4570.83       276.40 o
  24   6  10       3989.47       3050.63       353.18 o
 -31   7  10        187.24        557.92       245.69 o
 -29   7  10       4251.25       4785.80       322.47 o
 -27   7  10      16793.11      18488.04       634.69 o
 -25   7  10        309.91        742.18       174.03 o
 -23   7  10       7550.61       6797.38       261.04 o
 -21   7  10       2101.40       2247.02       168.91 o
 -19   7  10         61.44        -24.81       176.59 o
 -17   7  10        692.63        550.03       168.91 o
 -15   7  10         36.90        -76.84        76.84 o
 -13   7  10      25351.70      25298.27       483.60 o
 -11   7  10      37257.71      37231.56      1238.68 o
  -9   7  10       3031.58       3284.86       143.91 o
  -7   7  10      25717.91      26111.17       696.12 o
  -5   7  10       1806.63       1713.63       123.12 o
  -3   7  10      11373.51      11841.25       629.58 o
  -1   7  10      39352.97      38803.39       685.88 o
   1   7  10       3003.07       2671.86       143.32 o
   3   7  10      10685.79      11199.29       250.81 o
   5   7  10        184.45        522.09       189.38 o
   7   7  10       3206.34       3301.44       143.32 o
   9   7  10      11163.19      11695.78       266.16 o
  11   7  10       4355.03       4852.34       230.33 o
  13   7  10      21863.41      21364.64       506.73 o
  15   7  10      17594.89      18078.56       470.90 o
  17   7  10          5.65        716.59       214.98 o
  19   7  10       3646.94       3854.23       322.47 o
  21   7  10       4293.96       3895.18       255.93 o
  23   7  10        929.02        327.58       235.45 o
 -30   8  10       2670.18       2282.85       281.52 o
 -28   8  10        442.45        680.76       255.93 o
 -26   8  10       7745.09       7073.77       389.01 o
 -24   8  10      17336.25      17223.77       445.31 o
 -22   8  10         32.36        -81.90       163.79 o
 -20   8  10       6334.70       6306.00       240.57 o
 -18   8  10        890.18        759.40       317.35 o
 -16   8  10       6359.01       6830.79       182.36 o
 -14   8  10      27851.00      28727.12      1256.59 o
 -12   8  10        836.87        765.58       278.96 o
 -10   8  10      16536.04      16834.67       315.47 o
  -8   8  10       2394.07       3096.65       125.63 o
  -6   8  10       4547.52       4881.74       550.24 o
  -4   8  10       9659.75       9755.87       225.21 o
  -2   8  10        343.42       -112.61       112.61 o
   0   8  10      23155.70      23017.92       450.43 o
   2   8  10      11661.04      11951.71       271.28 o
   4   8  10        962.77       1013.46       117.73 o
   6   8  10        366.82        793.37       102.37 o
   8   8  10       1364.07       1279.63       179.15 o
  10   8  10       7781.55       7667.52       281.52 o
  12   8  10      23651.47      22193.84       532.32 o
  14   8  10       1353.74       1228.44       189.38 o
  16   8  10       3300.99       1924.56       209.86 o
  18   8  10       3705.29       2907.31       230.33 o
  20   8  10        103.31         66.54       184.27 o
  22   8  10       4438.14       3327.03       501.61 o
 -29   9  10        838.91        931.57       286.64 o
 -27   9  10       2282.61       2958.50       245.69 o
 -25   9  10          5.28        476.02       179.15 o
 -23   9  10       7291.67       6239.46       276.40 o
 -21   9  10       5410.16       6505.62       230.33 o
 -19   9  10         12.94        890.62       168.91 o
 -17   9  10      10612.56      11086.68       286.64 o
 -15   9  10       4540.24       4744.85       184.27 o
 -13   9  10      16402.78      16105.02       516.97 o
 -11   9  10      31322.50      32084.43       624.46 o
  -9   9  10       8097.73       7635.30       214.98 o
  -7   9  10       2632.65       2671.86       148.44 o
  -5   9  10         85.06        -30.71       127.96 o
  -3   9  10      14255.91      14475.13       317.35 o
  -1   9  10      20741.83      21681.99       435.07 o
   1   9  10        204.38        337.82       122.84 o
   3   9  10      31232.57      30757.10       563.04 o
   5   9  10      10110.82      10569.71       312.23 o
   7   9  10       4367.32       3127.41       199.62 o
   9   9  10       9930.00       9627.91       307.11 o
  11   9  10        764.63       1289.86       214.98 o
  13   9  10       3142.97       3649.49       225.21 o
  15   9  10       6283.28       5313.01       307.11 o
  17   9  10        466.43        568.15       184.27 o
  19   9  10       1006.52       1289.86       255.93 o
  21   9  10        530.29        168.91       414.60 o
 -26  10  10       2788.36       2369.87       235.45 o
 -24  10  10       6063.47       7519.08       271.28 o
 -22  10  10        502.86        726.83       163.79 o
 -20  10  10       2809.02       3465.23       209.86 o
 -18  10  10       2172.02       3014.80       163.79 o
 -16  10  10       6058.19       5696.90       214.98 o
 -14  10  10      21064.38      21973.74       450.43 o
 -12  10  10       1094.61       1330.81       153.56 o
 -10  10  10       5678.50       5333.48       199.62 o
  -8  10  10      11710.63       9919.66       307.11 o
  -6  10  10         34.30        255.93       153.56 o
  -4  10  10      12899.16      12535.22       296.87 o
  -2  10  10       1834.60       1883.61       127.96 o
   0  10  10      12067.72      11168.58       276.40 o
   2  10  10      14429.55      14388.12       389.01 o
   4  10  10         17.46       -148.44       179.15 o
   6  10  10       4083.73       3864.47       220.10 o
   8  10  10        292.89        778.01       204.74 o
  10  10  10       5112.32       4749.97       235.45 o
  12  10  10       6504.23       7391.12       281.52 o
  14  10  10       1614.48       1781.24       184.27 o
  16  10  10        319.74       -199.62       199.62 o
  18  10  10       1146.18       3454.99       481.14 o
 -25  11  10        396.78        486.26       174.03 o
 -23  11  10       1024.69        803.61       179.15 o
 -21  11  10       3792.22       3639.26       209.86 o
 -19  11  10         52.58        598.87       179.15 o
 -17  11  10       4335.54       4606.65       209.86 o
 -15  11  10         19.31        153.56       179.15 o
 -13  11  10       4872.90       5026.37       204.74 o
 -11  11  10       9145.04       9699.57       230.33 o
  -9  11  10        603.53        967.40       148.44 o
  -7  11  10       6928.95       6485.15       204.74 o
  -5  11  10       3496.51       3716.03       220.10 o
  -3  11  10       5519.60       6505.62       312.23 o
  -1  11  10      12095.64      11583.18       332.70 o
   1  11  10       5033.36       5533.10       225.21 o
   3  11  10        456.72       -163.79       163.79 o
   5  11  10       6476.08       6638.70       276.40 o
   7  11  10         19.56         66.54       153.56 o
   9  11  10       5659.77       5313.01       250.81 o
  11  11  10         88.85        148.44       174.03 o
  13  11  10       1100.72       1392.23       194.50 o
  17  11  10        522.81       1207.97       445.31 o
 -22  12  10        782.04         30.71       245.69 o
 -20  12  10         29.10        -20.47       153.56 o
 -18  12  10          4.17       -189.38       189.38 o
 -16  12  10       2397.59       2492.71       194.50 o
 -14  12  10       1532.63       2021.81       174.03 o
 -12  12  10        132.45        394.12       143.32 o
 -10  12  10       2765.53       2446.65       138.20 o
  -8  12  10       3427.59       3101.81       184.27 o
  -6  12  10       3102.44       2564.37       220.10 o
  -4  12  10       6873.09       6807.61       266.16 o
  -2  12  10         23.38        -35.83       174.03 o
   0  12  10       2423.64       2671.86       199.62 o
   2  12  10       6203.78       6904.86       281.52 o
   4  12  10       1809.52       1817.07       199.62 o
   6  12  10       1125.39        808.72       158.67 o
   8  12  10        636.29        778.01       179.15 o
  10  12  10        730.75       1126.07       245.69 o
  12  12  10       1031.97       1479.25       245.69 o
  14  12  10        340.18       1448.54       301.99 o
 -17  13  10       1151.62       1049.29       204.74 o
 -15  13  10        161.48        808.72       189.38 o
 -13  13  10        857.21       1294.98       174.03 o
 -11  13  10        910.61       1115.83       158.67 o
  -9  13  10        526.00        573.27       179.15 o
  -7  13  10        107.34        368.53       214.98 o
  -5  13  10         98.64       1422.94       245.69 o
  -3  13  10       1064.29       1387.11       194.50 o
  -1  13  10       1555.31       1269.39       199.62 o
   1  13  10        307.65        578.39       189.38 o
   3  13  10        107.41       -204.74       204.74 o
   5  13  10       2550.27       1832.42       245.69 o
   7  13  10         19.53       -112.61       301.99 o
   9  13  10       3717.51       3542.01       266.16 o
 -12  14  10          5.30        957.16       419.72 o
 -10  14  10          8.68         76.78       383.89 o
  -8  14  10        101.92         35.83       220.10 o
  -6  14  10         83.78        225.21       312.23 o
  -4  14  10        276.67        348.06       214.98 o
  -2  14  10        105.57        742.18       220.10 o
   0  14  10        628.60        209.86       255.93 o
   2  14  10       1015.00       1146.55       399.24 o
   4  14  10          1.90        824.08       399.24 o
 -35   1  11        435.86        308.48       557.92 o
 -33   1  11          3.21        -41.52       232.89 o
 -31   1  11        151.74        609.79       371.09 o
 -29   1  11       1449.19       2278.39       440.19 o
 -27   1  11       1832.52       1702.75       378.77 o
 -25   1  11         53.18       -153.56       153.56 o
 -23   1  11       1593.09       1984.25       220.10 o
 -21   1  11       4103.75       3918.81       511.85 o
 -19   1  11        523.40        535.89       168.91 o
 -17   1  11       1132.65       1192.19       171.47 o
 -15   1  11        503.28        562.95       138.20 o
 -13   1  11       1178.54       1120.79        68.85 o
 -11   1  11      10413.94      10667.36       314.79 o
  -9   1  11        114.93         38.83       135.64 o
  -7   1  11       2928.69       3091.61        72.39 o
  -5   1  11        393.29        648.78       138.20 o
  -3   1  11       1934.61       1658.97        68.48 o
  -1   1  11       7945.11       8642.33       360.85 o
   1   1  11      23050.46      24484.88       371.09 o
   3   1  11        982.57        601.50       209.86 o
   5   1  11        335.75        427.66       266.16 o
   7   1  11       1599.69       1780.53       145.88 o
   9   1  11        190.30        167.32       238.01 o
  11   1  11       1773.90       1484.94       133.96 o
  13   1  11       1537.69       1436.30       598.87 o
  15   1  11        670.30        890.78       342.94 o
  17   1  11       1299.58       2595.18      1044.18 o
  19   1  11        199.19       1130.63       565.59 o
  21   1  11         14.36       -174.84       174.84 o
  23   1  11        433.61        810.37       213.97 o
  25   1  11          3.88       1509.96       312.23 o
  27   1  11        244.87         55.88       304.55 o
 -34   2  11         23.26       -217.60       296.87 o
 -30   2  11       1859.45       2181.39       236.83 o
 -28   2  11        123.09        104.14       163.79 o
 -26   2  11        903.03       1019.43       193.84 o
 -24   2  11         22.44       -235.45       235.45 o
 -22   2  11        736.17        354.24       278.96 o
 -20   2  11       2617.69       2527.83        91.81 o
 -18   2  11       3910.51       3945.38       112.02 o
 -16   2  11       5638.77       5241.46       261.04 o
 -14   2  11        429.47        436.97       117.73 o
 -12   2  11        898.66       1177.18        58.71 o
 -10   2  11       1299.76       1417.79        58.71 o
  -8   2  11        224.85        528.53        84.46 o
  -6   2  11       9841.02      10527.82       204.74 o
  -4   2  11       7027.50       7203.04       353.18 o
  -2   2  11      10135.13      10141.36       289.20 o
   0   2  11       2963.20       2916.82       202.18 o
   2   2  11       1207.17       1314.83       179.15 o
   4   2  11       2800.03       2748.45        92.24 o
   6   2  11       1129.78       1291.12        97.25 o
   8   2  11        696.64        755.44       322.47 o
  10   2  11        369.79        171.10       150.85 o
  12   2  11        244.05        330.95       317.35 o
  14   2  11       1581.30       2163.11       250.81 o
  16   2  11         63.00        159.40       164.32 o
  18   2  11       1512.10       1791.50       726.83 o
  20   2  11       2242.87       2345.60       703.79 o
  22   2  11         24.59         41.88       227.25 o
  24   2  11          1.28        561.72       729.39 o
  26   2  11        219.81       -276.86       276.86 o
 -33   3  11        131.02        895.74       342.94 o
 -31   3  11       6968.59       6347.39       371.48 o
 -29   3  11          1.20         17.52       232.89 o
 -27   3  11       1565.43        910.19       542.56 o
 -25   3  11        173.20        874.83       314.79 o
 -23   3  11        125.60        317.35       307.11 o
 -21   3  11       1267.55       1660.03       603.98 o
 -19   3  11       2520.42       2770.00       134.81 o
 -17   3  11      13013.49      13764.25       247.75 o
 -15   3  11        231.01        448.66       235.45 o
 -13   3  11       8497.03       8235.33       186.83 o
 -11   3  11       3178.67       3029.59       112.61 o
  -9   3  11       2972.80       3085.07        87.01 o
  -7   3  11        757.44       1039.33       125.40 o
  -5   3  11       1232.79       1131.70       230.33 o
  -3   3  11       2987.62       2877.04        81.14 o
  -1   3  11       1265.05       1315.13        69.10 o
   1   3  11       2849.39       3197.97        95.86 o
   3   3  11       7823.28       7133.71       168.91 o
   5   3  11        596.36        746.93        81.37 o
   7   3  11       3179.51       3317.24       120.91 o
   9   3  11       2066.74       2177.81       114.55 o
  11   3  11       4170.36       4422.40       169.65 o
  13   3  11         90.00        417.16       166.49 o
  15   3  11       3594.41       3137.17       159.13 o
  17   3  11      10252.72       9959.60       332.70 o
  19   3  11        409.89        222.84       481.14 o
  21   3  11       1399.80       1069.77       255.93 o
  23   3  11         23.55        175.67       201.14 o
  25   3  11        111.52        577.45       276.01 o
 -34   4  11        315.68        337.82       419.72 o
 -32   4  11       1467.23       1689.11       383.89 o
 -30   4  11       1528.53       1274.51       250.81 o
 -28   4  11        531.49        297.12       186.91 o
 -26   4  11       1254.79       1411.34       209.08 o
 -24   4  11       1195.17       2190.72       235.45 o
 -22   4  11       4640.09       4591.30       189.38 o
 -20   4  11        298.34         30.71       112.61 o
 -18   4  11       1728.17       1469.63       238.01 o
 -16   4  11       6153.38       5559.89       188.25 o
 -14   4  11       1533.20       1463.31        52.67 o
 -12   4  11       1056.09        977.63        47.05 o
 -10   4  11        917.67       1063.11        46.40 o
  -8   4  11      11631.26      10668.71       146.55 o
  -6   4  11       1217.07       1445.64        42.64 o
  -4   4  11       7329.64       6738.83       232.89 o
  -2   4  11        512.84        547.25        87.01 o
   0   4  11        505.98        358.30        49.14 o
   2   4  11       4555.46       4296.91        99.09 o
   4   4  11      10811.21      11057.67       278.96 o
   6   4  11        633.76       1227.45       133.33 o
   8   4  11       3156.61       2885.54       401.80 o
  10   4  11        243.50        495.42       110.63 o
  12   4  11        409.10        623.64       355.74 o
  14   4  11        549.25       1256.98       128.14 o
  16   4  11        277.45        158.67       184.27 o
  18   4  11       3473.81       2943.14       276.40 o
  20   4  11       2794.76       2151.51       173.28 o
  22   4  11        398.92        849.55       396.68 o
 -33   5  11        326.53       1177.26       389.01 o
 -31   5  11        780.75        696.12       189.38 o
 -29   5  11       1242.55       1458.77       245.69 o
 -27   5  11       3010.45       3711.58       232.89 o
 -25   5  11       2949.56       3060.09       593.75 o
 -23   5  11       1856.70       2006.46       123.12 o
 -21   5  11       5193.52       5130.30       204.49 o
 -19   5  11       4966.75       5092.99       171.17 o
 -17   5  11       3332.32       3327.99       154.31 o
 -15   5  11       1328.76       1292.13       230.33 o
 -13   5  11         19.02        252.83       168.91 o
 -11   5  11       5312.10       5172.34        99.48 o
  -9   5  11      14749.30      15220.10       647.49 o
  -7   5  11       3417.85       3193.90       158.67 o
  -5   5  11       3909.22       4255.72       547.68 o
  -3   5  11       2225.50       1539.42       450.43 o
  -1   5  11       7791.38       8335.37       171.37 o
   1   5  11       3169.10       2782.27       153.56 o
   3   5  11       5502.09       5238.08       130.52 o
   5   5  11       2742.76       2501.79       232.89 o
   7   5  11       5200.63       4439.38       488.82 o
   9   5  11        243.88        301.99       122.84 o
  11   5  11       1019.34        887.22       184.27 o
  13   5  11       1225.28       1576.19       153.56 o
  15   5  11       2379.16       1919.98       529.77 o
  17   5  11       5865.68       4910.21       534.88 o
  19   5  11       1656.89       1636.73       155.50 o
  21   5  11        333.29        639.10       442.75 o
  23   5  11         11.47       -168.91       230.33 o
  25   5  11        828.16        568.15       486.26 o
 -32   6  11       1328.68       1832.42       250.81 o
 -30   6  11         66.43       -204.74       204.74 o
 -28   6  11       1481.65       1161.90       261.04 o
 -26   6  11         42.69        644.93       250.81 o
 -24   6  11       5617.76       7145.43       255.93 o
 -22   6  11       5147.79       4767.15       332.70 o
 -20   6  11       2061.22       1596.97       168.91 o
 -18   6  11       4928.91       5259.46       670.52 o
 -16   6  11       3163.24       2419.42       116.45 o
 -14   6  11       5798.40       5888.35       294.31 o
 -12   6  11      18988.73      18800.62      1666.07 o
 -10   6  11       6359.76       5972.07       396.68 o
  -8   6  11       7506.99       7549.70       184.14 o
  -6   6  11       8593.51       8707.08       829.20 o
  -4   6  11        756.40        974.75       355.74 o
  -2   6  11       5902.97       6303.09       427.40 o
   0   6  11        233.76        419.81       179.15 o
   2   6  11      21100.10      21236.68       404.36 o
   4   6  11      18649.86      17981.31       419.72 o
   6   6  11        179.60        240.57       102.37 o
   8   6  11       1678.25       1617.45       112.61 o
  10   6  11        330.61        568.15       117.73 o
  12   6  11       7026.65       6807.61       261.04 o
  14   6  11       5439.63       5456.33       235.45 o
  16   6  11         41.63        865.03       271.28 o
  18   6  11       2727.20       2912.43       220.10 o
  20   6  11        200.78        255.93       204.74 o
  22   6  11        220.51        516.97       194.50 o
  24   6  11         26.34        143.32       419.72 o
 -31   7  11        177.10        235.45       230.33 o
 -29   7  11        179.08        552.80       240.57 o
 -27   7  11        496.73       1228.44       245.69 o
 -25   7  11       8220.54       7851.79       368.53 o
 -23   7  11       2184.69       1643.04       184.27 o
 -21   7  11       2029.51       2776.12       154.86 o
 -19   7  11      14127.05      14318.92       678.20 o
 -17   7  11       3961.86       3244.47       162.84 o
 -15   7  11       6081.73       5940.73       171.86 o
 -13   7  11       1032.32       1156.78       122.84 o
 -11   7  11      19865.27      20665.05       364.36 o
  -9   7  11      28735.19      29297.63      1550.91 o
  -7   7  11        805.77       1243.24       417.16 o
  -5   7  11      11825.82      11700.93      1059.53 o
  -3   7  11       5553.68       5325.61       156.11 o
  -1   7  11      10747.51       9346.39       286.64 o
   1   7  11      24888.00      24916.88       465.78 o
   3   7  11        271.52        389.01       112.61 o
   5   7  11       4417.45       3828.64       153.56 o
   7   7  11       1099.74        767.78       107.49 o
   9   7  11          2.51        -81.90       158.67 o
  11   7  11       2336.26       2569.49       214.98 o
  13   7  11         69.86       -127.96       184.27 o
  15   7  11       4930.02       4284.19       245.69 o
  17   7  11       1428.50       2119.06       204.74 o
  19   7  11        696.28        967.40       230.33 o
  21   7  11        277.93        593.75       194.50 o
  23   7  11       1082.11        834.32       414.60 o
 -30   8  11         24.07        -71.66       250.81 o
 -28   8  11       3063.30       3746.75       327.58 o
 -26   8  11        414.66       -214.98       230.33 o
 -24   8  11       1881.65       2195.84       220.10 o
 -22   8  11       3747.09       3803.05       189.38 o
 -20   8  11        128.87       1039.06       179.15 o
 -18   8  11       1597.74       1516.06       537.44 o
 -16   8  11       1634.90       1412.62       455.55 o
 -14   8  11       5122.60       5162.98       348.06 o
 -12   8  11      29012.43      30419.75       772.89 o
 -10   8  11       1087.05       1390.35       355.74 o
  -8   8  11       4506.01       4386.54       150.61 o
  -6   8  11       9972.55      10480.82       222.40 o
  -4   8  11        511.34        650.05       122.84 o
  -2   8  11      21567.05      21513.08       429.95 o
   0   8  11        300.60        660.29       138.20 o
   2   8  11      16451.82      16056.75       332.70 o
   4   8  11      17684.10      17187.94       358.30 o
   6   8  11        117.93        271.28       163.79 o
   8   8  11       3877.38       2359.63       255.93 o
  10   8  11        813.01        486.26       204.74 o
  12   8  11       5244.84       6495.38       317.35 o
  14   8  11       9812.05      10948.48       358.30 o
  16   8  11         21.88        -92.13       184.27 o
  18   8  11       1545.09       1525.31       235.45 o
  20   8  11       1593.96       1453.66       209.86 o
 -27   9  11       2510.77       3997.55       363.41 o
 -25   9  11       2924.73       3234.90       245.69 o
 -23   9  11        780.42        870.15       163.79 o
 -21   9  11       2416.27       2518.30       179.15 o
 -19   9  11       1031.33        138.20       158.67 o
 -17   9  11         23.20        102.37       148.44 o
 -15   9  11       6988.05       6886.24       355.74 o
 -13   9  11       1155.24       1691.69       355.74 o
 -11   9  11       9855.03      10595.35       632.14 o
  -9   9  11       7607.99       8180.62       204.74 o
  -7   9  11       1051.58        424.84       138.20 o
  -5   9  11       1460.20       1556.03       179.15 o
  -3   9  11       5240.44       4790.92       179.15 o
  -1   9  11      10497.09       8972.74       245.69 o
   1   9  11      19977.53      19685.77       404.36 o
   3   9  11       2610.80       2308.45       179.15 o
   5   9  11      15917.91      14848.78       394.12 o
   7   9  11       5836.36       6111.50       255.93 o
   9   9  11        316.42        424.84       168.91 o
  11   9  11      11745.11      12325.36       363.41 o
  13   9  11       1585.58       2871.48       225.21 o
  15   9  11       4208.04       3383.33       240.57 o
  17   9  11       3361.18       2656.50       230.33 o
  19   9  11        847.21       -184.27       373.65 o
 -26  10  11         20.58        317.35       199.62 o
 -24  10  11       8350.68       8558.14       301.99 o
 -22  10  11       2329.01       1781.24       179.15 o
 -20  10  11       1571.37       1525.31       199.62 o
 -18  10  11       4262.76       4227.89       194.50 o
 -16  10  11       3025.23       3429.40       209.86 o
 -14  10  11       3984.75       4453.10       189.38 o
 -12  10  11       5975.23       6188.27       225.21 o
 -10  10  11         48.74        527.21       158.67 o
  -8  10  11       3010.67       3854.23       179.15 o
  -6  10  11       2722.49       2318.68       174.03 o
  -4  10  11         34.68        619.34       168.91 o
  -2  10  11       5333.16       5789.03       204.74 o
   0  10  11       1692.14       2021.81       189.38 o
   2  10  11       7137.90       6433.96       250.81 o
   4  10  11       4422.17       3736.51       214.98 o
   6  10  11       1206.65       1003.23       194.50 o
   8  10  11       2775.36       3014.80       214.98 o
  10  10  11       6144.48       5952.82       271.28 o
  12  10  11       1675.26       1612.33       194.50 o
  14  10  11       8721.04       9269.61       358.30 o
  16  10  11        296.95        194.50       250.81 o
  18  10  11       2848.20       3669.97       537.44 o
 -23  11  11         24.06        -46.07       179.15 o
 -21  11  11       1713.04       1627.68       194.50 o
 -19  11  11        493.53        404.36       158.67 o
 -17  11  11        394.09       1300.10       214.98 o
 -15  11  11       3449.50       3982.20       235.45 o
 -13  11  11        348.83        296.87       153.56 o
 -11  11  11      13049.21      14464.90       348.06 o
  -9  11  11       3330.51       3490.82       194.50 o
  -7  11  11        295.98        117.73       143.32 o
  -5  11  11       5445.23       5727.61       214.98 o
  -3  11  11       2346.13       2344.28       204.74 o
  -1  11  11       1470.23       2784.47       250.81 o
   1  11  11       5390.80       5430.73       245.69 o
   3  11  11          2.95       -209.86       209.86 o
   5  11  11       2127.80       1586.74       214.98 o
   7  11  11       1230.00       1202.85       194.50 o
   9  11  11         52.66       -220.10       220.10 o
  11  11  11       3912.87       4069.21       255.93 o
  13  11  11        126.73        204.74       245.69 o
  15  11  11       4832.12       7437.19       639.81 o
 -20  12  11        887.58        936.69       194.50 o
 -18  12  11       2470.56       3408.92       204.74 o
 -16  12  11         44.87        138.20       189.38 o
 -14  12  11       2793.60       3777.46       204.74 o
 -12  12  11       2015.36       2482.48       184.27 o
 -10  12  11        327.86       -214.98       214.98 o
  -8  12  11       1656.24       1018.58       204.74 o
  -6  12  11       1425.83       2103.71       209.86 o
  -4  12  11        252.44        516.97       189.38 o
  -2  12  11       3233.92       2917.55       214.98 o
   0  12  11        646.91        563.04       184.27 o
   2  12  11        340.81        399.24       179.15 o
   4  12  11       6154.03       7421.83       301.99 o
   6  12  11       3943.28       3649.49       209.86 o
   8  12  11        432.38        348.06       199.62 o
  10  12  11       1438.70       1550.91       240.57 o
  12  12  11       1193.00       1156.78       230.33 o
 -17  13  11       1146.86        752.42       184.27 o
 -15  13  11       2841.96       3193.95       230.33 o
 -13  13  11        167.07        890.62       245.69 o
 -11  13  11       5166.46       5118.51       342.94 o
  -9  13  11       4875.94       4360.97       307.11 o
  -7  13  11         86.08        639.81       235.45 o
  -5  13  11       2427.56       2119.06       261.04 o
  -3  13  11        145.14        209.86       204.74 o
  -1  13  11       1549.65       2569.49       286.64 o
   1  13  11       1710.98       1366.64       255.93 o
   3  13  11          0.54       -220.10       220.10 o
   5  13  11       2878.45       3618.78       281.52 o
   7  13  11       3649.71       2907.31       281.52 o
 -10  14  11          6.78       -174.03       245.69 o
  -8  14  11       2079.62       2431.29       271.28 o
  -6  14  11        970.66        578.39       235.45 o
  -4  14  11       1310.40        655.17       250.81 o
  -2  14  11       2880.12       3501.06       291.75 o
   0  14  11          3.10       -209.86       209.86 o
   2  14  11       4172.72       3475.47       291.75 o
 -34   0  12        856.88       1387.12       332.70 o
 -32   0  12      14759.44      15043.29       829.20 o
 -30   0  12       5152.91       6157.56       450.43 o
 -28   0  12       1016.20        742.18       286.64 o
 -26   0  12        968.38       1392.23       307.11 o
 -24   0  12       2619.61       2226.55       143.32 o
 -22   0  12      17082.29      17884.06       506.73 o
 -20   0  12      37979.74      38255.71       946.92 o
 -18   0  12      10289.61      10349.62       322.47 o
 -16   0  12      24927.98      26810.73       552.80 o
 -14   0  12       8021.96       7590.74       168.91 o
 -12   0  12       1264.09       1371.76        76.78 o
 -10   0  12     114740.61     116660.97      1689.11 o
  -8   0  12       1229.30       1264.27        76.78 o
  -6   0  12     125774.31     126826.33      2032.05 o
  -4   0  12      16851.63      17244.24       327.58 o
  -2   0  12      32528.74      33884.50       660.29 o
   0   0  12      44942.97      46317.36       783.13 o
   2   0  12       1658.85       1827.31       127.96 o
   4   0  12      82642.68      83621.02      1356.40 o
   6   0  12      50709.65      50770.46       854.79 o
   8   0  12      18471.70      17925.01       358.30 o
  10   0  12      46517.84      46639.82       931.57 o
  12   0  12       1492.04       1407.59       240.57 o
  14   0  12      32482.16      31309.90       691.00 o
  16   0  12      30898.73      32308.01       875.26 o
  18   0  12        386.04        301.99       204.74 o
  20   0  12      11423.58      13313.23       644.93 o
  22   0  12       1207.91        870.15       394.12 o
  24   0  12       1978.59       2103.71       296.87 o
  26   0  12       4227.36       5000.78       481.14 o
 -35   1  12      12268.05      13161.58       546.82 o
 -33   1  12       7849.86       8333.02       390.84 o
 -29   1  12       6409.74       4330.26       419.72 o
 -27   1  12        174.90        585.37       376.21 o
 -25   1  12       3897.13       4115.16       698.68 o
 -23   1  12      18173.49      17942.09       418.49 o
 -21   1  12         36.04        126.36        83.62 o
 -19   1  12      39007.60      39225.84       982.75 o
 -17   1  12      14354.75      13773.12       537.44 o
 -15   1  12       3813.94       3504.48       399.24 o
 -13   1  12      16115.51      15622.69       209.07 o
 -11   1  12        648.85        932.73        69.10 o
  -9   1  12     103003.31     104031.30      1129.37 o
  -7   1  12     145865.17     142675.14      1533.34 o
  -5   1  12       1696.80       2041.11       207.30 o
  -3   1  12      62231.18      62847.66       778.16 o
  -1   1  12       3520.69       3750.85        95.86 o
   1   1  12      18177.75      18128.89       244.28 o
   3   1  12      62839.76      61863.32       725.51 o
   5   1  12        381.71        502.60       263.60 o
   7   1  12      82352.84      82904.11       967.92 o
   9   1  12      15886.50      15852.99       254.23 o
  11   1  12       6392.88       6179.98       629.58 o
  13   1  12      14457.74      15668.44       320.60 o
  15   1  12        403.38        672.74       147.57 o
  17   1  12      20835.62      22767.39       492.07 o
  19   1  12      14453.60      14558.26       486.26 o
  21   1  12       2871.40       3336.83       793.37 o
  23   1  12       5021.40       5151.84       286.63 o
  25   1  12       1364.96       2052.44       465.78 o
 -34   2  12       2595.87       2170.98      1010.90 o
 -32   2  12      22155.75      20781.13      1100.48 o
 -30   2  12       6518.51       6838.32       429.95 o
 -28   2  12       2180.09       2347.25       473.46 o
 -26   2  12       5360.65       4737.47       212.02 o
 -24   2  12        569.85        849.16       176.59 o
 -22   2  12      48421.78      49569.77      1009.39 o
 -20   2  12      23161.06      23742.20       685.88 o
 -18   2  12       8849.04       8585.97       174.17 o
 -16   2  12      21647.49      21527.82       343.25 o
 -14   2  12         62.10        -17.06        81.90 o
 -12   2  12      25586.57      24980.50       616.78 o
 -10   2  12      19119.18      17895.45       249.94 o
  -8   2  12       6873.37       7149.39       113.97 o
  -6   2  12      85860.97      89620.48      1029.66 o
  -4   2  12      14974.00      16052.20       236.05 o
  -2   2  12       8961.46       9809.57       197.06 o
   0   2  12      43586.44      45374.59       541.01 o
   2   2  12       3636.19       3224.12        93.89 o
   4   2  12      78684.35      80596.45      1018.58 o
   6   2  12      53358.05      54262.70      1138.87 o
   8   2  12          5.75         -0.58        95.45 o
  10   2  12       7729.72       8033.38       222.39 o
  12   2  12        135.51       -114.58       140.60 o
  14   2  12       7978.66       8437.24       230.28 o
  16   2  12      15069.94      14842.55       322.79 o
  18   2  12        165.89        109.49       301.99 o
  20   2  12      22557.76      22945.80       510.33 o
  22   2  12       6936.66       7317.61       292.90 o
  24   2  12        789.11       1858.02       332.70 o
 -33   3  12       1202.67        783.13       414.60 o
 -31   3  12       7212.14       5046.85       527.21 o
 -29   3  12       8797.03       8674.21       299.65 o
 -27   3  12        151.06        -90.32       187.99 o
 -25   3  12      18600.62      17186.31       701.24 o
 -23   3  12      13936.99      12773.65       344.27 o
 -21   3  12       3977.91       4173.58       836.88 o
 -19   3  12      49822.35      47809.39      1494.60 o
 -17   3  12      13072.22      12158.65       249.66 o
 -15   3  12       4645.63       4480.02        92.17 o
 -13   3  12       6548.05       6683.88       137.34 o
 -11   3  12       3506.74       3500.07        76.01 o
  -9   3  12      52697.71      52069.89       579.99 o
  -7   3  12      28839.94      28312.54       333.60 o
  -5   3  12       3213.78       3275.71       427.40 o
  -3   3  12      50457.71      53835.24       631.38 o
  -1   3  12       8487.35       8898.07       142.61 o
   1   3  12      12929.07      13483.36       325.03 o
   3   3  12      22003.53      22349.27       291.34 o
   5   3  12        363.72        669.18       110.05 o
   7   3  12      30086.54      30269.52      1581.62 o
   9   3  12       6006.02       5927.02       147.71 o
  11   3  12        895.43       1296.67       399.24 o
  13   3  12      11312.74      11468.45       266.66 o
  15   3  12       2341.38       2405.37       550.24 o
  17   3  12      13351.38      14012.90       314.81 o
  19   3  12      10493.31       9845.00      1128.63 o
  21   3  12        819.58       1963.39       545.12 o
  23   3  12       8363.55       8617.99       754.98 o
  25   3  12       2025.10        836.10       311.01 o
 -34   4  12       1913.58        982.75       419.72 o
 -32   4  12      11440.42       9581.84       629.58 o
 -30   4  12       2710.78       2423.15       737.06 o
 -28   4  12       4507.33       4215.55       221.55 o
 -26   4  12       8139.96       8710.51       519.53 o
 -24   4  12      10688.12      10465.57       311.94 o
 -22   4  12      37699.32      38465.03      1527.87 o
 -20   4  12       9645.97       9653.50       276.40 o
 -18   4  12       7228.07       7826.47       319.91 o
 -16   4  12      40554.34      40233.86       571.92 o
 -14   4  12        871.51        838.49        60.26 o
 -12   4  12      27974.67      27168.42       330.14 o
 -10   4  12      10380.15       9733.03       137.53 o
  -8   4  12       2156.44       1895.76       112.61 o
  -6   4  12       6779.87       7286.77       271.28 o
  -4   4  12      14536.65      14539.04       680.76 o
  -2   4  12        164.35        305.34       138.20 o
   0   4  12       3321.41       3702.70        88.18 o
   2   4  12       7977.52       7461.62       148.44 o
   4   4  12      26526.05      26695.54       400.45 o
   6   4  12      17217.76      17435.95       284.71 o
   8   4  12         20.39        -71.66       217.54 o
  10   4  12      26056.87      27513.29       427.79 o
  12   4  12       5627.08       4876.34       619.34 o
  14   4  12      15312.04      16354.05       335.74 o
  16   4  12      20003.22      20348.70       435.07 o
  18   4  12        520.62        196.71       199.62 o
  20   4  12       5669.39       5445.36       268.72 o
  22   4  12       5828.88       6555.17       346.54 o
  24   4  12          8.44       -399.24       399.24 o
 -33   5  12       3259.67       5016.14       476.02 o
 -31   5  12         49.81       -245.69       342.94 o
 -29   5  12       7583.22       7258.04       399.24 o
 -27   5  12          3.20        349.73       178.28 o
 -25   5  12      16701.94      17539.79       473.46 o
 -23   5  12       1493.43       1499.46       655.17 o
 -21   5  12      16204.18      16101.03      1105.60 o
 -19   5  12      18312.14      18363.72       754.98 o
 -17   5  12      10499.97      10334.53       578.39 o
 -15   5  12       6625.47       7006.55       177.57 o
 -13   5  12      26356.36      25917.74       391.85 o
 -11   5  12       1897.07       1610.15        63.95 o
  -9   5  12      37396.69      38899.48       612.00 o
  -7   5  12       5907.86       6212.83       639.81 o
  -5   5  12        239.61        468.42       174.03 o
  -3   5  12       1353.54        966.70       145.88 o
  -1   5  12       6648.17       6957.64       248.25 o
   1   5  12      25959.43      26276.15       509.29 o
   3   5  12       1639.76       1823.23        82.30 o
   5   5  12      12506.15      12357.18       429.95 o
   7   5  12      17951.02      18329.23      1305.22 o
   9   5  12      31547.50      30272.43       453.56 o
  11   5  12        116.04        190.74       200.71 o
  13   5  12      14357.50      14759.99       306.18 o
  15   5  12        278.98        197.50       171.47 o
  17   5  12       4341.99       4832.08       378.77 o
  19   5  12      10333.58      10359.25       373.65 o
  21   5  12        145.02        378.77       250.81 o
  23   5  12       4169.72       1858.02       465.78 o
 -32   6  12      11010.96      11777.68       568.15 o
 -30   6  12       5133.77       5497.27       378.77 o
 -28   6  12       3805.85       4268.83       312.23 o
 -26   6  12      15092.76      14674.76       522.09 o
 -24   6  12       2389.79       2294.57       752.42 o
 -22   6  12      20302.79      20710.77       437.89 o
 -20   6  12       3382.36       2824.79       301.99 o
 -18   6  12         11.64        278.56       248.25 o
 -16   6  12       7700.93       7744.62       342.94 o
 -14   6  12        134.78        444.68       110.05 o
 -12   6  12      27052.73      26410.29       446.24 o
 -10   6  12        515.36       1063.47       401.80 o
  -8   6  12      22369.52      22708.95       388.68 o
  -6   6  12      21405.77      22822.19      1817.07 o
  -4   6  12       7426.99       7023.79       941.81 o
  -2   6  12       7423.46       7693.03       184.85 o
   0   6  12      22310.77      22828.28      2003.89 o
   2   6  12        756.70        911.09       133.08 o
   4   6  12       3071.60       3286.08       168.91 o
   6   6  12      12403.87      12576.17       276.40 o
   8   6  12       4339.53       4146.89       348.06 o
  10   6  12       1179.96       1024.89       115.17 o
  12   6  12        177.06        214.98       184.27 o
  14   6  12       9897.44       9981.08       332.70 o
  16   6  12      11409.17       9479.47       409.48 o
  18   6  12        159.96        -92.13       199.62 o
  20   6  12       6096.71       6336.71       404.36 o
  22   6  12       7095.06       5527.99       378.77 o
 -31   7  12         18.05        214.98       276.40 o
 -29   7  12       4126.35       3250.25       307.11 o
 -27   7  12       1019.09       1110.72       204.74 o
 -25   7  12      11661.98      12601.76       496.49 o
 -23   7  12       9066.47       8952.27       307.11 o
 -21   7  12        130.18         63.24       141.29 o
 -19   7  12       5405.13       5461.44       199.62 o
 -17   7  12       4720.58       4227.04       519.53 o
 -15   7  12       3760.34       3749.52       409.48 o
 -13   7  12       4451.23       4624.83       404.36 o
 -11   7  12      28675.71      28448.62       466.30 o
  -9   7  12      44167.07      45331.86      2144.65 o
  -7   7  12       8971.98      10201.80       301.99 o
  -5   7  12        156.20        300.97       309.67 o
  -3   7  12      31358.22      32501.65      1149.11 o
  -1   7  12       4945.64       4529.88       194.50 o
   1   7  12      32191.05      32748.20       578.39 o
   3   7  12      18002.71      18513.63       368.53 o
   5   7  12         17.39         56.30       117.73 o
   7   7  12       3720.96       2968.73       143.32 o
   9   7  12       3164.41       2815.18       204.74 o
  11   7  12       1344.52       1228.44       204.74 o
  13   7  12       5000.10       3966.84       240.57 o
  15   7  12       2886.42       3639.26       240.57 o
  17   7  12       7377.03       7426.95       327.58 o
  19   7  12       4479.63       2871.48       286.64 o
  21   7  12         72.11        307.11       209.86 o
 -28   8  12         30.90         51.19       250.81 o
 -26   8  12        263.07        327.58       337.82 o
 -24   8  12       2953.21       3173.47       179.15 o
 -22   8  12      11017.80      11209.53       307.11 o
 -20   8  12       5275.00       5522.87       245.69 o
 -18   8  12        750.36        981.78       273.84 o
 -16   8  12      11883.56      12517.55       293.76 o
 -14   8  12        616.32        737.35       281.52 o
 -12   8  12      18443.81      19540.95       399.02 o
 -10   8  12      22247.35      23804.95       509.29 o
  -8   8  12       3522.33       4477.93       386.45 o
  -6   8  12      14772.86      15807.94       476.02 o
  -4   8  12      15489.11      15118.08      1499.72 o
  -2   8  12       6260.97       5753.20       179.15 o
   0   8  12      16943.70      16164.24       342.94 o
   2   8  12        716.86       1494.60       179.15 o
   4   8  12      27500.76      27153.67       522.09 o
   6   8  12      20529.60      20346.06       501.61 o
   8   8  12         73.69         97.25       179.15 o
  10   8  12       5215.73       5082.68       240.57 o
  12   8  12        124.90       -194.50       301.99 o
  14   8  12       6484.69       5492.16       276.40 o
  16   8  12       4968.94       3654.61       250.81 o
  18   8  12        301.52        301.99       199.62 o
 -27   9  12         10.49        486.26       250.81 o
 -25   9  12       3818.53       3081.34       250.81 o
 -23   9  12       1135.22        844.55       174.03 o
 -21   9  12        731.75       1069.77       163.79 o
 -19   9  12       9546.82       8752.64       261.04 o
 -17   9  12       4548.28       4668.08       204.74 o
 -15   9  12       2912.49       3216.49       368.53 o
 -13   9  12      15001.60      15561.78       312.99 o
 -11   9  12         45.29        136.80       281.52 o
  -9   9  12      20471.60      21785.24       435.07 o
  -7   9  12      17743.31      17750.98       378.77 o
  -5   9  12         72.65         87.01       148.44 o
  -3   9  12       7453.12       7462.78       230.33 o
  -1   9  12         10.20       -133.08       133.08 o
   1   9  12      19800.00      20489.38       414.60 o
   3   9  12      10389.32      10416.16       322.47 o
   5   9  12        713.48        803.61       179.15 o
   7   9  12      11318.21       9970.85       322.47 o
   9   9  12       3802.40       3618.78       214.98 o
  11   9  12       8869.55       7462.78       296.87 o
  13   9  12       8942.85       9627.91       368.53 o
  15   9  12         36.86         81.90       194.50 o
  17   9  12       3406.72       3803.05       317.35 o
 -26  10  12        502.37        578.39       199.62 o
 -24  10  12        526.26        220.10       158.67 o
 -22  10  12       4875.15       4570.83       225.21 o
 -20  10  12       5294.21       6152.44       250.81 o
 -18  10  12         10.80        -61.42       209.86 o
 -16  10  12       1381.43       1863.14       163.79 o
 -14  10  12        508.38        721.71       179.15 o
 -12  10  12       3819.56       3379.63       151.50 o
 -10  10  12      13470.70      13604.99       327.58 o
  -8  10  12         64.87          0.00       184.27 o
  -6  10  12      11368.58      11639.48       286.64 o
  -4  10  12       2363.40       1904.08       143.32 o
  -2  10  12       3662.99       4002.67       163.79 o
   0  10  12       2769.46       2308.45       214.98 o
   2  10  12        128.13        476.02       204.74 o
   4  10  12      10391.87      10830.76       337.82 o
   6  10  12      10337.14      10375.21       337.82 o
   8  10  12        325.27        -87.01       194.50 o
  10  10  12       5863.47       4980.31       266.16 o
  12  10  12          4.92        639.81       266.16 o
  14  10  12       6198.46       5231.11       363.41 o
  16  10  12       6791.38       6055.19       394.12 o
 -23  11  12       2705.91       2748.64       204.74 o
 -21  11  12         52.75       -158.67       158.67 o
 -19  11  12       3907.27       3618.78       225.21 o
 -17  11  12        864.98        624.46       158.67 o
 -15  11  12        272.23        240.57       148.44 o
 -13  11  12        262.73        163.79       189.38 o
 -11  11  12          4.36        368.53       158.67 o
  -9  11  12       7324.97       6858.80       240.57 o
  -7  11  12      12411.65      11557.58       312.23 o
  -5  11  12        307.70        880.38       168.91 o
  -3  11  12       5629.53       6393.01       271.28 o
  -1  11  12         71.78         66.54       168.91 o
   1  11  12       4044.03       4130.63       240.57 o
   3  11  12       7144.08       6188.27       266.16 o
   5  11  12         19.49       -179.15       179.15 o
   7  11  12       5607.56       5236.23       271.28 o
   9  11  12        382.62        419.72       199.62 o
  11  11  12       1673.63       2165.13       261.04 o
  13  11  12       1383.80       1064.65       250.81 o
 -20  12  12       1357.33        532.32       199.62 o
 -18  12  12       1160.25        798.49       194.50 o
 -16  12  12       2096.32       1643.04       174.03 o
 -14  12  12         62.42         25.59       204.74 o
 -12  12  12        662.78        629.58       153.56 o
 -10  12  12        663.49       1013.46       153.56 o
  -8  12  12          4.52        701.24       194.50 o
  -6  12  12       1750.44       1929.68       214.98 o
  -4  12  12        609.90        240.57       194.50 o
  -2  12  12        930.67        931.57       199.62 o
   0  12  12       2581.73       2912.43       214.98 o
   2  12  12          2.14        317.35       220.10 o
   4  12  12       6285.28       5932.35       353.18 o
   6  12  12       4601.18       4729.50       342.94 o
   8  12  12        494.45        808.72       214.98 o
  10  12  12        919.78        655.17       266.16 o
 -15  13  12       1027.10       1376.88       199.62 o
 -13  13  12          8.63        301.99       358.30 o
 -11  13  12        178.28        189.38       286.64 o
  -9  13  12       1752.64       1223.32       261.04 o
  -7  13  12       2121.58       2835.65       276.40 o
  -5  13  12        328.58        307.11       322.47 o
  -3  13  12         13.16        184.27       327.58 o
  -1  13  12         43.17        271.28       220.10 o
   1  13  12        184.18        -56.30       240.57 o
   3  13  12       3010.49       2538.78       296.87 o
   5  13  12        162.55        429.95       220.10 o
  -6  14  12       1618.28       1515.08       266.16 o
  -4  14  12        110.64        322.47       220.10 o
 -33   1  13         58.03       1525.31       327.58 o
 -31   1  13        176.56       -173.98       208.09 o
 -29   1  13        620.26        235.45       301.99 o
 -27   1  13        390.10        778.01       281.52 o
 -25   1  13         90.59        112.15       119.48 o
 -23   1  13        152.70        464.76       225.21 o
 -21   1  13       1718.11       1765.10       499.05 o
 -19   1  13        620.55        908.39       163.79 o
 -17   1  13        708.68        722.05        94.69 o
 -15   1  13       1261.08       1184.15        58.71 o
 -13   1  13       1924.32       1925.94        63.26 o
 -11   1  13        128.29        266.71        61.42 o
  -9   1  13       5719.54       5318.21       386.45 o
  -7   1  13       2681.03       2874.26        83.01 o
  -5   1  13        226.94        156.11        94.69 o
  -3   1  13       1881.82       1784.67        77.25 o
  -1   1  13       1173.67       1207.86        81.37 o
   1   1  13         48.09        -85.00        85.00 o
   3   1  13        566.02        331.29       125.40 o
   5   1  13         73.21         52.17        90.81 o
   7   1  13        340.94        530.78       220.10 o
   9   1  13       2598.03       2809.64       348.06 o
  11   1  13         17.39        201.67       136.28 o
  13   1  13       1264.12        920.01       307.11 o
  15   1  13        802.05        955.72       340.38 o
  17   1  13        136.14        -12.60       307.11 o
  19   1  13         42.76       -445.31       445.31 o
  21   1  13        327.70        140.97       206.42 o
  23   1  13       1032.98       1757.05       401.80 o
 -34   2  13       3521.64       2797.66       265.85 o
 -32   2  13        386.34        487.00       232.44 o
 -30   2  13        746.28       1520.37       312.23 o
 -28   2  13        517.62        683.42       565.59 o
 -26   2  13       1245.94       1376.73       358.30 o
 -24   2  13       1049.48       1120.95       136.97 o
 -22   2  13       1975.08       1780.25       137.34 o
 -20   2  13       3574.77       3644.61       138.85 o
 -18   2  13       5831.58       5337.19       419.72 o
 -16   2  13      15989.95      15694.92       259.07 o
 -14   2  13        341.48        357.67        97.25 o
 -12   2  13         64.60        257.86        71.66 o
 -10   2  13       2070.28       1736.06       222.65 o
  -8   2  13        458.21        416.22        97.25 o
  -6   2  13      11350.18      11605.64       483.70 o
  -4   2  13        297.69         96.68        63.95 o
  -2   2  13       1639.68       1355.31       212.42 o
   0   2  13       1108.65       1092.46       125.40 o
   2   2  13       1147.47       1127.67        90.97 o
   4   2  13        231.50         27.64        92.13 o
   6   2  13       1837.96       1577.56       101.97 o
   8   2  13          7.03        167.34        93.89 o
  10   2  13          5.40        198.96       112.02 o
  12   2  13       1058.24       1246.21       146.28 o
  14   2  13       3311.37       3164.16       337.82 o
  16   2  13       1250.72       1563.53       522.09 o
  18   2  13       1686.66       1504.10       301.99 o
  20   2  13          1.18        199.40       206.21 o
  22   2  13         15.62        447.89       266.16 o
  24   2  13        176.74        635.60       304.55 o
 -33   3  13       3226.93       2497.76       865.03 o
 -31   3  13        132.30        936.69       373.65 o
 -29   3  13        983.21       2232.67       243.25 o
 -27   3  13         36.62        -87.01       184.27 o
 -25   3  13       2631.72       2152.47       429.95 o
 -23   3  13         17.36        936.69       204.74 o
 -21   3  13       3791.57       3981.11       586.07 o
 -19   3  13       4515.67       4385.16       414.60 o
 -17   3  13       3697.97       3531.12       509.29 o
 -15   3  13       2900.47       2549.65       230.33 o
 -13   3  13        602.28        545.14        58.86 o
 -11   3  13        390.87        263.23        56.56 o
  -9   3  13        204.18        357.86        55.79 o
  -7   3  13       6695.00       6738.52       184.27 o
  -5   3  13          0.20        -74.01       253.37 o
  -3   3  13       1681.28       1266.80        78.64 o
  -1   3  13       2150.04       1994.98        97.25 o
   1   3  13       4708.78       4383.36       120.28 o
   3   3  13        603.49        490.67        77.25 o
   5   3  13       3422.47       2987.70       109.99 o
   7   3  13        841.28        714.71       106.03 o
   9   3  13        816.11        742.97       163.79 o
  11   3  13       1708.70       1332.33       353.18 o
  13   3  13       2683.09       2800.96       170.86 o
  15   3  13        403.78        -11.15       314.79 o
  17   3  13         48.71         21.58       206.05 o
  19   3  13       1028.28        529.22       178.91 o
  21   3  13         80.84       1285.70       235.52 o
  23   3  13         70.70        -10.36       432.51 o
 -32   4  13        868.88        726.83       363.41 o
 -30   4  13       2768.93       1768.66       185.35 o
 -28   4  13        348.01        -20.47       301.99 o
 -26   4  13        578.22        253.37       143.22 o
 -24   4  13       6932.27       6609.38       470.90 o
 -22   4  13       4449.97       4980.31       286.64 o
 -20   4  13       4424.87       5449.43       212.02 o
 -18   4  13        296.28          8.53       432.51 o
 -16   4  13       4314.50       4437.84       680.76 o
 -14   4  13        122.09         -0.26        71.66 o
 -12   4  13        612.44        452.68        63.98 o
 -10   4  13      10031.56      10347.74       307.11 o
  -8   4  13       1729.92       1520.01       130.52 o
  -6   4  13       3642.64       3459.38        83.62 o
  -4   4  13       1525.04       1459.46       294.31 o
  -2   4  13          6.76        177.57        90.81 o
   0   4  13        468.32        518.97        57.69 o
   2   4  13       1339.83       1292.91       133.08 o
   4   4  13        372.76        446.21        88.18 o
   6   4  13        142.29        571.02        87.30 o
   8   4  13       2397.42       2083.52       179.15 o
  10   4  13         11.71       -115.42       115.42 o
  12   4  13          5.04         60.09       139.31 o
  14   4  13         16.29        126.34       542.56 o
  16   4  13       4200.86       4146.83       345.50 o
  18   4  13       3535.24       3955.23       195.24 o
  20   4  13          5.14        -36.63       299.43 o
  22   4  13        104.21       -440.19       440.19 o
 -31   5  13         13.16        327.58       230.33 o
 -29   5  13       1312.50       2272.62       250.81 o
 -27   5  13        313.42         37.78       209.86 o
 -25   5  13         46.84        117.73       312.23 o
 -23   5  13       3364.51       3296.18       230.33 o
 -21   5  13       6205.59       6042.14       778.01 o
 -19   5  13         54.86         40.95       107.49 o
 -17   5  13       7847.23       8095.71       358.30 o
 -15   5  13       4032.05       4756.14       171.47 o
 -13   5  13        300.31        560.34       112.43 o
 -11   5  13       7198.57       6440.32       304.55 o
  -9   5  13       3954.46       3525.87       136.39 o
  -7   5  13       5654.01       4924.00       179.15 o
  -5   5  13       1696.95       2014.62       117.02 o
  -3   5  13       1286.97       1080.80       117.02 o
  -1   5  13       3143.23       2910.89       124.95 o
   1   5  13        129.82        325.00       122.84 o
   3   5  13       6272.01       6037.10       148.44 o
   5   5  13       5113.69       4639.97       276.40 o
   7   5  13       3039.67       2776.01       109.83 o
   9   5  13       4373.08       4123.38       263.60 o
  11   5  13         15.08        600.36       414.60 o
  13   5  13          8.34       -139.31       139.31 o
  15   5  13       2676.99       2471.41       161.23 o
  17   5  13         77.82       -240.57       240.57 o
  19   5  13        653.95         37.77       181.18 o
  21   5  13         64.45       -245.69       245.69 o
 -30   6  13       1710.53       1602.09       307.11 o
 -28   6  13        370.85         46.07       348.06 o
 -26   6  13        939.26       1187.49       214.98 o
 -24   6  13       1356.20       1391.37       238.01 o
 -22   6  13        980.80       1373.43       437.63 o
 -20   6  13       9511.18      10348.37       240.29 o
 -18   6  13       3589.32       3579.45       214.98 o
 -16   6  13        111.31        141.52       131.58 o
 -14   6  13      10755.95      11812.22       248.55 o
 -12   6  13       9497.92      10402.13       278.96 o
 -10   6  13        442.12        650.85       111.54 o
  -8   6  13       1378.82       1508.71       227.77 o
  -6   6  13         79.68         -3.68       106.17 o
  -4   6  13        240.55        139.37       296.87 o
  -2   6  13        771.95        139.57       168.91 o
   0   6  13      17306.74      17213.77       319.91 o
   2   6  13      15718.53      15201.96       327.58 o
   4   6  13        402.70        301.99       138.20 o
   6   6  13      12639.89      12720.40       264.17 o
   8   6  13       7600.29       8380.78       213.91 o
  10   6  13        542.70        845.16       161.23 o
  12   6  13       7479.49       7146.67       256.96 o
  14   6  13        118.26        263.60       383.89 o
  16   6  13       2932.33       3521.53       220.10 o
  18   6  13       2196.62       1586.74       230.33 o
  20   6  13        249.86       -158.67       307.11 o
 -29   7  13       1685.06       1771.00       245.69 o
 -27   7  13       3568.63       3756.98       307.11 o
 -25   7  13         28.03        342.94       220.10 o
 -23   7  13       2704.54       2748.64       209.86 o
 -21   7  13       1255.74        548.20       120.52 o
 -19   7  13        484.13        950.97       135.64 o
 -17   7  13        290.87        499.28       509.29 o
 -15   7  13       1441.29       1625.39       129.03 o
 -13   7  13       1653.09       1910.91       504.17 o
 -11   7  13       8188.78       8829.25       299.43 o
  -9   7  13        348.86         93.04       238.01 o
  -7   7  13       9009.54       9095.09       216.24 o
  -5   7  13      13311.93      13523.69       468.34 o
  -3   7  13        728.03        735.62       179.15 o
  -1   7  13      12383.74      12006.44       460.67 o
   1   7  13       1170.67       1320.57       133.08 o
   3   7  13      10632.81      10062.98       250.81 o
   5   7  13      10926.73      10329.14       266.16 o
   7   7  13       3246.39       3214.42       148.44 o
   9   7  13      11744.77      11629.25       353.18 o
  11   7  13        607.17        552.80       189.38 o
  13   7  13       7939.85       7524.20       312.23 o
  15   7  13       5986.83       4944.48       317.35 o
  17   7  13        137.63         81.90       199.62 o
  19   7  13       2371.73       3060.87       286.64 o
 -28   8  13       2021.05       3577.84       455.55 o
 -26   8  13       1415.69       1760.77       204.74 o
 -24   8  13       1435.90       1264.27       235.45 o
 -22   8  13       1083.45       1110.72       153.56 o
 -20   8  13       1509.97       1095.36       148.44 o
 -18   8  13       2069.49       2301.20       138.85 o
 -16   8  13       1088.63        800.26       129.12 o
 -14   8  13       5742.22       6199.46       570.71 o
 -12   8  13        264.62        -32.99       127.90 o
 -10   8  13       4830.69       5236.00       322.47 o
  -8   8  13       6815.15       6333.64       184.27 o
  -6   8  13        188.01         56.30       138.20 o
  -4   8  13      17499.50      18063.03       344.26 o
  -2   8  13      16001.85      16092.58       353.18 o
   0   8  13       3093.40       2682.10       158.67 o
   2   8  13      11668.78      10825.64       276.40 o
   4   8  13        204.78        133.08       127.96 o
   6   8  13       2724.83       2661.62       266.16 o
   8   8  13       3983.80       4959.83       245.69 o
  10   8  13       1516.78       1653.28       204.74 o
  12   8  13       8578.15       8993.21       327.58 o
  14   8  13         30.19       -199.62       199.62 o
  16   8  13       5925.95       5538.22       301.99 o
  18   8  13       1426.72       3014.80       286.64 o
 -27   9  13       2725.37       2968.73       250.81 o
 -25   9  13         99.97        378.77       235.45 o
 -23   9  13        872.14        619.34       148.44 o
 -21   9  13        108.18         10.24       168.91 o
 -19   9  13       1154.70        301.99       189.38 o
 -17   9  13       8656.10       9556.25       276.40 o
 -15   9  13       2552.11       2508.62       337.82 o
 -13   9  13      13426.28      13599.18       290.24 o
 -11   9  13      10925.30      11976.81       322.47 o
  -9   9  13        810.44        728.21       130.77 o
  -7   9  13       7153.12       7967.59       867.59 o
  -5   9  13       8038.50       8788.47       240.57 o
  -3   9  13          3.11        -51.19       209.86 o
  -1   9  13       9174.45       9274.73       255.93 o
   1   9  13         55.77        127.96       117.73 o
   3   9  13       5842.94       6065.43       245.69 o
   5   9  13        370.75        998.11       230.33 o
   7   9  13        128.83       -153.56       245.69 o
   9   9  13       7560.29       6822.97       296.87 o
  11   9  13       3821.74       3050.63       250.81 o
  13   9  13       2125.10       1914.32       204.74 o
  15   9  13       1145.04        691.00       281.52 o
  17   9  13        498.64        660.29       250.81 o
 -24  10  13       1155.89       1556.03       220.10 o
 -22  10  13       3387.77       2932.90       230.33 o
 -20  10  13       6241.77       5896.52       250.81 o
 -18  10  13       1259.44       1535.55       168.91 o
 -16  10  13       1885.04       1873.37       168.91 o
 -14  10  13       7357.56       6674.53       235.45 o
 -12  10  13        244.72        762.65       174.03 o
 -10  10  13       1895.95       1719.82       179.15 o
  -8  10  13       1116.42       1740.29       163.79 o
  -6  10  13          7.96        -76.78       163.79 o
  -4  10  13      10081.22       9100.70       261.04 o
  -2  10  13       2333.93       2431.29       148.44 o
   0  10  13       1081.92       1167.02       189.38 o
   2  10  13       4765.36       5415.38       296.87 o
   4  10  13       1243.91       1904.08       199.62 o
   6  10  13       5163.90       4673.20       240.57 o
   8  10  13       7943.17       8071.88       327.58 o
  10  10  13         25.96        271.28       199.62 o
  12  10  13       2300.21       2825.42       286.64 o
  14  10  13          1.62       1054.41       245.69 o
 -21  11  13       1985.15       1822.19       184.27 o
 -19  11  13        451.65        568.15       179.15 o
 -17  11  13       6343.09       5717.37       281.52 o
 -15  11  13       1535.23       1110.72       168.91 o
 -13  11  13       1636.44       1914.32       168.91 o
 -11  11  13        300.54        286.64       163.79 o
  -9  11  13       7986.01       7826.19       312.23 o
  -7  11  13       7200.92       7150.55       240.57 o
  -5  11  13       1206.13        624.46       184.27 o
  -3  11  13       1763.24       1689.11       194.50 o
  -1  11  13       6554.24       7621.45       286.64 o
   1  11  13        103.42        255.93       189.38 o
   3  11  13       1664.04        660.29       240.57 o
   5  11  13        433.22        905.98       199.62 o
   7  11  13          0.40       -220.10       220.10 o
   9  11  13       5468.75       4990.54       327.58 o
  11  11  13       3216.38       3142.76       291.75 o
 -18  12  13       1665.87       1443.42       204.74 o
 -16  12  13       3444.80       3577.84       245.69 o
 -14  12  13       5266.89       5057.08       271.28 o
 -12  12  13         88.42         71.66       179.15 o
 -10  12  13       2632.89       2467.12       179.15 o
  -8  12  13       1106.35       1120.95       209.86 o
  -6  12  13       1202.19       1474.13       189.38 o
  -4  12  13       5614.76       5978.41       286.64 o
  -2  12  13        908.81        552.80       194.50 o
   2  12  13        914.80       2287.97       271.28 o
   4  12  13         25.24        409.48       225.21 o
   6  12  13       3837.18       4724.38       317.35 o
   8  12  13       3395.56       2958.50       322.47 o
 -13  13  13       2562.51       2236.79       276.40 o
 -11  13  13       1424.43       1356.40       255.93 o
  -9  13  13        667.63       1156.78       250.81 o
  -7  13  13       8139.62       8553.02       429.95 o
  -5  13  13       2572.45       2129.30       332.70 o
  -3  13  13       1540.47       1919.44       245.69 o
  -1  13  13       1778.50        670.52       250.81 o
   1  13  13        134.86         81.90       209.86 o
   3  13  13       2274.81       2267.50       255.93 o
 -34   0  14       6786.16       6080.78       506.73 o
 -32   0  14       1049.83       1315.46       332.70 o
 -30   0  14      14148.68      16384.34       895.74 o
 -28   0  14      12935.89      12519.86       644.93 o
 -22   0  14       6694.87       7508.85       286.64 o
 -20   0  14      19385.19      20197.62       563.04 o
 -18   0  14      16670.54      17653.72       501.61 o
 -16   0  14         20.16        -76.78        76.78 o
 -14   0  14      13811.41      14019.59       291.75 o
 -12   0  14       4551.04       4330.25       122.84 o
 -10   0  14      24069.30      25024.37       527.21 o
  -8   0  14      68275.85      68721.05      1131.19 o
  -6   0  14       8312.77       7647.05       189.38 o
  -4   0  14      16064.59      16911.54       332.70 o
  -2   0  14      85343.20      88212.32      1438.30 o
   0   0  14      82480.77      84598.66      1382.00 o
   2   0  14       8037.63       8578.62       214.98 o
   4   0  14      37351.22      40717.71       706.35 o
   6   0  14       5114.91       5609.88       184.27 o
   8   0  14      39157.86      40308.23       726.83 o
  10   0  14       3857.72       4335.37       266.16 o
  12   0  14       1943.41       1387.11       189.38 o
  14   0  14      14515.48      14613.33       414.60 o
  16   0  14       1250.96       1540.67       342.94 o
  18   0  14      24254.83      26063.43       788.25 o
  22   0  14       4413.23       3721.15       476.02 o
 -33   1  14       7790.86       8077.14      1266.83 o
 -31   1  14      11390.67      11017.31      1310.34 o
 -29   1  14        757.96        522.65       468.34 o
 -27   1  14       4821.66       5191.29       368.53 o
 -25   1  14       4191.74       4898.78      1028.82 o
 -23   1  14          5.86        -72.76       141.81 o
 -21   1  14      15485.78      15813.76       596.31 o
 -19   1  14       1539.73       1585.77       204.74 o
 -17   1  14      29580.88      29295.46       427.92 o
 -15   1  14      32335.57      32170.54       384.79 o
 -13   1  14       9046.59       8501.89       150.85 o
 -11   1  14       8075.62       8523.43       133.33 o
  -9   1  14      44203.30      44296.80       533.77 o
  -7   1  14       6097.96       6505.73       127.96 o
  -5   1  14      87189.84      88453.84      1007.86 o
  -3   1  14      19011.26      18251.86       249.66 o
  -1   1  14       8230.63       8341.50       670.52 o
   1   1  14      54000.73      55013.42       649.66 o
   3   1  14       1405.24       1835.21       261.04 o
   5   1  14      57530.02      57884.79       694.88 o
   7   1  14      15043.52      14726.11       245.69 o
   9   1  14       9980.35      10661.81       217.07 o
  11   1  14      26845.69      28552.52       464.99 o
  13   1  14      15768.99      14802.30       363.52 o
  15   1  14       3037.76       3095.35       235.45 o
  17   1  14       3050.08       3004.10       284.08 o
  19   1  14       4933.37       4993.88       256.90 o
  21   1  14       9591.77       9028.00       683.32 o
  23   1  14       2344.55       2624.57       560.48 o
 -34   2  14       9418.34       8558.09       468.44 o
 -32   2  14       1279.07       1192.87       239.69 o
 -30   2  14       8847.73       7145.43       573.27 o
 -28   2  14      15440.02      14418.98       824.08 o
 -26   2  14        963.34       1428.77       429.95 o
 -24   2  14       3361.16       4563.93       304.55 o
 -22   2  14       1566.27       1456.89       172.04 o
 -20   2  14      19139.66      19387.26       444.42 o
 -18   2  14      42799.09      42929.56       670.22 o
 -16   2  14       2359.31       1819.02       214.98 o
 -14   2  14       5981.26       5544.94       255.93 o
 -12   2  14      36825.71      37604.39       596.31 o
 -10   2  14       3055.25       2499.81        81.90 o
  -8   2  14      17358.89      17626.75       238.79 o
  -6   2  14        296.70        202.88        71.11 o
  -4   2  14      21530.53      22301.33       313.32 o
  -2   2  14      37610.75      38469.95       506.17 o
   0   2  14       2858.13       2980.84        95.86 o
   2   2  14      12589.95      12717.40       396.68 o
   4   2  14      15758.39      16992.36       450.43 o
   6   2  14       4239.58       4088.33       179.15 o
   8   2  14      38895.36      38710.76      1655.84 o
  10   2  14      13080.08      12937.43       273.02 o
  12   2  14       5790.47       5763.59       284.08 o
  14   2  14      15110.44      15187.51       336.98 o
  16   2  14        612.82       1219.55       204.74 o
  18   2  14      18483.66      19227.14       754.98 o
  20   2  14       4526.11       4650.97       274.28 o
  22   2  14       3627.48       4174.71      1123.51 o
 -33   3  14       2875.17       2482.63       588.63 o
 -31   3  14      11392.08      11339.43       557.92 o
 -29   3  14        817.27       1104.42       307.11 o
 -27   3  14      12498.02      11229.39       795.93 o
 -25   3  14      21868.16      21304.75       521.87 o
 -23   3  14        108.14       -173.39       173.39 o
 -21   3  14      13753.41      13264.33       353.19 o
 -19   3  14       7177.01       7083.67       196.76 o
 -17   3  14       3902.33       3926.04       404.36 o
 -15   3  14      31579.18      31881.02       432.88 o
 -13   3  14       3640.32       3706.20        95.45 o
 -11   3  14      12607.54      12791.11       177.24 o
  -9   3  14       6048.56       5856.44       115.14 o
  -7   3  14      25980.63      26491.80       368.75 o
  -5   3  14      65651.16      68172.09       803.47 o
  -3   3  14      13658.66      13207.35       197.03 o
  -1   3  14       1055.34       1169.83        76.25 o
   1   3  14       6026.15       6018.00       414.60 o
   3   3  14       1746.37       1850.77        97.52 o
   5   3  14      15422.00      15345.48       376.21 o
   7   3  14       1443.23       1703.88       120.18 o
   9   3  14      12400.04      12351.09       337.82 o
  11   3  14      37574.84      38074.68       714.72 o
  13   3  14       3268.12       3415.10       228.78 o
  15   3  14       3849.93       4001.98       180.54 o
  17   3  14       6623.06       6084.80       247.85 o
  19   3  14       2173.18       1991.98       235.45 o
  21   3  14      14833.92      15485.81       679.71 o
 -32   4  14        653.66        977.63       414.60 o
 -30   4  14       9932.81      11526.87       783.13 o
 -28   4  14      24411.40      26402.14       663.36 o
 -26   4  14       2269.36       2639.09       468.34 o
 -24   4  14       8184.08       7200.01       270.26 o
 -22   4  14       5241.22       5467.19       234.82 o
 -20   4  14      11226.28      11900.35       757.54 o
 -18   4  14      48635.27      50628.47       921.33 o
 -16   4  14      10426.61      10497.15       199.22 o
 -14   4  14      19254.68      19577.18       552.80 o
 -12   4  14      23868.94      24879.22       349.68 o
 -10   4  14         16.68         -9.95       110.05 o
  -8   4  14       8303.61       8749.97       149.91 o
  -6   4  14        350.77        635.18       181.71 o
  -4   4  14      18060.74      18926.11       399.24 o
  -2   4  14      30223.58      31758.65      1031.38 o
   0   4  14        385.20         43.00       227.77 o
   2   4  14       5587.88       5476.81       126.68 o
   4   4  14         75.42        159.58       214.98 o
   6   4  14       6976.36       7537.78       340.38 o
   8   4  14      18481.26      17860.83       588.63 o
  10   4  14      10135.70       9641.37       417.16 o
  12   4  14       1080.57       1285.52       701.24 o
  14   4  14      12765.00      13046.07       795.93 o
  16   4  14        984.43       1110.49       632.14 o
  18   4  14       4762.83       4261.58       195.24 o
  20   4  14       7799.43       7759.99       339.13 o
  22   4  14        345.82        907.60       251.71 o
 -31   5  14       3067.75       2062.76       409.48 o
 -29   5  14       3321.30       3869.59       307.11 o
 -27   5  14       8712.42       7865.30       273.98 o
 -25   5  14      18615.22      16725.01       466.82 o
 -23   5  14         57.07        168.59       621.90 o
 -21   5  14      11018.45      10561.83       606.54 o
 -19   5  14       1593.68       1502.58       317.35 o
 -17   5  14      16743.85      17028.22       333.81 o
 -15   5  14      61634.68      65292.82      1009.69 o
 -13   5  14       3497.61       3173.45       327.58 o
 -11   5  14      17939.05      17957.29       328.68 o
  -9   5  14        800.62       1466.33       598.87 o
  -7   5  14       4173.68       4095.45       144.52 o
  -5   5  14      23373.82      23127.20       394.17 o
  -3   5  14       8111.24       8660.73       185.59 o
  -1   5  14      17998.00      19166.34       563.04 o
   1   5  14       6975.70       6972.98       378.77 o
   3   5  14       3759.42       3390.67       127.74 o
   5   5  14      14202.28      13962.78      1246.36 o
   7   5  14       4415.53       4527.13       166.46 o
   9   5  14       6953.49       6717.63       319.91 o
  11   5  14      18028.34      18990.89       414.60 o
  13   5  14       4102.84       3698.09       642.37 o
  15   5  14        322.95        738.64       652.61 o
  17   5  14       1186.66       1269.39       220.10 o
  19   5  14        401.62        829.20       240.57 o
  21   5  14       6987.01       5829.98       373.65 o
 -30   6  14       2506.39       2758.87       286.64 o
 -28   6  14      10061.60      11578.06       522.09 o
 -26   6  14        450.12        885.50       235.45 o
 -24   6  14       5290.68       5727.61       281.52 o
 -22   6  14       2824.54       3272.58       189.38 o
 -20   6  14       3716.89       3998.13       721.71 o
 -18   6  14      26914.45      27944.79       493.98 o
 -16   6  14       7175.28       7464.94       202.76 o
 -14   6  14      14153.45      14751.32       583.51 o
 -12   6  14      12534.19      12196.52      1499.72 o
 -10   6  14        265.29        684.54       189.38 o
  -8   6  14      10831.46      11809.90       795.93 o
  -6   6  14      13016.02      13668.11       289.20 o
  -4   6  14      14940.39      15008.10       283.80 o
  -2   6  14      45691.26      48639.55      1218.21 o
   0   6  14       3967.89       4082.36       157.76 o
   2   6  14       4234.88       4675.94       250.81 o
   4   6  14       3917.71       3187.15       174.38 o
   6   6  14        407.14        624.46       117.73 o
   8   6  14      18289.69      18329.39       447.87 o
  10   6  14      10469.43      10564.59       337.82 o
  12   6  14       3400.29       3016.18       629.58 o
  14   6  14       3456.28       3739.78       217.31 o
  16   6  14         44.74       -214.98       214.98 o
  18   6  14       1009.92        982.75       266.16 o
  20   6  14       4729.10       3731.39       301.99 o
 -29   7  14       1033.42       2820.30       296.87 o
 -27   7  14       6733.43       5400.02       383.89 o
 -25   7  14       5980.17       5696.90       348.06 o
 -23   7  14         31.81        -92.13       189.38 o
 -21   7  14        380.30        542.29       299.43 o
 -19   7  14        790.27       1126.07       158.67 o
 -17   7  14       3219.31       3347.18       511.85 o
 -15   7  14      16252.38      16378.35       435.07 o
 -13   7  14        154.87        286.64       133.08 o
 -11   7  14      14002.22      14367.40       292.54 o
  -9   7  14       1965.36       1745.41       148.44 o
  -7   7  14      12632.36      13513.44       271.25 o
  -5   7  14      29766.38      29707.18       719.15 o
  -3   7  14       7050.35       7875.89       642.37 o
  -1   7  14      15428.87      15817.10       304.84 o
   1   7  14      17063.90      18104.15       389.01 o
   3   7  14         83.77         61.42       133.08 o
   5   7  14        310.85         25.59       112.61 o
   7   7  14       3785.98       4084.57       230.33 o
   9   7  14        416.40       -199.62       199.62 o
  11   7  14      11209.00      12591.52       383.89 o
  13   7  14        295.40        491.38       266.16 o
  15   7  14       2205.91       1607.21       204.74 o
  17   7  14       1298.11       1760.77       261.04 o
  19   7  14        840.45        967.40       266.16 o
 -28   8  14       7086.89       6459.55       307.11 o
 -26   8  14        198.74         -5.12       204.74 o
 -24   8  14       2048.69       2774.23       189.38 o
 -22   8  14        216.95        189.38       158.67 o
 -20   8  14       1422.13       1735.17       168.91 o
 -18   8  14       6009.18       5799.95       322.47 o
 -16   8  14       1420.76        922.98       616.78 o
 -14   8  14      10198.95      10240.65       606.54 o
 -12   8  14      12937.35      12280.11       601.42 o
 -10   8  14        339.27        383.62       222.65 o
  -8   8  14       3419.42       3260.95       151.08 o
  -6   8  14       2218.53       2068.39       137.34 o
  -4   8  14       6247.81       6524.00       192.73 o
  -2   8  14      23385.26      23406.93       460.67 o
   0   8  14       1917.62       2093.47       158.67 o
   2   8  14       4904.85       4893.29       194.50 o
   4   8  14      12087.13      11444.98       337.82 o
   6   8  14        379.45        117.73       194.50 o
   8   8  14      12550.18      12294.65       353.18 o
  10   8  14       4193.42       4801.16       312.23 o
  12   8  14       2404.96       2369.87       199.62 o
  14   8  14       3312.66       3787.69       235.45 o
  16   8  14         43.24        419.72       271.28 o
 -25   9  14       1129.74       1735.17       235.45 o
 -23   9  14        180.50        670.52       240.57 o
 -21   9  14       2580.49       2902.19       194.50 o
 -19   9  14         13.80       -122.84       179.15 o
 -17   9  14       4664.83       4632.25       209.86 o
 -15   9  14       6715.21       6258.94       555.36 o
 -13   9  14        167.67        648.07       527.21 o
 -11   9  14       2899.39       2607.49       463.22 o
  -9   9  14       3311.53       2903.82       291.75 o
  -7   9  14         82.99        215.58       243.13 o
  -5   9  14      11441.40      12386.78       301.99 o
  -3   9  14       3685.03       3634.14       184.27 o
  -1   9  14       3612.66       2958.50       174.03 o
   1   9  14       5692.55       5144.10       255.93 o
   3   9  14         26.44        163.79       189.38 o
   5   9  14       8627.53       9213.31       337.82 o
   7   9  14       1968.48       1888.73       168.91 o
   9   9  14       4209.91       3864.47       235.45 o
  11   9  14      13384.91      13681.76       450.43 o
  13   9  14        930.90       1474.13       271.28 o
  15   9  14       1532.95       1039.06       230.33 o
 -24  10  14       1659.98       1648.16       220.10 o
 -22  10  14        374.87       -189.38       189.38 o
 -20  10  14        809.67        716.59       163.79 o
 -18  10  14       2701.46       3321.91       204.74 o
 -16  10  14         77.96         30.71       189.38 o
 -14  10  14       2788.20       2958.50       179.15 o
 -12  10  14       3208.51       2984.91       160.60 o
 -10  10  14        291.62        122.84       214.98 o
  -8  10  14       3240.96       2615.56       168.91 o
  -6  10  14       3590.38       4606.65       276.40 o
  -4  10  14       1495.82       1325.69       158.67 o
  -2  10  14      15787.10      17213.53       470.90 o
   0  10  14       6323.42       6331.59       271.28 o
   2  10  14       1398.09       1571.38       209.86 o
   4  10  14       4080.27       4366.08       240.57 o
   6  10  14       3085.24       3680.21       250.81 o
   8  10  14       9200.63       8977.86       358.30 o
  10  10  14         31.90        107.49       235.45 o
  12  10  14       6141.50       5517.75       337.82 o
 -21  11  14       3065.00       2528.54       194.50 o
 -19  11  14         38.31        337.82       184.27 o
 -17  11  14      10009.48       9663.74       327.58 o
 -15  11  14       6646.93       7104.49       255.93 o
 -13  11  14        356.07        614.22       179.15 o
 -11  11  14        248.98        839.43       163.79 o
  -9  11  14       1197.72        496.49       148.44 o
  -7  11  14        557.16        737.06       148.44 o
  -5  11  14       1445.31       2421.05       214.98 o
  -3  11  14         35.56        563.04       158.67 o
  -1  11  14        743.22       1412.71       189.38 o
   1  11  14       3587.60       4023.15       250.81 o
   3  11  14        128.91        808.72       174.03 o
   5  11  14       4703.20       5297.65       348.06 o
   7  11  14       2028.38       1525.31       250.81 o
   9  11  14       2137.46       1366.64       271.28 o
 -16  12  14        125.18        455.55       194.50 o
 -14  12  14        436.05        573.27       194.50 o
 -12  12  14       2116.12       2026.93       214.98 o
  -8  12  14       2203.73       1730.05       266.16 o
  -6  12  14        494.31        353.18       240.57 o
  -4  12  14       5482.80       6029.60       348.06 o
  -2  12  14       1469.78       1750.53       250.81 o
   0  12  14          9.67        245.69       348.06 o
   2  12  14       1651.91       1330.81       245.69 o
   4  12  14        216.09        865.03       230.33 o
   6  12  14       1510.73       1090.24       240.57 o
 -11  13  14        312.78        245.69       348.06 o
  -9  13  14         41.49        788.25       250.81 o
  -7  13  14       2650.36       2144.65       307.11 o
  -5  13  14       2765.11       1530.43       255.93 o
  -3  13  14         16.55        721.71       240.57 o
  -1  13  14        174.30       -220.10       220.10 o
 -33   1  15          9.31        577.34       233.58 o
 -31   1  15        306.09       1296.99       588.63 o
 -29   1  15         54.16       -164.21       268.72 o
 -27   1  15       1239.54       1619.04       542.56 o
 -25   1  15         39.36        263.06       662.85 o
 -23   1  15       1539.10       1180.99       164.32 o
 -21   1  15         40.19       -286.64       286.64 o
 -19   1  15       1145.41        895.19       140.76 o
 -17   1  15          2.32       -156.90       212.42 o
 -15   1  15       1946.02       1838.73        75.75 o
 -13   1  15        194.11        435.26       166.35 o
 -11   1  15       2166.25       1653.83       107.49 o
  -9   1  15        706.11        654.88       168.91 o
  -7   1  15       3762.18       4062.23       191.94 o
  -5   1  15       3583.38       3945.80       151.00 o
  -3   1  15        539.83        571.47       191.94 o
  -1   1  15       5587.08       5136.33       119.44 o
   1   1  15       1222.78        878.16        84.54 o
   3   1  15       1933.39       1701.07       109.28 o
   5   1  15        119.19        123.47       327.58 o
   7   1  15          3.77         27.50       340.38 o
   9   1  15        458.83        526.60       184.27 o
  11   1  15          1.69        -22.59       154.93 o
  13   1  15         33.58       1562.73       872.71 o
  15   1  15       1618.56       1645.63       550.24 o
  17   1  15        485.93       -247.13       247.13 o
  19   1  15        218.74        931.24       432.51 o
  21   1  15         38.23        307.15       248.48 o
 -32   2  15        172.15       -301.99       301.99 o
 -30   2  15        111.09       -245.69       353.18 o
 -28   2  15       1532.93       1445.47       243.25 o
 -26   2  15        524.81        644.93       307.11 o
 -24   2  15       2757.32       2861.24       230.33 o
 -22   2  15       1405.06       1172.51       191.94 o
 -20   2  15         54.23        139.59       129.64 o
 -18   2  15       3700.44       3632.26       118.00 o
 -16   2  15       2250.26       2447.72        90.48 o
 -14   2  15       2444.66       2248.60        99.81 o
 -12   2  15       8677.21       8715.31       209.86 o
 -10   2  15       6751.47       6725.10       128.45 o
  -8   2  15       3310.84       3590.93        91.81 o
  -6   2  15        247.63        377.63        66.23 o
  -4   2  15       1164.86       1283.92       266.16 o
  -2   2  15        182.23        203.78        86.64 o
   0   2  15       1431.79       1292.13       386.45 o
   2   2  15        375.24        400.68       184.27 o
   4   2  15       2834.32       3179.60       299.43 o
   6   2  15        230.12        617.15       258.48 o
   8   2  15        804.80        850.96       122.84 o
  10   2  15       3114.81       2861.40       194.50 o
  12   2  15        783.15       1067.03       368.53 o
  14   2  15       1078.00        942.24       673.08 o
  16   2  15          7.80        241.48       161.19 o
  18   2  15        397.29        323.11       665.41 o
  20   2  15        337.36        764.79       248.26 o
 -33   3  15       1146.15        234.46       296.87 o
 -31   3  15        191.81        452.68       542.56 o
 -29   3  15        130.89        -57.22       401.80 o
 -27   3  15       2175.60       1704.46       204.74 o
 -25   3  15       2933.70       2869.23       188.42 o
 -23   3  15       3418.77       3753.06       220.10 o
 -21   3  15       1952.12       1837.52       150.13 o
 -19   3  15       1111.65       1471.87       114.06 o
 -17   3  15       1750.87       1327.50        82.30 o
 -15   3  15       3977.77       3713.05       506.73 o
 -13   3  15       7233.80       6983.11       152.26 o
 -11   3  15       3617.78       3384.82       115.17 o
  -9   3  15      25212.31      25858.29       332.92 o
  -7   3  15      17051.58      16271.73       247.43 o
  -5   3  15       8384.61       7917.53       327.58 o
  -3   3  15      10464.03      10432.90       340.38 o
  -1   3  15       1107.05        894.57        82.30 o
   1   3  15          6.48       -111.58       209.86 o
   3   3  15       2622.23       2305.49       107.49 o
   5   3  15         84.14        111.55        98.38 o
   7   3  15         36.51        419.72       143.32 o
   9   3  15       3769.06       4556.86       197.97 o
  11   3  15         42.00        -99.95       140.97 o
  13   3  15          4.77        203.83       255.93 o
  15   3  15          2.98       -136.96       136.96 o
  17   3  15        233.40        495.82       207.30 o
  19   3  15          1.61        283.45       614.22 o
  21   3  15        441.82       -152.56       280.06 o
 -32   4  15       1318.59       1750.53       368.53 o
 -30   4  15         50.24        300.92       235.45 o
 -28   4  15        916.84        693.11       180.86 o
 -26   4  15       3191.70       3302.08       250.81 o
 -24   4  15       2021.63       1663.51       261.04 o
 -22   4  15       1885.53       1608.39       166.35 o
 -20   4  15          6.09        -40.82       127.96 o
 -18   4  15         10.72        -21.29       120.28 o
 -16   4  15        124.72        119.52       317.35 o
 -14   4  15        921.78        360.91       171.47 o
 -12   4  15        731.91        646.21       217.54 o
 -10   4  15       2750.79       3184.17       350.62 o
  -8   4  15       8957.00       8529.22       294.31 o
  -6   4  15       3230.78       3461.99       258.48 o
  -4   4  15       1264.38       1047.38       138.20 o
  -2   4  15       1920.15       1677.15       102.72 o
   0   4  15      11034.28      10590.30       202.18 o
   2   4  15       2965.76       2806.88       103.10 o
   4   4  15         77.30        347.93       135.64 o
   6   4  15         93.87        182.81       345.50 o
   8   4  15        801.90        795.70       240.57 o
  10   4  15        173.12       -115.03       701.24 o
  12   4  15         96.81       -181.71       181.71 o
  14   4  15       1499.51       1893.39       550.24 o
  16   4  15       8807.53       8390.75       514.41 o
  18   4  15         53.32        -99.38       371.09 o
  20   4  15       1325.75       1341.05       281.52 o
 -29   5  15         50.29       1054.41       199.62 o
 -27   5  15        538.32        261.04       220.10 o
 -25   5  15       3723.87       3263.41       412.04 o
 -23   5  15       7211.12       6325.26       345.50 o
 -21   5  15         49.86        570.50       586.07 o
 -19   5  15       1620.27       1551.35       133.21 o
 -17   5  15       1959.66       2024.48       174.03 o
 -15   5  15        113.90        131.37       204.74 o
 -13   5  15       7440.71       7639.19       936.69 o
 -11   5  15       7113.92       6783.11       268.72 o
  -9   5  15        165.59        344.27       284.08 o
  -7   5  15        959.06        757.03       317.35 o
  -5   5  15        205.67        400.01       227.77 o
  -3   5  15        356.44        489.88       105.10 o
  -1   5  15        721.80        339.23       103.29 o
   1   5  15       8457.14       8758.15       263.60 o
   3   5  15      16181.42      15384.52       470.90 o
   5   5  15       1117.29       1049.29       143.32 o
   7   5  15       7856.57       8019.16       226.07 o
   9   5  15       1665.50       1574.92       151.81 o
  11   5  15        196.81         -1.60       163.09 o
  13   5  15       6844.72       7993.58       323.12 o
  15   5  15       1635.85       1719.82       230.33 o
  17   5  15        383.70        511.85       255.93 o
  19   5  15        417.61        547.68       261.04 o
 -30   6  15         47.94        250.81       250.81 o
 -28   6  15       2114.15       2042.28       255.93 o
 -26   6  15       1619.63        220.10       250.81 o
 -24   6  15        609.78        553.74       217.54 o
 -22   6  15       5924.37       7217.09       281.52 o
 -20   6  15       1737.97       1807.16       137.34 o
 -18   6  15       5484.65       5628.10       266.16 o
 -16   6  15       5131.32       5289.88       301.99 o
 -14   6  15        604.91        810.77       181.71 o
 -12   6  15          5.78        418.31       171.47 o
 -10   6  15       3698.88       3262.98       824.08 o
  -8   6  15      11963.32      12322.96       435.07 o
  -6   6  15       4811.42       4836.69       163.87 o
  -4   6  15        740.62        450.41       332.70 o
  -2   6  15       2199.82       2380.26       202.18 o
   0   6  15       2443.62       3303.11       665.41 o
   2   6  15        172.71        -95.15       253.37 o
   4   6  15       8142.26       7738.12       365.97 o
   6   6  15       5159.05       5154.63       575.83 o
   8   6  15        440.64        898.19       125.37 o
  10   6  15       5617.65       5054.54       639.81 o
  12   6  15       2645.31       3741.63       250.81 o
  14   6  15       2887.62       2609.00       202.51 o
  16   6  15       3819.18       3977.08       322.47 o
  18   6  15        382.49        563.04       266.16 o
 -29   7  15       1788.53       2364.75       245.69 o
 -27   7  15          0.96         56.30       250.81 o
 -25   7  15       5381.32       5072.44       281.52 o
 -23   7  15       2258.13       1640.65       171.21 o
 -21   7  15        391.65       -159.13       159.13 o
 -19   7  15        537.75        588.63       143.32 o
 -17   7  15        741.40        696.73       138.20 o
 -15   7  15       3262.53       4125.17       286.64 o
 -13   7  15       5389.21       5010.53       173.78 o
 -11   7  15         11.14       -157.39       383.89 o
  -9   7  15       2263.42       1595.50       353.18 o
  -7   7  15       1825.17       1780.17       232.89 o
  -5   7  15        106.32        298.27       204.74 o
  -3   7  15       8008.35       7989.24       213.91 o
  -1   7  15       4692.02       5364.19       189.38 o
   1   7  15       3918.24       3629.02       194.50 o
   3   7  15       2893.73       2753.76       184.27 o
   5   7  15        333.60        404.36       138.20 o
   7   7  15        146.15        383.89       199.62 o
   9   7  15          6.55        153.56       204.74 o
  11   7  15       7282.94       8742.41       409.48 o
  13   7  15       8748.05       7892.73       353.18 o
  15   7  15         84.96        158.67       332.70 o
  17   7  15       1776.04       3025.04       286.64 o
 -26   8  15       3695.68       5277.18       286.64 o
 -24   8  15        151.78         66.54       199.62 o
 -22   8  15        513.26        716.59       199.62 o
 -20   8  15         13.37        114.43       243.13 o
 -18   8  15       1416.24       1607.28       133.48 o
 -16   8  15        716.61        963.22       131.67 o
 -14   8  15       2446.59       2124.24       186.83 o
 -12   8  15      10446.25      11326.00      1233.56 o
 -10   8  15       2750.02       2742.64       711.47 o
  -8   8  15          4.27        297.94       319.91 o
  -6   8  15       4777.28       4652.98       647.49 o
  -4   8  15       4762.67       5355.06      1072.33 o
  -2   8  15       2017.62       1704.46       174.03 o
   0   8  15       8749.09       7590.74       240.57 o
   2   8  15       5138.94       4749.97       199.62 o
   4   8  15        177.77       -168.91       168.91 o
   6   8  15       3089.13       2994.33       225.21 o
   8   8  15        110.95        911.09       235.45 o
  10   8  15       4061.03       3629.02       240.57 o
  12   8  15         70.59        107.49       240.57 o
  14   8  15       6040.62       6838.32       378.77 o
  16   8  15       4207.35       3424.28       342.94 o
 -25   9  15       4095.04       4371.20       276.40 o
 -23   9  15         81.29        419.72       189.38 o
 -21   9  15        601.65        133.08       153.56 o
 -19   9  15        236.27        726.83       143.32 o
 -17   9  15         47.19         83.97       126.87 o
 -15   9  15       5179.67       4992.82       693.56 o
 -13   9  15       5833.67       5617.99       192.75 o
 -11   9  15        394.26        348.12       217.54 o
  -9   9  15       1857.17       2480.41       153.29 o
  -7   9  15        588.33        768.30       138.23 o
  -5   9  15        731.37        685.88       158.67 o
  -3   9  15       9969.21       9955.49       276.40 o
  -1   9  15         18.96         -5.12       148.44 o
   1   9  15       8377.51       8184.49       291.75 o
   3   9  15       4897.12       4509.40       245.69 o
   5   9  15        266.75        353.18       184.27 o
   7   9  15       3008.37       2462.00       235.45 o
   9   9  15       3467.25       3762.10       255.93 o
  11   9  15       1031.43       1161.90       424.84 o
  13   9  15       2581.27       1422.94       291.75 o
 -22  10  15       1691.36       1858.02       225.21 o
 -20  10  15        708.48        952.04       148.44 o
 -18  10  15       3492.31       3838.88       209.86 o
 -16  10  15      16181.44      17177.71       481.14 o
 -14  10  15          6.51        243.87       163.79 o
 -12  10  15       7065.88       7318.58       241.96 o
 -10  10  15       2647.77       2869.79       181.98 o
  -8  10  15        118.84        214.98       143.32 o
  -6  10  15       4104.30       3971.96       184.27 o
  -4  10  15        595.73        491.38       214.98 o
  -2  10  15       8091.67       7775.01       307.11 o
   0  10  15       8623.40       9423.17       332.70 o
   2  10  15        312.08        424.84       245.69 o
   4  10  15        836.44        895.74       209.86 o
   6  10  15       2717.79       2441.53       368.53 o
   8  10  15          3.11          5.12       240.57 o
  10  10  15       4892.55       4325.14       322.47 o
 -19  11  15       3655.78       3782.58       220.10 o
 -17  11  15        626.67        737.06       168.91 o
 -15  11  15       8038.56       7339.94       322.47 o
 -13  11  15       6344.37       6945.81       261.04 o
 -11  11  15        160.68          0.00       148.44 o
  -9  11  15       4779.92       4217.65       261.04 o
  -7  11  15       4512.46       3895.18       312.23 o
  -5  11  15       1257.97       1898.97       214.98 o
  -3  11  15       7659.80       8312.45       342.94 o
  -1  11  15         13.47       -117.73       189.38 o
   1  11  15       2699.39       3132.53       296.87 o
   3  11  15        482.32        429.95       240.57 o
   5  11  15        580.44        696.12       250.81 o
   7  11  15       2791.47       3910.54       322.47 o
 -14  12  15       2179.97       1059.53       225.21 o
 -12  12  15       2853.10       3106.93       230.33 o
 -10  12  15       4785.22       6377.66       373.65 o
  -8  12  15         13.94       -209.86       225.21 o
  -6  12  15       3540.37       3306.55       291.75 o
  -4  12  15        274.65       1161.90       245.69 o
  -2  12  15       3693.25       3767.22       322.47 o
   0  12  15       6846.48       6428.84       373.65 o
   2  12  15        388.97        204.74       235.45 o
   4  12  15       3127.00       2313.56       383.89 o
 -32   0  16       2405.75        542.56       394.12 o
 -30   0  16       1648.45       1786.36       378.77 o
 -28   0  16       2838.04       2518.30       368.53 o
 -26   0  16      16000.83      15498.83       859.91 o
 -24   0  16       9479.49      11808.39       685.88 o
 -22   0  16      10030.93      10088.57       363.41 o
 -20   0  16      24028.87      24318.02       552.80 o
 -18   0  16        491.93       -107.49       107.49 o
 -16   0  16       2441.98       2513.19       138.20 o
 -14   0  16       3606.64       2932.90       127.96 o
 -12   0  16         48.19         46.07       112.61 o
 -10   0  16      40760.17      41470.13       737.06 o
  -8   0  16       7066.30       6956.05       194.50 o
  -6   0  16       1592.90       2467.12       184.27 o
  -4   0  16        103.19        250.81       143.32 o
  -2   0  16        158.41         71.66       117.73 o
   0   0  16      15102.52      14485.37       307.11 o
   2   0  16      41941.12      43236.02       767.78 o
   4   0  16        804.75        711.47       127.96 o
   6   0  16      10522.30      10728.39       286.64 o
   8   0  16       6989.29       5635.47       240.57 o
  10   0  16        418.52       1028.82       235.45 o
  12   0  16      18402.96      17848.23       476.02 o
  14   0  16       2076.00       2078.11       220.10 o
  16   0  16      20476.94      19690.89       762.66 o
  18   0  16      10065.78       9090.47       680.76 o
  20   0  16       1737.53       2252.14       399.24 o
 -33   1  16      10718.90       8804.54       455.35 o
 -31   1  16         98.81        688.49       650.05 o
 -29   1  16       4420.56       3264.93       468.34 o
 -27   1  16       2532.26       3139.27       335.26 o
 -25   1  16       1783.07       1688.86       355.74 o
 -23   1  16      35716.06      38004.63      1154.22 o
 -21   1  16      18266.67      18168.00       388.92 o
 -19   1  16       5011.37       4634.75       429.95 o
 -17   1  16       5679.82       4967.12       570.71 o
 -15   1  16       2551.74       2903.23       111.58 o
 -13   1  16      16889.51      17260.75       240.50 o
 -11   1  16      24068.86      23563.62       314.82 o
  -9   1  16        638.24       1099.15       258.48 o
  -7   1  16      47990.65      49679.78       609.85 o
  -5   1  16       6196.86       6080.96       202.18 o
  -3   1  16       7808.97       7557.20       442.75 o
  -1   1  16      14705.29      15154.93       226.19 o
   1   1  16       2760.56       2570.32       104.96 o
   3   1  16      25307.48      25020.16       342.01 o
   5   1  16      24490.87      24377.19       354.18 o
   7   1  16        321.10        281.36       112.94 o
   9   1  16      10618.70       9915.34       213.51 o
  11   1  16       2000.68       2041.95       381.33 o
  13   1  16       6588.33       6394.02       342.94 o
  15   1  16      10163.31       9573.88       742.18 o
  17   1  16          0.13        131.78       527.21 o
  19   1  16       4038.24       3568.36       778.01 o
 -32   2  16       1921.64       2973.72       550.24 o
 -30   2  16       7692.97       8475.57       762.66 o
 -28   2  16         52.59       -373.65       373.65 o
 -26   2  16       8327.66       8838.45       911.09 o
 -24   2  16      10269.09      10134.36       308.21 o
 -22   2  16       6340.51       6414.99       465.78 o
 -20   2  16      21033.69      20893.86       428.01 o
 -18   2  16         30.73        153.56       130.52 o
 -16   2  16      17241.57      17171.41       263.79 o
 -14   2  16      15247.68      15024.34       606.54 o
 -12   2  16       4856.52       4967.44       360.85 o
 -10   2  16      37428.80      38067.17       475.93 o
  -8   2  16       9700.64       9375.64       570.71 o
  -6   2  16        723.42        950.79       189.38 o
  -4   2  16       7408.09       7708.50       144.77 o
  -2   2  16       1377.52       1448.62       227.77 o
   0   2  16      17630.18      17172.82       905.98 o
   2   2  16      28156.14      28833.01       747.30 o
   4   2  16        204.97       -104.83       104.83 o
   6   2  16      13100.85      12908.82       236.05 o
   8   2  16       4255.09       4564.79       181.71 o
  10   2  16       1201.65       1453.39       266.16 o
  12   2  16      11399.68      11812.79       624.46 o
  14   2  16       1973.90       1587.06       583.51 o
  16   2  16      12587.99      12949.01       765.22 o
  18   2  16       9237.35       8922.47       359.09 o
  20   2  16        358.82       -156.45       383.89 o
 -31   3  16        265.12       -334.46       557.92 o
 -29   3  16       4743.15       4157.09       325.50 o
 -27   3  16       8866.25       8530.19      1335.93 o
 -25   3  16         83.40        394.98       146.18 o
 -23   3  16      17136.36      18999.89       470.90 o
 -21   3  16      16782.74      17440.26       373.99 o
 -19   3  16         11.91         -0.93       127.72 o
 -17   3  16       8742.25       9286.31       358.30 o
 -15   3  16         25.54          8.66       291.75 o
 -13   3  16      36067.58      36786.28       916.21 o
 -11   3  16      42249.52      42805.33       831.76 o
  -9   3  16       1210.13       1396.95       360.85 o
  -7   3  16      37324.88      38974.25       680.76 o
  -5   3  16      12459.65      13133.98       511.85 o
  -3   3  16       6963.40       7314.86       139.03 o
  -1   3  16      26596.15      27767.25       370.97 o
   1   3  16        321.25        422.22        92.13 o
   3   3  16      30385.58      30476.30       412.60 o
   5   3  16       9332.59       8317.90       186.83 o
   7   3  16       6871.10       6885.95       719.15 o
   9   3  16       9535.01       9087.69       580.95 o
  11   3  16        260.64        347.82       155.13 o
  13   3  16       9906.21       9733.99       555.36 o
  15   3  16      15223.32      12951.59       396.30 o
  17   3  16        486.05       1484.37       358.30 o
  19   3  16       3391.62       2720.98       250.51 o
 -30   4  16       3413.41       3379.46       806.16 o
 -28   4  16         24.54        -75.21       168.54 o
 -26   4  16      14258.43      13718.98      1412.71 o
 -24   4  16      15614.50      15724.37      1302.66 o
 -22   4  16         25.63       -224.16       465.78 o
 -20   4  16      22024.23      22327.00       459.63 o
 -18   4  16      16653.81      16659.08       900.86 o
 -16   4  16       4064.11       3916.20       151.00 o
 -14   4  16      22168.67      22360.07       442.75 o
 -12   4  16        491.64        828.92       145.88 o
 -10   4  16      12026.65      12316.46       208.94 o
  -8   4  16      18477.93      19562.36       824.08 o
  -6   4  16       2667.64       2876.74       146.95 o
  -4   4  16      24269.39      25666.27       372.20 o
  -2   4  16         55.40       -158.67       158.67 o
   0   4  16      24917.05      24709.05       366.57 o
   2   4  16      20053.96      21099.74       348.24 o
   4   4  16          3.82        151.09       138.85 o
   6   4  16      17172.19      16482.09       333.18 o
   8   4  16       6281.14       5832.75       678.20 o
  10   4  16      12883.14      13399.99       291.82 o
  12   4  16      15583.01      15767.33       401.47 o
  14   4  16        171.10       -233.89       345.50 o
  16   4  16       5986.30       4509.40       307.11 o
  18   4  16       9074.88       8691.22       460.67 o
 -29   5  16       1853.08       1023.70       240.57 o
 -27   5  16       5304.94       4062.26       254.23 o
 -25   5  16       1192.88       1147.48       332.70 o
 -23   5  16       8457.68       8260.02       262.73 o
 -21   5  16      11404.14      12674.31       316.00 o
 -19   5  16        960.37       1314.81       350.62 o
 -17   5  16      20707.23      21289.55       716.59 o
 -15   5  16       7825.00       7237.58       225.20 o
 -13   5  16      18647.12      19184.95       357.09 o
 -11   5  16      27579.46      28362.96      1325.69 o
  -9   5  16         82.28        166.83       368.53 o
  -7   5  16       9036.54       9970.81       243.13 o
  -5   5  16       3726.90       3674.87       136.21 o
  -3   5  16      10656.52      11309.90       417.16 o
  -1   5  16      17762.39      17314.86       299.08 o
   1   5  16       7505.56       6984.62       180.56 o
   3   5  16      27439.22      27621.36       482.44 o
   5   5  16       3361.86       3011.91       207.30 o
   7   5  16        935.42       1041.58       345.50 o
   9   5  16      14694.50      13953.52       340.98 o
  11   5  16       2315.23       2327.57       401.80 o
  13   5  16       6853.93       6485.87       929.01 o
  15   5  16       7468.60       7503.73       404.36 o
  17   5  16         10.54       -271.28       271.28 o
 -28   6  16         75.66        174.03       199.62 o
 -26   6  16      10884.98       9644.81       662.85 o
 -24   6  16       6092.52       6030.84       271.28 o
 -22   6  16        948.24       1631.47       708.91 o
 -20   6  16       3890.12       4014.62       189.64 o
 -18   6  16       8345.42       8023.09       790.81 o
 -16   6  16       9960.69      11229.52       586.07 o
 -14   6  16      14932.61      15392.00       870.15 o
 -12   6  16        930.12        726.67       327.58 o
 -10   6  16      23565.87      23845.24       425.48 o
  -8   6  16      20873.17      22112.17       396.89 o
  -6   6  16        149.21        291.75       191.94 o
  -4   6  16      23831.67      23918.29       752.42 o
  -2   6  16        253.89        215.33       125.67 o
   0   6  16      23784.50      24855.03       609.10 o
   2   6  16      14979.22      16232.70       322.15 o
   4   6  16       2178.30       2462.00       174.03 o
   6   6  16       2759.29       2119.06       158.67 o
   8   6  16       2707.31       2721.55       565.59 o
  10   6  16       4093.35       3902.27       233.08 o
  12   6  16       4888.98       5359.56       378.77 o
  14   6  16        233.05        609.10       266.16 o
  16   6  16       5580.01       3690.44       348.06 o
 -27   7  16       1718.01       1335.93       266.16 o
 -25   7  16       1708.93       1806.83       220.10 o
 -23   7  16       7685.32       7326.73       429.95 o
 -21   7  16       1955.60       1969.41       414.60 o
 -19   7  16         38.45        244.48       345.50 o
 -17   7  16       2623.56       2525.41       440.19 o
 -15   7  16        713.46        500.42       146.18 o
 -13   7  16      24609.50      25025.58      1428.06 o
 -11   7  16       6954.17       7890.80       301.99 o
  -9   7  16         53.98        -43.83       156.11 o
  -7   7  16       7427.52       8164.99       424.84 o
  -5   7  16      12179.89      12145.98       795.93 o
  -3   7  16       4361.64       4135.93       167.95 o
  -1   7  16      13822.44      15126.96      1241.24 o
   1   7  16        215.02        -71.66       148.44 o
   3   7  16       6864.60       7084.01       230.33 o
   5   7  16      10799.35      11429.62       286.64 o
   7   7  16        140.78        998.11       220.10 o
   9   7  16       8000.21       8046.29       327.58 o
  11   7  16         14.89        184.27       194.50 o
  13   7  16       6639.33       6817.85       389.01 o
  15   7  16       4649.41       5686.66       368.53 o
 -26   8  16       5481.82       5440.97       286.64 o
 -24   8  16        436.20       1069.77       199.62 o
 -22   8  16       1678.68       1643.04       209.86 o
 -20   8  16       5598.67       4776.66       301.99 o
 -18   8  16        844.86        734.55       126.32 o
 -16   8  16       5986.40       5918.64       191.34 o
 -14   8  16       8788.01       9120.70       243.09 o
 -12   8  16         60.14       -153.56       220.10 o
 -10   8  16       7415.33       7635.53       211.92 o
  -8   8  16      11968.46      12177.48       442.75 o
  -6   8  16         34.79        -15.48       124.06 o
  -4   8  16       6350.69       6069.10       197.75 o
  -2   8  16          7.54         81.90       138.20 o
   0   8  16      16819.18      15831.54       363.41 o
   2   8  16      22919.01      24758.21       603.98 o
   4   8  16        738.49        614.22       194.50 o
   6   8  16       6674.95       6346.95       271.28 o
   8   8  16       3430.79       2523.42       235.45 o
  10   8  16       1185.05        404.36       383.89 o
  12   8  16       4965.54       5742.96       368.53 o
  14   8  16        353.14        276.40       199.62 o
 -23   9  16       8065.27       7437.19       358.30 o
 -21   9  16       2531.95       3071.10       317.35 o
 -19   9  16        837.77       1305.22       158.67 o
 -17   9  16        279.25          9.68       429.95 o
 -15   9  16       6358.13       5819.46       258.48 o
 -13   9  16       7377.43       7838.26       287.37 o
 -11   9  16       1868.89       2130.29       155.39 o
  -9   9  16         21.57       -348.06       348.06 o
  -7   9  16       1676.50       1156.19       155.00 o
  -5   9  16        175.50        117.73       138.20 o
  -3   9  16       2616.41       2144.65       194.50 o
  -1   9  16       4365.31       3475.47       235.45 o
   1   9  16         44.34         30.71       189.38 o
   3   9  16       1620.43       1837.54       225.21 o
   5   9  16       9894.65       9546.01       378.77 o
   7   9  16        837.14        235.45       230.33 o
   9   9  16       2681.48       2175.36       276.40 o
  11   9  16          4.71       -266.16       266.16 o
 -20  10  16       2287.96       1397.35       199.62 o
 -18  10  16         42.52        358.30       179.15 o
 -16  10  16       2658.30       2989.21       194.50 o
 -14  10  16        722.39        647.20       468.34 o
 -12  10  16       1343.51       1437.96       278.96 o
 -10  10  16       5905.92       5599.51       857.35 o
  -8  10  16       1772.13       1392.23       179.15 o
  -6  10  16        932.66        767.78       158.67 o
  -4  10  16        654.72        650.05       189.38 o
  -2  10  16        214.44        -35.83       194.50 o
   0  10  16       2751.67       2763.99       271.28 o
   2  10  16       4095.69       4831.87       327.58 o
   4  10  16        302.67        179.15       240.57 o
   6  10  16        140.10       -179.15       230.33 o
   8  10  16         12.33        506.73       199.62 o
 -17  11  16        232.43        327.58       189.38 o
 -15  11  16        485.81       1141.43       174.03 o
 -13  11  16       2764.07       3245.13       199.62 o
 -11  11  16       3273.72       2897.07       220.10 o
  -9  11  16          8.57        424.84       163.79 o
  -7  11  16       1396.51        941.80       245.69 o
  -5  11  16        355.33        291.75       235.45 o
  -3  11  16       1949.54       1704.46       276.40 o
  -1  11  16        240.63        358.30       225.21 o
   1  11  16         68.96       -204.74       220.10 o
   3  11  16       1543.90       2595.08       394.12 o
   5  11  16       1172.73       1658.40       255.93 o
 -12  12  16         82.08       -296.87       353.18 o
 -10  12  16       2272.24       1965.51       245.69 o
  -8  12  16        788.39       1760.77       266.16 o
  -6  12  16         76.93        -87.01       240.57 o
  -4  12  16          6.45        -51.19       240.57 o
  -2  12  16       1112.59       1161.90       245.69 o
 -29   1  17         51.25        128.08       284.08 o
 -27   1  17        983.10       1148.90       650.05 o
 -25   1  17          1.23       -153.56       322.47 o
 -23   1  17       1362.31       1834.75       144.38 o
 -21   1  17        442.13        716.43       184.27 o
 -19   1  17          6.29        -66.38       112.02 o
 -17   1  17          7.72         23.81        82.30 o
 -15   1  17        245.11        319.75       250.81 o
 -13   1  17       3846.10       2962.72        97.25 o
 -11   1  17       5189.44       5700.96       419.72 o
  -9   1  17       6787.97       6155.66       360.85 o
  -7   1  17       1459.08       1529.07        89.71 o
  -5   1  17       8452.66       9273.39       519.53 o
  -3   1  17        225.04        566.45       133.08 o
  -1   1  17        337.37        531.95        89.62 o
   1   1  17        340.79          4.55       120.28 o
   3   1  17        115.63         72.22       171.47 o
   5   1  17        748.66        828.20       383.89 o
   7   1  17         32.30        104.89       109.99 o
   9   1  17        572.86        834.35       123.89 o
  11   1  17        830.33       1017.97       144.64 o
  13   1  17         71.00       -164.41       164.41 o
  15   1  17         57.66       1056.40       422.28 o
  17   1  17         70.65        813.84       450.43 o
  19   1  17         13.40        562.97       616.78 o
 -30   2  17         95.05        544.58       345.50 o
 -28   2  17        112.22       -246.95       246.95 o
 -26   2  17       2906.85       4016.72       301.99 o
 -24   2  17       1033.50        826.72       253.37 o
 -22   2  17         38.83        216.51       463.22 o
 -20   2  17         68.96        -47.43       209.86 o
 -18   2  17        740.09        811.99       381.33 o
 -16   2  17         25.21        112.79        95.60 o
 -14   2  17          6.97        -34.33       125.40 o
 -12   2  17       7514.22       7151.64       146.28 o
 -10   2  17        557.19        283.76        72.12 o
  -8   2  17       5601.48       5162.99       118.78 o
  -6   2  17        695.98        555.67       240.57 o
  -4   2  17        223.67        372.31       240.57 o
  -2   2  17       8032.37       7825.79       312.23 o
   0   2  17       2482.91       2318.45       106.96 o
   2   2  17       4066.59       4000.40       126.52 o
   4   2  17        456.02        252.95        99.48 o
   6   2  17       1135.95        991.38       156.11 o
   8   2  17          1.11        202.05       102.72 o
  10   2  17        160.24        244.22       365.97 o
  12   2  17        157.52         14.88       627.02 o
  14   2  17       1723.55       1805.05       271.28 o
  16   2  17        389.91        514.35       345.50 o
  18   2  17       2509.19       2753.99       245.90 o
 -31   3  17         66.75       -236.83       236.83 o
 -29   3  17         40.14        494.55       227.24 o
 -27   3  17        112.15        292.71       657.73 o
 -25   3  17       3864.59       3390.81       178.08 o
 -23   3  17       1706.49       1571.88       202.18 o
 -21   3  17       2297.86       2265.59       481.14 o
 -19   3  17       2581.37       2442.73       152.78 o
 -17   3  17          5.43       -128.64       128.64 o
 -15   3  17       2373.13       2621.05       281.52 o
 -13   3  17       3827.87       3241.00       132.46 o
 -11   3  17       1211.71       1548.02       583.51 o
  -9   3  17       7100.10       6777.32       325.03 o
  -7   3  17       2684.56       2495.23       314.79 o
  -5   3  17       6350.06       6451.33       179.15 o
  -3   3  17       2244.34       2248.10       122.84 o
  -1   3  17       1521.38       1885.20       389.01 o
   1   3  17      19918.12      19081.79       629.58 o
   3   3  17        488.56        -19.95       278.96 o
   5   3  17       5076.03       4227.08       157.29 o
   7   3  17        915.11        793.03       127.96 o
   9   3  17        183.11       -177.13       177.13 o
  11   3  17          2.89       -268.72       268.72 o
  13   3  17         25.65         94.22       262.91 o
  15   3  17        166.28         71.66       378.77 o
  17   3  17         56.51       -261.04       261.04 o
 -30   4  17          5.68        -42.73       363.41 o
 -28   4  17         26.54          5.12       235.45 o
 -26   4  17        904.08        629.06       476.02 o
 -24   4  17       1292.62       1365.92       703.79 o
 -22   4  17       3751.35       3843.30       245.69 o
 -20   4  17        844.31       1232.74       322.47 o
 -18   4  17        775.89        806.62       312.23 o
 -16   4  17       1148.06       1259.70       578.39 o
 -14   4  17          5.85        -47.72       122.90 o
 -12   4  17       2956.13       3053.29       371.09 o
 -10   4  17         81.58        116.52        92.24 o
  -8   4  17       1143.72        891.92       181.71 o
  -6   4  17       1588.53       1182.34       106.03 o
  -4   4  17         70.91        112.70       296.87 o
  -2   4  17       2935.01       3020.03       409.48 o
   0   4  17       3029.39       3281.24       222.65 o
   2   4  17       2261.59       2490.81       171.47 o
   4   4  17       4098.12       3747.59       146.48 o
   6   4  17        793.25        171.07       716.59 o
   8   4  17        167.93        424.84       204.74 o
  10   4  17        267.92        203.65       524.65 o
  12   4  17        287.24        507.73       345.50 o
  14   4  17       3153.86       3900.30       322.47 o
  16   4  17        280.09       -322.47       378.77 o
 -29   5  17          2.66         39.57       209.86 o
 -27   5  17        491.72        491.20       348.06 o
 -25   5  17       1059.34       1164.53       161.19 o
 -23   5  17         61.29         26.99       460.67 o
 -21   5  17       4539.62       4214.40       450.43 o
 -19   5  17       1135.53       1241.91       365.97 o
 -17   5  17       1525.09       1056.34       365.97 o
 -15   5  17       3424.47       3504.81       186.83 o
 -13   5  17       2767.95       2873.06       601.42 o
 -11   5  17       2438.39       2143.58       278.96 o
  -9   5  17      10585.99      11307.22       249.49 o
  -7   5  17        124.64        -10.07       207.30 o
  -5   5  17        537.02        747.48       304.55 o
  -3   5  17         12.51        404.14       118.00 o
  -1   5  17       1534.03        755.59       124.77 o
   1   5  17       3192.81       4330.15       619.34 o
   3   5  17       1562.86       1430.68       139.19 o
   5   5  17       4307.73       3736.28       232.89 o
   7   5  17        122.49       -127.96       127.96 o
   9   5  17        927.05        671.85       158.86 o
  11   5  17       2673.47       2514.45       247.12 o
  13   5  17        515.25       -225.21       225.21 o
  15   5  17        862.07       1310.34       291.75 o
 -28   6  17        868.23       1540.67       209.86 o
 -26   6  17        325.99       -284.08       284.08 o
 -24   6  17       4835.03       5765.50       383.89 o
 -22   6  17         77.58       -317.35       317.35 o
 -20   6  17       2117.20       1691.35       163.81 o
 -18   6  17        622.48        563.04       131.30 o
 -16   6  17         56.63        -22.91       225.21 o
 -14   6  17        939.59       1126.38       240.57 o
 -12   6  17       2119.71       2318.68       168.91 o
 -10   6  17         61.99         99.24       128.64 o
  -8   6  17         69.26        179.15       138.20 o
  -6   6  17        328.96        414.01       174.03 o
  -4   6  17         97.82        -34.36       129.48 o
  -2   6  17        324.09        357.22       116.85 o
   0   6  17       1122.80       1500.29       593.75 o
   2   6  17       1424.40       1204.65       427.40 o
   4   6  17       1836.81       1840.82       230.33 o
   6   6  17       1074.63        936.69       133.08 o
   8   6  17       3968.75       3338.02       214.98 o
  10   6  17       1993.23       2171.65       619.34 o
  12   6  17       1624.06       1893.85       271.28 o
  14   6  17       6104.73       5328.36       363.41 o
 -27   7  17       4607.46       5487.04       281.52 o
 -25   7  17        772.23        885.50       189.38 o
 -23   7  17       1460.64       1090.24       184.27 o
 -21   7  17       1241.01       1128.22       182.89 o
 -19   7  17        321.61        923.64       299.43 o
 -17   7  17          4.04         99.93       139.49 o
 -15   7  17         13.32        109.76       330.14 o
 -13   7  17       3274.36       3056.16       184.14 o
 -11   7  17       4751.95       4120.40       209.86 o
  -9   7  17        127.78        149.20       126.19 o
  -7   7  17        169.55        143.32       174.03 o
  -5   7  17       1686.72       1879.91       137.96 o
  -3   7  17        909.09        587.54       243.13 o
  -1   7  17        470.87        151.02       143.32 o
   1   7  17        849.19        578.39       138.20 o
   3   7  17        109.42        112.61       143.32 o
   5   7  17       1254.13       1300.10       220.10 o
   7   7  17        462.32        731.95       199.62 o
   9   7  17         55.69        757.54       266.16 o
  11   7  17       2987.03       2815.18       296.87 o
  13   7  17        386.33        179.15       266.16 o
 -24   8  17       5177.21       4601.54       250.81 o
 -22   8  17       1193.48        859.91       230.33 o
 -20   8  17       1670.69       1768.11       212.42 o
 -18   8  17       6867.59       6958.88       263.60 o
 -16   8  17          2.03        117.66       127.74 o
 -14   8  17       5243.07       5981.00       511.85 o
 -12   8  17         62.15        414.60       148.44 o
 -10   8  17        777.03        488.68       134.46 o
  -8   8  17        960.20       1957.14       716.59 o
  -6   8  17        138.99        496.55       141.46 o
  -4   8  17       2547.92       2258.22       157.76 o
  -2   8  17       3124.68       3562.48       194.50 o
   0   8  17        151.73        122.84       174.03 o
   2   8  17       1005.05       1689.11       245.69 o
   4   8  17       5998.80       6950.93       317.35 o
   6   8  17       2906.24       2799.82       209.86 o
   8   8  17        228.10       1033.94       266.16 o
  10   8  17        328.97       -255.93       255.93 o
  12   8  17        859.78        701.24       276.40 o
 -23   9  17         58.19        496.49       240.57 o
 -21   9  17       2444.57       2810.06       225.21 o
 -19   9  17       2296.31       3014.80       199.62 o
 -17   9  17       1977.42       2300.43       772.89 o
 -15   9  17       5700.31       5983.70       345.50 o
 -13   9  17       1663.98       1608.00       181.61 o
 -11   9  17       7116.37       7923.58       337.82 o
  -9   9  17       2114.13       2421.55       358.30 o
  -7   9  17        121.19        107.32       154.18 o
  -5   9  17       5920.79       5676.42       209.86 o
  -3   9  17       1645.09       2078.11       168.91 o
  -1   9  17       1908.61       2334.04       230.33 o
   1   9  17        865.48         56.30       204.74 o
   3   9  17          3.65       -235.45       235.45 o
   5   9  17       1401.18       2032.05       291.75 o
   7   9  17       1985.58       2103.71       296.87 o
   9   9  17        396.16       1044.18       271.28 o
 -20  10  17        305.50         92.13       250.81 o
 -18  10  17       8563.55       7913.21       317.35 o
 -16  10  17        769.19       1182.37       194.50 o
 -14  10  17       5049.73       5274.75       210.68 o
 -12  10  17       4027.96       4481.69       188.96 o
 -10  10  17         41.16       -141.81       141.81 o
  -8  10  17       7792.39       6802.49       307.11 o
  -6  10  17       6580.09       5911.87       255.93 o
  -4  10  17        806.48        793.37       184.27 o
   0  10  17         71.17        465.78       250.81 o
   2  10  17       2462.46       2129.30       266.16 o
   4  10  17       2335.89        941.80       255.93 o
   6  10  17         37.96       -230.33       230.33 o
 -15  11  17       3253.58       2032.05       220.10 o
 -13  11  17        445.33        752.42       189.38 o
 -11  11  17       3426.57       3419.16       240.57 o
  -9  11  17       3464.93       4893.29       307.11 o
  -7  11  17        440.10        -20.47       230.33 o
  -5  11  17       8160.29       8829.42       435.07 o
  -3  11  17        996.59        865.03       240.57 o
  -1  11  17       2976.52       3245.13       286.64 o
   1  11  17       1555.50       1085.12       266.16 o
 -30   0  18       2809.15       3127.41       435.07 o
 -28   0  18       1012.97       1448.54       399.24 o
 -26   0  18       3896.40       3229.78       440.19 o
 -24   0  18       6028.06       4683.43       301.99 o
 -22   0  18      33780.82      34166.02       911.09 o
 -20   0  18         40.00       -133.08       143.32 o
 -18   0  18      21054.60      21907.20       496.49 o
 -16   0  18      22719.85      21313.46       506.73 o
 -14   0  18         87.12        255.93       112.61 o
 -12   0  18      11233.32      12187.16       281.52 o
 -10   0  18        379.02        516.97       112.61 o
  -8   0  18      14868.50      15171.25       322.47 o
  -6   0  18      12822.46      13651.05       307.11 o
  -4   0  18       2820.41       3040.39       153.56 o
  -2   0  18       2942.09       2717.93       168.91 o
   0   0  18       6704.29       7580.51       214.98 o
   2   0  18         21.19       -138.20       138.20 o
   4   0  18      15203.69      15759.88       435.07 o
   6   0  18       7717.37       7232.45       261.04 o
   8   0  18          6.09        414.60       168.91 o
  10   0  18       4988.27       4089.69       296.87 o
  12   0  18       5519.53       4760.21       327.58 o
  14   0  18       4568.16       4545.23       332.70 o
  16   0  18       7032.54       7155.67       542.56 o
 -31   1  18       6011.27       4787.88       352.87 o
 -29   1  18       7184.99       7589.42       419.09 o
 -27   1  18        191.96        318.20       208.25 o
 -25   1  18       9034.50       9670.19       278.41 o
 -23   1  18       4158.59       3045.51       250.81 o
 -21   1  18      15157.74      15613.37       309.86 o
 -19   1  18      31546.92      32031.55       510.33 o
 -17   1  18       2226.49       1822.97       107.86 o
 -15   1  18       5040.08       5420.19       391.57 o
 -13   1  18      11515.43      11504.35       201.14 o
 -11   1  18       4348.61       3969.46       121.21 o
  -9   1  18      55603.85      56981.47       716.60 o
  -7   1  18       5975.31       5721.82       255.93 o
  -5   1  18       4320.27       4807.05       545.12 o
  -3   1  18       8767.70       9043.73       207.30 o
  -1   1  18       2198.48       2027.09       119.44 o
   1   1  18       8070.27       7980.93       261.04 o
   3   1  18       3177.50       3225.67       291.75 o
   5   1  18       8678.61       8840.97       182.75 o
   7   1  18      18339.37      17503.62       278.69 o
   9   1  18       9499.84       9354.45       258.48 o
  11   1  18         54.07        407.84       176.59 o
  13   1  18       5048.99       4162.36       396.68 o
  15   1  18        264.46        104.34       463.22 o
  17   1  18       3649.22       3102.40       325.03 o
 -30   2  18       1326.56       1396.23       281.68 o
 -28   2  18       2402.29       2274.54       711.47 o
 -26   2  18       8319.96       9116.19       354.78 o
 -24   2  18        947.23        731.92       248.25 o
 -22   2  18      15933.06      16464.35       929.01 o
 -20   2  18       3207.20       3473.61       284.08 o
 -18   2  18       3495.08       3055.75       194.50 o
 -16   2  18      13597.73      12894.45       311.20 o
 -14   2  18       2295.39       1917.73       450.43 o
 -12   2  18       7732.38       7925.42       417.16 o
 -10   2  18       3469.39       4017.18       142.11 o
  -8   2  18      12414.42      12406.99       719.15 o
  -6   2  18      25099.72      26181.24       394.13 o
  -4   2  18       7596.53       7240.25       519.53 o
  -2   2  18        551.83        852.44        90.27 o
   0   2  18       9829.38      10562.92       319.91 o
   2   2  18        638.54        602.20       179.15 o
   4   2  18      18747.44      19373.20       320.53 o
   6   2  18       7102.25       6826.95       158.76 o
   8   2  18       1049.43       1057.03       125.29 o
  10   2  18       9557.66       8794.08       249.57 o
  12   2  18       1474.71       1316.61       527.21 o
  14   2  18       6491.35       5256.70       358.30 o
  16   2  18       6025.79       5471.68       363.41 o
 -29   3  18      11158.44      11507.58       433.67 o
 -27   3  18       1193.98       1315.46       414.60 o
 -25   3  18       2846.44       2481.08       171.49 o
 -23   3  18       3272.68       2666.91       601.42 o
 -21   3  18       2834.22       2598.97       168.56 o
 -19   3  18      23874.67      25399.57       520.86 o
 -17   3  18       8830.86       8834.77       242.61 o
 -15   3  18       2861.01       2708.59       151.00 o
 -13   3  18       7368.11       7400.82       399.24 o
 -11   3  18        917.45        891.49        92.24 o
  -9   3  18      20774.91      20312.07       522.09 o
  -7   3  18      11314.19      11485.93       226.01 o
  -5   3  18       9418.27       9804.75       200.27 o
  -3   3  18      34064.60      34687.33      1492.05 o
  -1   3  18       5554.24       5046.67       153.53 o
   1   3  18       6788.20       6527.39       332.70 o
   3   3  18       3640.23       3654.23       409.48 o
   5   3  18       6248.92       6235.09       273.84 o
   7   3  18      19055.43      18958.76       392.61 o
   9   3  18       6582.63       5707.13       235.45 o
  11   3  18       3656.67       2190.81       212.20 o
  13   3  18       5716.55       5512.63       363.41 o
  15   3  18        760.23       1602.09       281.52 o
 -28   4  18       2064.84       1246.90       460.67 o
 -26   4  18       2829.55       3201.52       225.28 o
 -24   4  18        232.81       -146.03       146.03 o
 -22   4  18       6970.53       7037.89       632.14 o
 -20   4  18       2938.37       2854.86       169.39 o
 -18   4  18       7847.47       7848.53       621.90 o
 -16   4  18      25191.25      25612.59       457.35 o
 -14   4  18       5462.52       5019.65      1023.70 o
 -12   4  18       7043.98       6458.97       401.80 o
 -10   4  18       8772.21       8491.86       212.42 o
  -8   4  18       4412.71       4682.86       158.07 o
  -6   4  18      36056.46      36845.55       515.97 o
  -4   4  18      10879.38      11240.51       568.15 o
  -2   4  18       9700.54      10300.72       205.45 o
   0   4  18      10071.65      10821.36       603.98 o
   2   4  18        861.88        983.24       266.16 o
   4   4  18      17795.25      16928.19       447.87 o
   6   4  18      12563.77      13089.29       304.84 o
   8   4  18       2030.45       1791.62       172.63 o
  10   4  18      12448.79      11649.72       353.18 o
  14   4  18       3423.37       2763.99       307.11 o
 -27   5  18          0.29         -3.37       154.18 o
 -25   5  18       3549.21       3540.68       268.72 o
 -23   5  18        597.90        486.74       145.55 o
 -21   5  18       1018.83        823.16       194.50 o
 -19   5  18      10839.99      11269.33       303.43 o
 -17   5  18       9237.54       9400.66       673.08 o
 -15   5  18       2535.11       2309.12       146.03 o
 -13   5  18       5418.62       4735.28       165.09 o
 -11   5  18        667.17        634.13       130.25 o
  -9   5  18      12561.82      13272.28       317.35 o
  -7   5  18      16625.54      17056.12      1085.12 o
  -5   5  18       3709.46       2717.16       345.50 o
  -3   5  18      40628.99      42300.58       636.17 o
  -1   5  18       1917.36       2523.62       460.67 o
   1   5  18      10434.81      11113.42       708.91 o
   3   5  18       8092.05       7880.23       534.88 o
   5   5  18       4239.87       3452.36       603.98 o
   7   5  18      36359.44      36881.59       654.21 o
   9   5  18       5670.82       5682.87       204.22 o
  11   5  18       4070.32       3209.30       301.99 o
  13   5  18       2980.30       3219.54       312.23 o
 -26   6  18        699.55        676.11       424.84 o
 -24   6  18       1183.31        732.91       168.54 o
 -22   6  18       5240.80       3837.73       450.43 o
 -20   6  18       1441.51       1749.75       404.36 o
 -18   6  18       7847.42       6831.80       250.81 o
 -16   6  18      26692.87      27829.46       496.66 o
 -14   6  18       2628.34       2419.70       627.02 o
 -12   6  18       2935.25       3733.59       160.16 o
 -10   6  18       6963.28       7560.60       893.18 o
  -8   6  18        376.07        662.05       158.67 o
  -6   6  18      29274.85      30213.68      1177.26 o
  -4   6  18       7611.42       8310.34       216.91 o
  -2   6  18       4914.15       4601.38       412.04 o
   0   6  18       9823.57      10116.26       468.34 o
   2   6  18         93.11        916.21       168.91 o
   4   6  18      16649.71      16287.08       383.89 o
   6   6  18       8708.94       8410.19       258.65 o
   8   6  18       3936.30       3992.43       266.16 o
  10   6  18      17083.62      17141.87       691.00 o
  12   6  18        302.13        327.58       271.28 o
 -25   7  18       2298.42       1602.09       230.33 o
 -23   7  18        201.28        790.97       175.09 o
 -21   7  18       1555.66       1331.46       173.27 o
 -19   7  18       9421.32       9324.33      1182.38 o
 -17   7  18       2230.37       2093.47       168.91 o
 -15   7  18       2318.94       2100.23       670.52 o
 -13   7  18       2126.08       1527.26       304.55 o
 -11   7  18        515.38       1332.07       818.96 o
  -9   7  18       7880.81       6600.51       404.36 o
  -7   7  18       6870.19       7829.22      1008.35 o
  -5   7  18       1162.76       1254.24       266.16 o
  -3   7  18      11624.01      12304.04      1561.14 o
  -1   7  18        252.58        700.21       381.33 o
   1   7  18       2083.91       2016.69       163.79 o
   3   7  18       1396.48       1407.59       168.91 o
   5   7  18        333.38        711.47       204.74 o
   7   7  18      11196.75      10600.42       476.02 o
   9   7  18       2976.80       2579.73       322.47 o
  11   7  18       2294.72       2323.80       291.75 o
 -22   8  18       5626.10       6285.52       312.23 o
 -20   8  18       3419.19       2880.29       199.97 o
 -18   8  18       7183.26       6715.60      1113.27 o
 -16   8  18       7922.34       7243.58       824.08 o
 -14   8  18       1406.24       1437.32       708.91 o
 -12   8  18       3383.07       2900.22       235.45 o
 -10   8  18        496.94        730.21       371.09 o
  -8   8  18       2504.98       2714.04       312.23 o
  -6   8  18      11100.28      11609.86       455.55 o
  -4   8  18       1811.76       1673.11       161.19 o
  -2   8  18       1618.10       1509.96       174.03 o
   0   8  18        997.20       1136.31       158.67 o
   2   8  18          0.81        107.49       353.18 o
   4   8  18       1382.33       2692.33       286.64 o
   6   8  18       3914.80       3915.66       322.47 o
   8   8  18         15.94       1008.35       255.93 o
  10   8  18       2109.88       2390.34       296.87 o
 -21   9  18       4765.60       5087.79       281.52 o
 -19   9  18       4914.42       5594.53       291.75 o
 -17   9  18        466.30        841.51       450.43 o
 -15   9  18       1533.07       1409.98       660.29 o
 -13   9  18       1578.81       1455.17       429.95 o
 -11   9  18       1014.48       1179.78       153.56 o
  -9   9  18       3224.04       3589.38       261.04 o
  -7   9  18        183.19        424.84       158.67 o
  -5   9  18       2393.10       2072.99       168.91 o
  -3   9  18       1254.29       1151.66       199.62 o
  -1   9  18         22.65        378.77       250.81 o
   1   9  18        969.96       1054.41       250.81 o
   3   9  18       1811.86       2129.30       240.57 o
   5   9  18        401.54        972.52       266.16 o
   7   9  18       4409.75       4535.00       322.47 o
 -16  10  18       3469.21       3639.26       204.74 o
 -14  10  18          3.43        184.27       194.50 o
 -12  10  18       1828.41       1699.34       158.27 o
 -10  10  18         26.97         31.27       238.01 o
  -8  10  18       3791.05       3762.10       230.33 o
  -6  10  18       3464.60       3879.83       317.35 o
  -4  10  18          8.86       1586.74       332.70 o
  -2  10  18       2489.92       2037.17       281.52 o
   0  10  18       1827.65       1950.15       281.52 o
   2  10  18        162.22        220.10       235.45 o
  -9  11  18       4555.62       5164.57       363.41 o
  -7  11  18        106.84        317.35       214.98 o
  -5  11  18       1476.19       1151.66       261.04 o
  -3  11  18       1905.25       2037.17       394.12 o
 -29   1  19        843.57        757.12       437.63 o
 -27   1  19       1012.39        895.18       450.43 o
 -25   1  19        259.51        897.98       588.63 o
 -23   1  19         91.73       -125.94       691.00 o
 -21   1  19         23.16        579.32       139.42 o
 -19   1  19         88.54        819.84       867.59 o
 -17   1  19          3.53         61.60       103.10 o
 -15   1  19          7.46         11.52        83.30 o
 -13   1  19         98.52        398.82       266.16 o
 -11   1  19        185.26        450.25       106.02 o
  -9   1  19         87.96        -57.09        93.27 o
  -7   1  19         29.28        107.18        88.18 o
  -5   1  19        181.82        509.82       186.83 o
  -3   1  19        261.56        239.67        99.81 o
  -1   1  19       9016.14       8797.80       177.35 o
   1   1  19       3152.68       3214.25       332.70 o
   3   1  19       2131.72       1841.06       125.40 o
   5   1  19       1106.15        566.01       429.95 o
   7   1  19         16.35        748.73       135.64 o
   9   1  19         61.23        724.39       207.30 o
  11   1  19         26.83        434.75       470.90 o
  13   1  19          0.32       -240.57       240.57 o
  15   1  19         23.92        874.24       565.59 o
 -28   2  19        297.75        240.90       185.23 o
 -26   2  19        124.98         31.57       263.60 o
 -24   2  19       2223.24       2256.05       335.26 o
 -22   2  19          2.16         81.90       278.96 o
 -20   2  19          1.05       -378.66       389.01 o
 -18   2  19        529.91        273.68       445.31 o
 -16   2  19       1439.84        956.55       141.41 o
 -14   2  19       2096.71       2349.11       284.08 o
 -12   2  19        893.19       1080.26       122.84 o
 -10   2  19        163.17        243.21       197.06 o
  -8   2  19        157.41        423.59       106.02 o
  -6   2  19         74.38        210.17       114.28 o
  -4   2  19       3288.42       3227.58       435.07 o
  -2   2  19       3746.25       3567.88       693.56 o
   0   2  19        231.59        244.46       424.84 o
   2   2  19       4709.53       5314.67       291.75 o
   4   2  19          0.77       -117.73       117.73 o
   6   2  19       1699.97       1678.03       135.13 o
   8   2  19         66.72       1003.71       391.57 o
  10   2  19        284.27          5.12       204.74 o
  12   2  19       1996.24       1080.00       271.28 o
 -29   3  19       1156.08       1512.57       772.89 o
 -27   3  19       1101.88       1335.64       578.39 o
 -25   3  19        313.52        605.25       550.24 o
 -23   3  19        503.13        255.77       304.55 o
 -21   3  19         21.08         -5.23       220.10 o
 -19   3  19        576.36        476.55       340.38 o
 -17   3  19         16.81        149.23       289.20 o
 -15   3  19       3410.32       2471.28       209.86 o
 -13   3  19         10.47         87.11        99.09 o
 -11   3  19      11668.17      11693.29       350.62 o
  -9   3  19          0.10         43.65        99.48 o
  -7   3  19       3340.08       3067.42       309.67 o
  -5   3  19        186.92        256.53       104.53 o
  -3   3  19         17.86        103.88       143.32 o
  -1   3  19       4943.33       5120.25       284.08 o
   1   3  19        795.10        711.53       115.14 o
   3   3  19       3563.47       3586.04       547.68 o
   5   3  19         39.74        -79.37       427.40 o
   7   3  19       2339.76       1572.23       465.78 o
   9   3  19       2353.98       2534.39       488.82 o
  11   3  19        509.61       1402.47       286.64 o
  13   3  19        845.68        941.80       404.36 o
 -28   4  19        412.53        839.75       363.41 o
 -26   4  19        132.83        -67.11       509.29 o
 -24   4  19         52.52        542.56       179.15 o
 -22   4  19       1586.62       1361.54       309.67 o
 -20   4  19         44.26        -92.13       189.38 o
 -18   4  19        107.44        642.18       435.07 o
 -16   4  19         19.52        676.87       327.58 o
 -14   4  19       6424.85       6137.25       195.19 o
 -12   4  19       5810.20       5432.13       186.83 o
 -10   4  19         68.50        487.88       117.59 o
  -8   4  19          2.30         87.19       122.84 o
  -6   4  19          3.56       -110.35       110.35 o
  -4   4  19          6.26        439.46       593.75 o
  -2   4  19          4.06        -65.85       106.36 o
   0   4  19       5055.08       5467.51       177.50 o
   2   4  19       2670.57       3274.17       634.69 o
   4   4  19        193.34        834.44       616.78 o
   6   4  19       1526.84       1648.16       199.62 o
   8   4  19        921.57        887.66       312.23 o
  10   4  19        524.82        957.16       189.38 o
  12   4  19       3221.48       3987.32       286.64 o
 -27   5  19       1461.24       1080.00       167.43 o
 -25   5  19          8.61        199.62       194.50 o
 -23   5  19       1051.96       1047.77       488.82 o
 -21   5  19        110.27       -119.53       180.78 o
 -19   5  19       1216.43       1483.74       358.30 o
 -17   5  19       1023.74       1178.48       157.30 o
 -15   5  19         91.50        175.46       122.11 o
 -13   5  19       2580.41       2859.01       596.31 o
 -11   5  19        474.45        964.51       616.78 o
  -9   5  19       1804.40       1452.65       368.53 o
  -7   5  19       1607.49       1233.59       191.94 o
  -5   5  19        841.05        727.80       225.21 o
  -3   5  19        512.33        960.42       417.16 o
  -1   5  19       4725.05       4517.46       261.04 o
   1   5  19       1159.70       1406.41      1031.38 o
   3   5  19        110.05        492.99       123.80 o
   5   5  19         90.74        -92.13       163.79 o
   7   5  19          2.45        189.38       220.10 o
   9   5  19       1440.02       1325.69       255.93 o
  11   5  19       1352.05       1325.69       271.28 o
 -26   6  19       1059.23       1045.52       175.13 o
 -24   6  19       2375.39       2361.24       545.12 o
 -22   6  19        300.74        221.82       726.83 o
 -20   6  19       1274.75       1097.04       167.91 o
 -18   6  19         79.87        294.15       404.36 o
 -16   6  19       4024.37       3900.30       214.98 o
 -14   6  19       2683.02       3226.36       245.69 o
 -12   6  19       1199.49        831.53       381.33 o
 -10   6  19       3602.76       3792.81       189.38 o
  -8   6  19        458.29       1090.24       163.79 o
  -6   6  19        665.02        749.28       202.18 o
  -4   6  19       2374.48       2589.74       378.77 o
  -2   6  19       1762.14       1689.89       129.44 o
   0   6  19         39.64         66.54       153.56 o
   2   6  19       3397.16       4063.34      1041.62 o
   4   6  19        126.07       -197.43       258.48 o
   6   6  19         22.64        467.75       206.05 o
   8   6  19        349.69        619.34       209.86 o
  10   6  19        532.40        849.67       261.04 o
 -23   7  19       2918.56       2750.97       203.07 o
 -21   7  19       1498.84       1593.20       506.73 o
 -19   7  19       2566.48       3882.65       258.22 o
 -17   7  19      10372.24      11671.00       944.36 o
 -15   7  19         28.41        386.93       166.55 o
 -13   7  19       6078.70       5683.46       826.64 o
 -11   7  19       2810.17       2676.22       186.02 o
  -9   7  19         44.67       -255.71       307.11 o
  -7   7  19        779.90         80.80       273.84 o
  -5   7  19          2.05        103.68       163.79 o
  -3   7  19       2704.71       2331.05       153.69 o
  -1   7  19       1306.54        226.89       156.54 o
   1   7  19        321.08        496.49       148.44 o
   3   7  19        445.53        250.81       199.62 o
   5   7  19        647.49        174.03       250.81 o
   7   7  19          2.04       -214.98       214.98 o
   9   7  19       1465.30       1443.42       281.52 o
 -22   8  19         27.05       -358.30       358.30 o
 -20   8  19       5821.95       5462.93       292.57 o
 -18   8  19        933.34       1600.97       616.78 o
 -16   8  19       4940.83       5299.54       294.31 o
 -14   8  19       5205.66       4488.73       196.76 o
 -12   8  19        137.73        522.09       179.15 o
 -10   8  19        895.54       1014.14       150.61 o
  -8   8  19        181.89        595.14       138.22 o
  -6   8  19       1991.84       2170.63       243.13 o
  -4   8  19       3945.30       3816.50       317.35 o
  -2   8  19        106.60        127.96       189.38 o
   0   8  19       2109.93       2067.88       225.21 o
   2   8  19        514.75        250.81       255.93 o
   4   8  19        749.26       1279.63       235.45 o
   6   8  19        322.36       -389.01       389.01 o
 -19   9  19         86.87       1289.86       363.41 o
 -17   9  19       1343.43       1742.10       166.35 o
 -15   9  19        394.01        322.47       179.15 o
 -13   9  19        558.27        532.32       153.56 o
 -11   9  19        768.16        746.59       165.65 o
  -9   9  19         15.60        322.47       248.25 o
  -7   9  19       3475.99       4299.32       501.61 o
  -5   9  19        740.28       1351.29       250.81 o
  -3   9  19       4717.59       4330.26       332.70 o
  -1   9  19       3716.41       2825.41       301.99 o
   1   9  19         18.01       1146.55       378.77 o
   3   9  19        421.50        358.30       322.47 o
 -14  10  19       5035.17       5859.58       900.86 o
 -12  10  19        180.02        285.90       183.14 o
 -10  10  19        740.45         75.99       440.19 o
  -8  10  19       1378.39       2313.56       209.86 o
  -6  10  19       2242.62       2298.21       276.40 o
  -4  10  19       6616.83       6730.83       404.36 o
  -2  10  19         26.81        557.92       266.16 o
 -28   0  20       6194.79       7687.99       619.34 o
 -26   0  20       1217.84        639.81       342.94 o
 -24   0  20      14014.45      15350.40       936.69 o
 -22   0  20       7336.30       8977.86       634.69 o
 -20   0  20       1745.79       2165.13       199.62 o
 -18   0  20      14830.05      15283.86       409.48 o
 -16   0  20       4151.73       3183.71       240.57 o
 -14   0  20      16199.16      17054.86       429.95 o
 -12   0  20      34887.18      35414.94       691.00 o
 -10   0  20         11.37        470.90       112.61 o
  -8   0  20       6439.86       6423.72       240.57 o
  -6   0  20          7.69       -117.73       122.84 o
  -4   0  20       2436.29       2369.87       148.44 o
  -2   0  20       6329.97       7068.66       220.10 o
   0   0  20       1649.38       1735.17       143.32 o
   2   0  20      18687.68      18590.41       409.48 o
   4   0  20       1973.76       2190.72       168.91 o
   6   0  20       2276.11       2456.88       189.38 o
   8   0  20       5779.36       5748.08       276.40 o
  10   0  20       1735.92       1494.60       250.81 o
  12   0  20       3029.59       2062.76       286.64 o
 -27   1  20      12987.96      13062.67       435.55 o
 -25   1  20      17687.54      18618.27       673.08 o
 -23   1  20         40.65        436.39       258.48 o
 -21   1  20      13495.66      13991.95       440.19 o
 -19   1  20       1627.29       1397.35       230.33 o
 -17   1  20       5896.82       5829.59       368.53 o
 -15   1  20      12918.96      13344.28       289.90 o
 -13   1  20         35.15        -22.51       281.52 o
 -11   1  20      23652.15      24511.72       381.79 o
  -9   1  20       8591.00       9209.45       193.84 o
  -7   1  20       3740.09       3892.48       135.13 o
  -5   1  20       8931.18       9392.16       225.21 o
  -3   1  20        955.92        757.98       142.01 o
  -1   1  20       9024.75       9483.19       483.70 o
   1   1  20      15510.65      15124.90       277.88 o
   3   1  20        351.94        243.16       386.45 o
   5   1  20       5288.18       4910.72       195.53 o
   7   1  20        588.12       1022.98       142.98 o
   9   1  20       2736.73       2437.56       255.78 o
  11   1  20      10982.40       9387.34       501.61 o
  13   1  20       1085.62        455.55       281.52 o
 -28   2  20       7819.07       8706.58       445.31 o
 -26   2  20        228.68       1128.96       202.44 o
 -24   2  20      13336.64      12497.20       434.77 o
 -22   2  20       5009.03       5388.49       217.31 o
 -20   2  20       2809.93       3211.36       496.50 o
 -18   2  20       4143.54       3982.43       195.43 o
 -16   2  20         17.67        175.07       161.23 o
 -14   2  20      19426.86      19817.64       387.14 o
 -12   2  20      19226.29      20618.75       483.70 o
 -10   2  20       1245.74       1318.63       112.02 o
  -8   2  20      12489.75      12430.08       714.03 o
  -6   2  20        926.13       1168.54       547.68 o
  -4   2  20      14415.83      14750.16       905.98 o
  -2   2  20      16358.98      16139.07       944.36 o
   0   2  20        476.53        732.77       204.74 o
   2   2  20       6774.11       7498.78       401.80 o
   4   2  20       5517.65       5765.06       693.56 o
   6   2  20        672.49        639.06       118.78 o
   8   2  20       4273.63       4219.50       391.57 o
  10   2  20        500.50        -10.24       240.57 o
  12   2  20       6163.71       4519.64       312.23 o
 -27   3  20       9959.74       9900.03       398.63 o
 -25   3  20       3706.24       3206.53       220.59 o
 -23   3  20       1209.57       1429.95       493.94 o
 -21   3  20       4828.06       4680.15       216.06 o
 -19   3  20        311.87        487.52       145.88 o
 -17   3  20       5907.40       6433.81       627.02 o
 -15   3  20      10714.73      10081.02       272.84 o
 -13   3  20        364.36        721.08       220.10 o
 -11   3  20      12847.86      12337.98       301.99 o
  -9   3  20       7259.64       6483.45       314.79 o
  -7   3  20       2491.19       2317.63       243.13 o
  -5   3  20      16435.69      16736.71       447.87 o
  -3   3  20       1567.25       1159.50       133.33 o
  -1   3  20      19332.42      18758.15       325.02 o
   1   3  20      16225.74      16044.17       292.97 o
   3   3  20          0.32        -25.88       126.57 o
   5   3  20      11302.30      11288.79       285.96 o
   7   3  20       5927.42       5911.34       435.07 o
   9   3  20       3326.91       4192.06       261.04 o
  11   3  20      10593.73      10272.84       481.14 o
 -26   4  20        909.38       1520.75       194.92 o
 -24   4  20       4485.55       4035.30       289.20 o
 -22   4  20       1243.13        925.43       166.90 o
 -20   4  20       1152.60        -40.95       204.74 o
 -18   4  20       8545.48       9360.56       272.05 o
 -16   4  20         95.32         -2.30       222.65 o
 -14   4  20      14441.94      15002.53      1735.17 o
 -12   4  20       9254.63       8955.26       703.79 o
 -10   4  20        814.79        481.86       123.89 o
  -8   4  20       3686.12       3608.53       452.99 o
  -6   4  20       1241.44       1781.04       506.73 o
  -4   4  20       9071.79       9704.03       826.64 o
  -2   4  20      27718.67      28114.20       483.70 o
   0   4  20       3669.04       4408.56       207.30 o
   2   4  20      12655.54      12103.54       424.84 o
   4   4  20      14053.50      13408.40       321.89 o
   6   4  20        359.10        586.99       160.76 o
   8   4  20      10288.13       9888.95       378.77 o
  10   4  20       1128.05       1985.98       399.24 o
 -25   5  20       4641.87       3957.10       355.74 o
 -23   5  20        409.52       -197.06       197.06 o
 -21   5  20        532.55        856.29       358.30 o
 -19   5  20         19.67       -138.20       261.04 o
 -17   5  20       8167.41       7900.72       296.96 o
 -15   5  20       7664.34       7775.45       266.16 o
 -13   5  20        233.97        557.23       144.38 o
 -11   5  20       7310.25       7682.44       211.07 o
  -9   5  20      11345.26      10623.06       269.30 o
  -7   5  20          3.57        341.16       199.62 o
  -5   5  20      14164.21      13905.54      1039.06 o
  -3   5  20       2734.33       2603.82       152.24 o
  -1   5  20       3539.26       3298.34       473.46 o
   1   5  20       7343.94       7826.32       226.15 o
   3   5  20        207.62       1300.10       225.21 o
   5   5  20       4268.93       3751.86       245.69 o
   7   5  20        790.63        824.08       179.15 o
   9   5  20       9107.15      10830.76       726.83 o
 -24   6  20       4790.79       4815.51       250.81 o
 -22   6  20       3140.50       3576.93       358.30 o
 -20   6  20       3038.47       3178.59       245.69 o
 -18   6  20      11425.88      12322.07       570.71 o
 -16   6  20        910.61        557.92       204.74 o
 -14   6  20      10419.63      10410.98       383.89 o
 -12   6  20       6517.88       6761.20       257.44 o
 -10   6  20        280.68        793.11       363.41 o
  -8   6  20       3392.97       2977.56       606.54 o
  -6   6  20       1058.16       1244.40       140.82 o
  -4   6  20       6767.83       7089.35       852.23 o
  -2   6  20       9231.57       8968.72       596.31 o
   0   6  20        156.33        301.18       130.67 o
   2   6  20       1570.04       1678.67       166.12 o
   4   6  20       5386.98       6254.81       281.52 o
   6   6  20         18.94        844.55       266.16 o
   8   6  20       7340.46       7037.94       409.48 o
 -21   7  20       2794.45       3136.02       342.94 o
 -19   7  20        647.41        676.20       167.37 o
 -17   7  20       4328.10       4222.78       435.07 o
 -15   7  20       7091.55       6828.34       588.63 o
 -13   7  20         12.53        371.12       524.65 o
 -11   7  20       1840.02       1961.48       189.38 o
  -9   7  20       2383.89       2540.46       609.10 o
  -7   7  20        348.32        125.00       255.93 o
  -5   7  20       4720.76       4847.05       383.89 o
  -3   7  20        237.77        801.36       355.74 o
  -1   7  20       7518.29       7054.41       238.01 o
   1   7  20       6801.62       7836.43       317.35 o
   3   7  20         70.13        225.21       353.18 o
   5   7  20       5680.48       5911.87       378.77 o
 -18   8  20       3349.29       3033.32       493.94 o
 -16   8  20        322.88        145.01       149.46 o
 -14   8  20       7806.20       6954.92       233.94 o
 -12   8  20       4587.67       4915.69      1033.94 o
 -10   8  20         57.35        107.49       225.21 o
  -8   8  20       3727.20       3702.61       194.42 o
  -6   8  20          7.98       -372.24       522.09 o
  -4   8  20       8515.90       7892.75       316.87 o
  -2   8  20       5329.87       5400.02       342.94 o
   0   8  20         51.53        -20.47       378.77 o
   2   8  20       3359.28       4181.82       342.94 o
   4   8  20       1961.21       2180.48       276.40 o
 -15   9  20       3206.41       3267.80       266.16 o
 -13   9  20        288.61        258.99       204.74 o
 -11   9  20       4886.31       4338.47       304.55 o
  -9   9  20       1559.92       1001.73       172.04 o
  -7   9  20       1650.47       1622.57       204.74 o
  -5   9  20       2559.54       2932.90       276.40 o
  -3   9  20        343.45       -174.03       373.65 o
  -1   9  20       3848.53       2932.90       409.48 o
 -27   1  21        329.96         81.90       307.11 o
 -25   1  21        241.04        261.04       404.36 o
 -23   1  21         34.19        859.91       389.01 o
 -21   1  21        681.37        846.85       173.07 o
 -19   1  21        358.61        116.09       345.50 o
 -17   1  21       1106.86       1315.88       317.35 o
 -15   1  21        735.96        624.51       121.71 o
 -13   1  21       1040.31       1145.63       227.77 o
 -11   1  21       1285.57       1145.94       156.11 o
  -9   1  21       3201.23       3069.42       350.62 o
  -7   1  21       3333.93       2849.15       345.50 o
  -5   1  21        206.67         31.85       111.91 o
  -3   1  21         63.38         65.40       220.10 o
  -1   1  21        807.71        561.67       128.94 o
   1   1  21       1495.90       1702.68       580.95 o
   3   1  21         60.76        105.35       314.79 o
   5   1  21         21.96       -140.10       140.10 o
   7   1  21        274.16        542.51       166.55 o
   9   1  21        828.45       1121.52       412.04 o
 -26   2  21       3452.00       4092.31       227.51 o
 -24   2  21          1.95        312.58       186.34 o
 -22   2  21        104.74        143.32       184.27 o
 -20   2  21        259.56        130.67       181.71 o
 -18   2  21       1338.86       2145.44       522.09 o
 -16   2  21       1704.27       1840.42       151.14 o
 -14   2  21        600.36        840.97       455.55 o
 -12   2  21        333.21        160.14       111.86 o
 -10   2  21          0.46        120.48       108.51 o
  -8   2  21         94.87         56.59       225.21 o
  -6   2  21        348.93        588.01       404.36 o
  -4   2  21         19.11       -108.48       250.81 o
  -2   2  21          3.18       -156.42       417.16 o
   0   2  21        442.72       1166.34       596.31 o
   2   2  21        273.92         52.03       168.91 o
   4   2  21        177.39        458.81       123.89 o
   6   2  21        112.95        -35.37       138.94 o
   8   2  21        270.47       -230.33       230.33 o
  10   2  21        970.83       1571.38       271.28 o
 -25   3  21       2600.94       2212.21       235.45 o
 -23   3  21        226.89        594.91       596.31 o
 -21   3  21        770.49       1388.82       155.29 o
 -19   3  21         28.23       -142.56       501.61 o
 -17   3  21        548.47       -102.48       371.09 o
 -15   3  21        389.85        806.41       509.29 o
 -13   3  21          1.86        -69.26       115.14 o
 -11   3  21        213.36        289.50       105.62 o
  -9   3  21        510.21        767.23       322.47 o
  -7   3  21         24.80          9.44       104.21 o
  -5   3  21       1074.64       1583.68       504.17 o
  -3   3  21        861.83        850.15       470.90 o
  -1   3  21       1179.22       1747.95       527.21 o
   1   3  21        286.21        668.07       424.84 o
   3   3  21        824.05        869.85       151.88 o
   5   3  21         66.21         -3.79       139.03 o
   7   3  21       1424.99       1177.26       199.62 o
   9   3  21       2529.69       2339.16       204.74 o
 -24   4  21        528.19        525.60       296.87 o
 -22   4  21       1444.78       1228.44       184.27 o
 -20   4  21        301.93        389.01       204.74 o
 -18   4  21       1147.60       1087.36       162.85 o
 -16   4  21       3862.43       4121.60       465.78 o
 -14   4  21        308.16        767.45       146.81 o
 -12   4  21       2223.87       2036.60       172.02 o
 -10   4  21        141.39        375.28       131.94 o
  -8   4  21         19.29       -119.48       119.48 o
  -6   4  21          6.34        586.29       383.89 o
  -4   4  21         15.47        -74.98       128.71 o
  -2   4  21        394.33        261.04       171.47 o
   0   4  21       3751.18       3829.72       268.72 o
   2   4  21        335.25        310.68       225.21 o
   4   4  21       1544.66       1925.90       573.27 o
   6   4  21          6.51        675.64       168.91 o
   8   4  21          4.35         66.54       214.98 o
 -23   5  21        426.85        442.06       772.89 o
 -21   5  21        739.47        533.35       337.82 o
 -19   5  21        342.32         15.95       435.07 o
 -17   5  21        104.33        129.46       248.25 o
 -15   5  21       2460.05       2142.02       296.87 o
 -13   5  21       3089.63       3113.63       593.75 o
 -11   5  21        480.78        604.42       135.56 o
  -9   5  21       8087.48       8723.98      1005.79 o
  -7   5  21       2301.27       2574.83       173.16 o
  -5   5  21          6.65         13.23       136.51 o
  -3   5  21       2548.88       2622.61       190.94 o
  -1   5  21        856.43       1240.82       138.20 o
   1   5  21       2025.17       2217.62       149.99 o
   3   5  21        596.40        506.63       144.74 o
   5   5  21         46.26        772.89       184.27 o
   7   5  21        123.73       -230.33       250.81 o
 -22   6  21        827.47       1641.87       468.34 o
 -20   6  21       1340.27       1350.73       841.99 o
 -18   6  21        400.56        484.58       220.10 o
 -16   6  21       2853.96       3393.57       240.57 o
 -14   6  21        330.71        221.80       132.77 o
 -12   6  21       8182.33       8530.64       706.35 o
 -10   6  21       2543.12       2767.05       189.38 o
  -8   6  21        910.41       2047.00       724.27 o
  -6   6  21       4326.97       4930.34       570.71 o
  -4   6  21        415.88        913.05       404.36 o
  -2   6  21       2795.28       2413.23       145.52 o
   0   6  21       1089.79       1121.31       504.17 o
   2   6  21         19.12       -291.75       291.75 o
   4   6  21         19.39        609.10       327.58 o
 -19   7  21       1431.06        309.56       249.66 o
 -17   7  21        454.33        534.60       197.49 o
 -15   7  21        524.10        522.30       568.15 o
 -13   7  21       2679.38       2906.49       460.67 o
 -11   7  21         29.94         46.48       391.57 o
  -9   7  21       3116.40       3346.20       243.13 o
  -7   7  21       1995.61       1833.11       227.77 o
  -5   7  21       1260.73       1046.87       150.61 o
  -3   7  21       2784.86       2793.98       192.75 o
  -1   7  21         61.63        184.27       189.38 o
   1   7  21       1895.90       1581.62       281.52 o
 -16   8  21       7187.94       7065.32      1307.78 o
 -14   8  21        114.39         87.45       145.05 o
 -12   8  21       2354.57       2020.97       163.87 o
 -10   8  21       3622.75       3967.24       189.02 o
  -8   8  21        164.90       -179.15       179.15 o
  -6   8  21       1426.46       1725.71       335.26 o
  -4   8  21        139.06        154.37       176.59 o
  -2   8  21       3773.80       3623.90       332.70 o
 -24   0  22       5543.22       4657.84       470.90 o
 -20   0  22      10694.83      11537.11       757.54 o
 -18   0  22       6609.32       5712.25       511.85 o
 -16   0  22        511.20        225.21       199.62 o
 -14   0  22      12133.70      13016.36       537.44 o
 -12   0  22       1638.72        946.92       235.45 o
 -10   0  22      29594.71      29472.35       870.15 o
  -8   0  22       8748.74       9105.82       322.47 o
  -4   0  22       4972.23       3869.59       291.75 o
  -2   0  22        643.77       -209.86       240.57 o
   0   0  22      13813.70      14229.44       481.14 o
   2   0  22       8470.36       8491.60       394.12 o
   4   0  22       4156.20       4744.85       281.52 o
   6   0  22       7655.18       7621.45       419.72 o
 -25   1  22       1226.23        252.57       198.96 o
 -23   1  22      11027.56      10273.22       839.43 o
 -21   1  22       6550.49       5741.92       378.10 o
 -19   1  22         20.53        567.65       818.96 o
 -17   1  22       5340.10       4703.66       258.06 o
 -15   1  22        929.57        433.64       509.29 o
 -13   1  22      11196.35      11510.04       322.12 o
 -11   1  22       7695.38       7736.58       294.31 o
  -9   1  22       4745.12       4374.58       273.84 o
  -7   1  22      23810.61      23929.91       752.42 o
  -5   1  22      17176.98      15944.50       286.24 o
  -3   1  22       1675.18       1250.36       235.45 o
  -1   1  22       7707.38       7505.06       212.60 o
   1   1  22       4255.08       3891.86       248.25 o
   3   1  22      14810.24      13749.27       314.57 o
   5   1  22       4943.28       4590.35       263.60 o
   7   1  22       1199.27       1349.26       255.93 o
 -24   2  22       3355.51       3495.18       537.44 o
 -22   2  22       1931.65       2889.66       678.20 o
 -20   2  22      19216.15      19415.43       529.32 o
 -18   2  22      11946.26      12025.87       916.21 o
 -16   2  22       1437.30       1406.77       325.03 o
 -14   2  22       5578.71       5912.84       389.01 o
 -12   2  22        865.68        928.69       142.11 o
 -10   2  22      13713.37      13753.23       429.95 o
  -8   2  22       4208.16       4132.39       662.85 o
  -6   2  22       1017.90       1537.64       143.32 o
  -4   2  22       7721.53       7274.17       506.73 o
  -2   2  22        310.66        132.87       309.67 o
   0   2  22      13621.76      12359.96       609.10 o
   2   2  22       7452.71       7972.94       908.53 o
   4   2  22       1859.35       1742.59       156.66 o
   6   2  22      10512.10      11146.84       406.92 o
 -23   3  22      14862.93      14634.70       519.81 o
 -21   3  22       2392.73       2218.61       253.37 o
 -19   3  22       3772.54       3283.62       760.10 o
 -17   3  22       7954.53       7987.99       284.08 o
 -15   3  22         55.87        255.93       153.56 o
 -13   3  22       5569.14       6067.59       890.62 o
 -11   3  22       3807.59       3407.15       163.79 o
  -9   3  22        325.58        437.05       121.19 o
  -7   3  22       9292.00       8522.31       376.21 o
  -5   3  22       3111.69       3012.87       232.89 o
  -3   3  22        719.17       1123.23       230.33 o
  -1   3  22       5482.01       5662.60       185.11 o
   1   3  22         15.95         74.56       150.13 o
   3   3  22      16948.54      17371.12       432.54 o
   5   3  22      11640.98      10764.22       404.36 o
   7   3  22          6.40        435.07       225.21 o
 -22   4  22       6433.24       5733.62       724.27 o
 -20   4  22       9436.35      10031.72       908.53 o
 -18   4  22         71.66        111.95       606.54 o
 -16   4  22       9629.33       9257.76       586.07 o
 -14   4  22       3555.41       3869.59       934.13 o
 -12   4  22       4396.97       4031.34       516.97 o
 -10   4  22      16660.43      16465.91       375.65 o
  -8   4  22       6593.25       6893.50       205.47 o
  -6   4  22       1238.46       1860.67       506.73 o
  -4   4  22       7890.06       8380.24       946.92 o
  -2   4  22        269.60        421.49       455.55 o
   0   4  22       1429.93       1214.89       137.14 o
   2   4  22       1476.69       1415.89       253.37 o
   4   4  22         49.78        317.35       189.38 o
 -21   5  22        400.35        270.00       422.28 o
 -19   5  22       2401.95       2247.81       222.65 o
 -17   5  22        448.52        230.66       304.55 o
 -15   5  22       2529.41       2450.30       890.62 o
 -13   5  22       4400.06       4583.26       473.46 o
 -11   5  22       1017.49        700.60       429.95 o
  -9   5  22       5151.92       4530.72       432.51 o
  -7   5  22      19301.29      20744.27      1310.34 o
  -5   5  22       4875.05       4569.56       238.01 o
[truncated: 7,612 more chars]
